# Supplementary material for: Molecular phylogenetics and comparative modeling of HEN1, a methyltransferase involved in plant microRNA biogenesis
Source: BMC Evol Biol. 2006 Jan 24;6:6. doi: 10.1186/1471-2148-6-6 (PMC1397878; doi:10.1186/1471-2148-6-6)
Supplement: Additional File 1 — 1st model of the HEN1 CTD (aa 694–911) in the Protein Data Bank format. A representative of the largest cluster of decoys obtained after re-folding the insertion (aa 829–859) using ROSETTA. [file 1471-2148-6-6-S1.pdb]

COMPND    ?
REMARK    File generated by Swiss-PdbViewer  3.70b15
REMARK    http://www.expasy.org/spdbv/
ATOM      1  N   LYS A 694       7.554  59.721 -13.284  1.00 99.99
ATOM      2  CA  LYS A 694       7.265  58.328 -13.601  1.00 99.99
ATOM      3  C   LYS A 694       6.653  57.607 -12.407  1.00 99.99
ATOM      4  O   LYS A 694       6.691  58.105 -11.282  1.00 99.99
ATOM      5  CB  LYS A 694       8.535  57.607 -14.056  1.00 99.99
ATOM      6  CG  LYS A 694       9.612  57.493 -12.985  1.00 99.99
ATOM      7  CD  LYS A 694      10.781  56.646 -13.464  1.00 99.99
ATOM      8  CE  LYS A 694      11.603  57.379 -14.514  1.00 99.99
ATOM      9  NZ  LYS A 694      12.797  56.595 -14.933  1.00 99.99
ATOM     10  N   PRO A 695       6.087  56.431 -12.658  1.00 99.99
ATOM     11  CA  PRO A 695       5.579  55.581 -11.589  1.00 99.99
ATOM     12  C   PRO A 695       6.699  55.144 -10.654  1.00 99.99
ATOM     13  O   PRO A 695       7.774  54.744 -11.101  1.00 99.99
ATOM     14  CB  PRO A 695       4.942  54.391 -12.325  1.00 99.99
ATOM     15  CG  PRO A 695       4.600  54.918 -13.691  1.00 99.99
ATOM     16  CD  PRO A 695       5.892  55.831 -13.985  1.00 99.99
ATOM     17  N   PRO A 696       6.442  55.223  -9.353  1.00 99.99
ATOM     18  CA  PRO A 696       7.453  54.908  -8.351  1.00 99.99
ATOM     19  C   PRO A 696       7.746  53.414  -8.314  1.00 99.99
ATOM     20  O   PRO A 696       6.864  52.593  -8.566  1.00 99.99
ATOM     21  CB  PRO A 696       6.845  55.411  -7.031  1.00 99.99
ATOM     22  CG  PRO A 696       5.357  55.353  -7.243  1.00 99.99
ATOM     23  CD  PRO A 696       5.230  55.801  -8.756  1.00 99.99
ATOM     24  N   LEU A 697       8.989  53.067  -8.001  1.00 99.99
ATOM     25  CA  LEU A 697       9.401  51.670  -7.934  1.00 99.99
ATOM     26  C   LEU A 697      10.440  51.453  -6.841  1.00 99.99
ATOM     27  O   LEU A 697      11.048  52.405  -6.352  1.00 99.99
ATOM     28  CB  LEU A 697       9.959  51.197  -9.283  1.00 99.99
ATOM     29  CG  LEU A 697       8.985  51.178 -10.464  1.00 99.99
ATOM     30  CD1 LEU A 697       9.657  50.967 -11.812  1.00 99.99
ATOM     31  CD2 LEU A 697       7.821  50.213 -10.284  1.00 99.99
ATOM     32  N   SER A 698      10.637  50.196  -6.460  1.00 99.99
ATOM     33  CA  SER A 698      11.656  49.843  -5.479  1.00 99.99
ATOM     34  C   SER A 698      13.050  50.191  -5.984  1.00 99.99
ATOM     35  O   SER A 698      13.920  50.589  -5.209  1.00 99.99
ATOM     36  CB  SER A 698      11.497  48.326  -5.347  1.00 99.99
ATOM     37  OG  SER A 698      11.832  47.672  -6.558  1.00 99.99
ATOM     38  N   LYS A 699      13.257  50.038  -7.287  1.00 99.99
ATOM     39  CA  LYS A 699      14.545  50.342  -7.899  1.00 99.99
ATOM     40  C   LYS A 699      14.863  51.829  -7.806  1.00 99.99
ATOM     41  O   LYS A 699      16.013  52.216  -7.601  1.00 99.99
ATOM     42  CB  LYS A 699      14.564  49.891  -9.360  1.00 99.99
ATOM     43  CG  LYS A 699      15.892  50.115 -10.071  1.00 99.99
ATOM     44  CD  LYS A 699      15.861  49.563 -11.489  1.00 99.99
ATOM     45  CE  LYS A 699      17.182  49.801 -12.205  1.00 99.99
ATOM     46  NZ  LYS A 699      17.162  49.276 -13.598  1.00 99.99
ATOM     47  N   GLN A 700      13.837  52.658  -7.959  1.00 99.99
ATOM     48  CA  GLN A 700      13.996  54.103  -7.844  1.00 99.99
ATOM     49  C   GLN A 700      14.285  54.513  -6.406  1.00 99.99
ATOM     50  O   GLN A 700      15.074  55.424  -6.157  1.00 99.99
ATOM     51  CB  GLN A 700      12.720  54.804  -8.298  1.00 99.99
ATOM     52  CG  GLN A 700      12.524  54.587  -9.794  1.00 99.99
ATOM     53  CD  GLN A 700      13.687  55.165 -10.589  1.00 99.99
ATOM     54  OE1 GLN A 700      14.123  56.285 -10.331  1.00 99.99
ATOM     55  NE2 GLN A 700      14.187  54.398 -11.560  1.00 99.99
ATOM     56  N   ARG A 701      13.640  53.835  -5.462  1.00 99.99
ATOM     57  CA  ARG A 701      13.873  54.085  -4.045  1.00 99.99
ATOM     58  C   ARG A 701      15.332  53.846  -3.676  1.00 99.99
ATOM     59  O   ARG A 701      15.911  54.587  -2.883  1.00 99.99
ATOM     60  CB  ARG A 701      12.963  53.203  -3.187  1.00 99.99
ATOM     61  CG  ARG A 701      11.474  53.447  -3.391  1.00 99.99
ATOM     62  CD  ARG A 701      10.637  52.486  -2.561  1.00 99.99
ATOM     63  NE  ARG A 701       9.206  52.688  -2.767  1.00 99.99
ATOM     64  CZ  ARG A 701       8.479  51.792  -2.109  1.00 99.99
ATOM     65  NH1 ARG A 701       7.156  51.826  -2.182  1.00 99.99
ATOM     66  NH2 ARG A 701       9.075  50.860  -1.376  1.00 99.99
ATOM     67  N   VAL A 702      15.920  52.805  -4.256  1.00 99.99
ATOM     68  CA  VAL A 702      17.296  52.479  -4.004  1.00 99.99
ATOM     69  C   VAL A 702      18.169  53.572  -4.523  1.00 99.99
ATOM     70  O   VAL A 702      19.101  54.009  -3.850  1.00 99.99
ATOM     71  CB  VAL A 702      17.687  51.138  -4.653  1.00 99.99
ATOM     72  CG1 VAL A 702      19.187  50.909  -4.539  1.00 99.99
ATOM     73  CG2 VAL A 702      16.924  49.991  -4.008  1.00 99.99
ATOM     74  N   GLU A 703      17.879  54.050  -5.745  1.00 99.99
ATOM     75  CA  GLU A 703      18.684  55.068  -6.349  1.00 99.99
ATOM     76  C   GLU A 703      18.590  56.293  -5.499  1.00 99.99
ATOM     77  O   GLU A 703      19.590  56.953  -5.227  1.00 99.99
ATOM     78  CB  GLU A 703      18.224  55.334  -7.784  1.00 99.99
ATOM     79  CG  GLU A 703      18.531  54.208  -8.762  1.00 99.99
ATOM     80  CD  GLU A 703      17.939  54.484 -10.116  1.00 99.99
ATOM     81  OE1 GLU A 703      17.259  55.472 -10.256  1.00 99.99
ATOM     82  OE2 GLU A 703      18.257  53.770 -11.038  1.00 99.99
ATOM     83  N   TYR A 704      17.369  56.610  -5.038  1.00 99.99
ATOM     84  CA  TYR A 704      17.120  57.774  -4.240  1.00 99.99
ATOM     85  C   TYR A 704      17.866  57.672  -2.947  1.00 99.99
ATOM     86  O   TYR A 704      18.511  58.630  -2.523  1.00 99.99
ATOM     87  CB  TYR A 704      15.619  57.941  -3.990  1.00 99.99
ATOM     88  CG  TYR A 704      14.802  58.108  -5.252  1.00 99.99
ATOM     89  CD1 TYR A 704      15.387  57.975  -6.502  1.00 99.99
ATOM     90  CD2 TYR A 704      13.447  58.397  -5.188  1.00 99.99
ATOM     91  CE1 TYR A 704      14.646  58.127  -7.658  1.00 99.99
ATOM     92  CE2 TYR A 704      12.696  58.550  -6.337  1.00 99.99
ATOM     93  CZ  TYR A 704      13.299  58.415  -7.571  1.00 99.99
ATOM     94  OH  TYR A 704      12.555  58.566  -8.718  1.00 99.99
ATOM     95  N   ALA A 705      17.813  56.502  -2.286  1.00 99.99
ATOM     96  CA  ALA A 705      18.453  56.346  -1.012  1.00 99.99
ATOM     97  C   ALA A 705      19.930  56.504  -1.160  1.00 99.99
ATOM     98  O   ALA A 705      20.573  57.196  -0.372  1.00 99.99
ATOM     99  CB  ALA A 705      18.103  54.995  -0.405  1.00 99.99
ATOM    100  N   LEU A 706      20.508  55.881  -2.199  1.00 99.99
ATOM    101  CA  LEU A 706      21.930  55.908  -2.350  1.00 99.99
ATOM    102  C   LEU A 706      22.357  57.319  -2.584  1.00 99.99
ATOM    103  O   LEU A 706      23.339  57.786  -2.009  1.00 99.99
ATOM    104  CB  LEU A 706      22.378  54.993  -3.498  1.00 99.99
ATOM    105  CG  LEU A 706      22.061  53.502  -3.356  1.00 99.99
ATOM    106  CD1 LEU A 706      22.549  52.657  -4.523  1.00 99.99
ATOM    107  CD2 LEU A 706      22.507  52.904  -2.030  1.00 99.99
ATOM    108  N   LYS A 707      21.599  58.054  -3.416  1.00 99.99
ATOM    109  CA  LYS A 707      22.008  59.378  -3.779  1.00 99.99
ATOM    110  C   LYS A 707      22.108  60.229  -2.555  1.00 99.99
ATOM    111  O   LYS A 707      23.066  60.982  -2.388  1.00 99.99
ATOM    112  CB  LYS A 707      21.029  59.984  -4.786  1.00 99.99
ATOM    113  CG  LYS A 707      21.078  59.351  -6.170  1.00 99.99
ATOM    114  CD  LYS A 707      20.080  60.005  -7.114  1.00 99.99
ATOM    115  CE  LYS A 707      20.111  59.357  -8.490  1.00 99.99
ATOM    116  NZ  LYS A 707      19.115  59.964  -9.414  1.00 99.99
ATOM    117  N   HIS A 708      21.122  60.112  -1.653  1.00 99.99
ATOM    118  CA  HIS A 708      21.057  60.965  -0.503  1.00 99.99
ATOM    119  C   HIS A 708      22.259  60.782   0.367  1.00 99.99
ATOM    120  O   HIS A 708      22.844  61.760   0.830  1.00 99.99
ATOM    121  CB  HIS A 708      19.780  60.695   0.299  1.00 99.99
ATOM    122  CG  HIS A 708      18.521  60.985  -0.458  1.00 99.99
ATOM    123  ND1 HIS A 708      17.281  60.559  -0.030  1.00 99.99
ATOM    124  CD2 HIS A 708      18.311  61.655  -1.615  1.00 99.99
ATOM    125  CE1 HIS A 708      16.361  60.957  -0.892  1.00 99.99
ATOM    126  NE2 HIS A 708      16.960  61.623  -1.862  1.00 99.99
ATOM    127  N   ILE A 709      22.685  59.534   0.624  1.00 99.99
ATOM    128  CA  ILE A 709      23.826  59.432   1.481  1.00 99.99
ATOM    129  C   ILE A 709      24.991  59.348   0.560  1.00 99.99
ATOM    130  O   ILE A 709      25.478  58.259   0.258  1.00 99.99
ATOM    131  CB  ILE A 709      23.724  58.212   2.414  1.00 99.99
ATOM    132  CG1 ILE A 709      22.449  58.289   3.257  1.00 99.99
ATOM    133  CG2 ILE A 709      24.952  58.122   3.308  1.00 99.99
ATOM    134  CD1 ILE A 709      22.282  57.135   4.219  1.00 99.99
ATOM    135  N   ARG A 710      25.493  60.528   0.135  1.00 99.99
ATOM    136  CA  ARG A 710      26.520  60.566  -0.860  1.00 99.99
ATOM    137  C   ARG A 710      27.671  59.777  -0.353  1.00 99.99
ATOM    138  O   ARG A 710      28.301  60.108   0.650  1.00 99.99
ATOM    139  CB  ARG A 710      26.912  62.013  -1.172  1.00 99.99
ATOM    140  CG  ARG A 710      27.897  62.164  -2.322  1.00 99.99
ATOM    141  CD  ARG A 710      28.214  63.628  -2.589  1.00 99.99
ATOM    142  NE  ARG A 710      27.039  64.371  -3.033  1.00 99.99
ATOM    143  CZ  ARG A 710      26.819  64.218  -4.334  1.00 99.99
ATOM    144  NH1 ARG A 710      25.790  64.823  -4.910  1.00 99.99
ATOM    145  NH2 ARG A 710      27.628  63.459  -5.061  1.00 99.99
ATOM    146  N   GLU A 711      27.961  58.694  -1.092  1.00 99.99
ATOM    147  CA  GLU A 711      28.928  57.717  -0.707  1.00 99.99
ATOM    148  C   GLU A 711      30.302  58.198  -1.007  1.00 99.99
ATOM    149  O   GLU A 711      30.511  59.134  -1.777  1.00 99.99
ATOM    150  CB  GLU A 711      28.659  56.388  -1.417  1.00 99.99
ATOM    151  CG  GLU A 711      27.436  55.639  -0.907  1.00 99.99
ATOM    152  CD  GLU A 711      26.180  56.129  -1.571  1.00 99.99
ATOM    153  OE1 GLU A 711      26.271  56.994  -2.409  1.00 99.99
ATOM    154  OE2 GLU A 711      25.141  55.561  -1.324  1.00 99.99
ATOM    155  N   SER A 712      31.277  57.557  -0.339  1.00 99.99
ATOM    156  CA  SER A 712      32.664  57.835  -0.534  1.00 99.99
ATOM    157  C   SER A 712      33.278  56.518  -0.886  1.00 99.99
ATOM    158  O   SER A 712      32.764  55.466  -0.511  1.00 99.99
ATOM    159  CB  SER A 712      33.108  58.350   0.838  1.00 99.99
ATOM    160  OG  SER A 712      32.413  59.535   1.186  1.00 99.99
ATOM    161  N   SER A 713      34.404  56.545  -1.620  1.00 99.99
ATOM    162  CA  SER A 713      35.011  55.331  -2.077  1.00 99.99
ATOM    163  C   SER A 713      35.340  54.488  -0.894  1.00 99.99
ATOM    164  O   SER A 713      35.062  53.290  -0.886  1.00 99.99
ATOM    165  CB  SER A 713      36.276  55.824  -2.784  1.00 99.99
ATOM    166  OG  SER A 713      35.954  56.575  -3.941  1.00 99.99
ATOM    167  N   ALA A 714      35.949  55.078   0.149  1.00 99.99
ATOM    168  CA  ALA A 714      36.221  54.238   1.272  1.00 99.99
ATOM    169  C   ALA A 714      35.130  54.482   2.253  1.00 99.99
ATOM    170  O   ALA A 714      35.194  55.405   3.062  1.00 99.99
ATOM    171  CB  ALA A 714      37.604  54.534   1.833  1.00 99.99
ATOM    172  N   SER A 715      34.098  53.628   2.215  1.00 99.99
ATOM    173  CA  SER A 715      33.023  53.792   3.136  1.00 99.99
ATOM    174  C   SER A 715      32.601  52.417   3.511  1.00 99.99
ATOM    175  O   SER A 715      32.653  51.498   2.694  1.00 99.99
ATOM    176  CB  SER A 715      31.967  54.526   2.305  1.00 99.99
ATOM    177  OG  SER A 715      30.796  54.765   3.066  1.00 99.99
ATOM    178  N   THR A 716      32.193  52.236   4.778  1.00 99.99
ATOM    179  CA  THR A 716      31.725  50.955   5.204  1.00 99.99
ATOM    180  C   THR A 716      30.256  51.128   5.367  1.00 99.99
ATOM    181  O   THR A 716      29.810  52.032   6.073  1.00 99.99
ATOM    182  CB  THR A 716      32.416  50.505   6.504  1.00 99.99
ATOM    183  OG1 THR A 716      33.829  50.404   6.288  1.00 99.99
ATOM    184  CG2 THR A 716      31.879  49.154   6.954  1.00 99.99
ATOM    185  N   LEU A 717      29.455  50.282   4.696  1.00 99.99
ATOM    186  CA  LEU A 717      28.043  50.486   4.798  1.00 99.99
ATOM    187  C   LEU A 717      27.423  49.244   5.351  1.00 99.99
ATOM    188  O   LEU A 717      27.779  48.134   4.956  1.00 99.99
ATOM    189  CB  LEU A 717      27.441  50.850   3.435  1.00 99.99
ATOM    190  CG  LEU A 717      25.976  51.296   3.424  1.00 99.99
ATOM    191  CD1 LEU A 717      25.697  52.466   2.493  1.00 99.99
ATOM    192  CD2 LEU A 717      24.992  50.162   3.176  1.00 99.99
ATOM    193  N   VAL A 718      26.504  49.403   6.330  1.00 99.99
ATOM    194  CA  VAL A 718      25.808  48.256   6.835  1.00 99.99
ATOM    195  C   VAL A 718      24.412  48.331   6.337  1.00 99.99
ATOM    196  O   VAL A 718      23.754  49.368   6.416  1.00 99.99
ATOM    197  CB  VAL A 718      25.848  48.203   8.374  1.00 99.99
ATOM    198  CG1 VAL A 718      25.234  49.463   8.966  1.00 99.99
ATOM    199  CG2 VAL A 718      25.121  46.968   8.883  1.00 99.99
ATOM    200  N   ASP A 719      23.928  47.205   5.794  1.00 99.99
ATOM    201  CA  ASP A 719      22.588  47.166   5.311  1.00 99.99
ATOM    202  C   ASP A 719      21.841  46.282   6.247  1.00 99.99
ATOM    203  O   ASP A 719      22.174  45.108   6.404  1.00 99.99
ATOM    204  CB  ASP A 719      22.553  46.665   3.865  1.00 99.99
ATOM    205  CG  ASP A 719      21.166  46.649   3.238  1.00 99.99
ATOM    206  OD1 ASP A 719      20.269  47.220   3.812  1.00 99.99
ATOM    207  OD2 ASP A 719      21.045  46.204   2.122  1.00 99.99
ATOM    208  N   PHE A 720      20.807  46.831   6.909  1.00 99.99
ATOM    209  CA  PHE A 720      20.083  46.028   7.843  1.00 99.99
ATOM    210  C   PHE A 720      18.907  45.474   7.108  1.00 99.99
ATOM    211  O   PHE A 720      18.217  46.196   6.390  1.00 99.99
ATOM    212  CB  PHE A 720      19.675  46.860   9.060  1.00 99.99
ATOM    213  CG  PHE A 720      20.837  47.455   9.804  1.00 99.99
ATOM    214  CD1 PHE A 720      21.057  48.825   9.794  1.00 99.99
ATOM    215  CD2 PHE A 720      21.712  46.648  10.514  1.00 99.99
ATOM    216  CE1 PHE A 720      22.125  49.373  10.478  1.00 99.99
ATOM    217  CE2 PHE A 720      22.780  47.193  11.199  1.00 99.99
ATOM    218  CZ  PHE A 720      22.987  48.558  11.181  1.00 99.99
ATOM    219  N   GLY A 721      18.644  44.162   7.267  1.00 99.99
ATOM    220  CA  GLY A 721      17.542  43.584   6.558  1.00 99.99
ATOM    221  C   GLY A 721      17.908  43.576   5.109  1.00 99.99
ATOM    222  O   GLY A 721      17.140  44.020   4.258  1.00 99.99
ATOM    223  N   CYS A 722      19.108  43.051   4.803  1.00 99.99
ATOM    224  CA  CYS A 722      19.648  43.035   3.474  1.00 99.99
ATOM    225  C   CYS A 722      18.745  42.261   2.565  1.00 99.99
ATOM    226  O   CYS A 722      18.573  42.626   1.403  1.00 99.99
ATOM    227  CB  CYS A 722      20.986  42.319   3.662  1.00 99.99
ATOM    228  SG  CYS A 722      21.999  42.221   2.167  1.00 99.99
ATOM    229  N   GLY A 723      18.154  41.155   3.048  1.00 99.99
ATOM    230  CA  GLY A 723      17.265  40.421   2.197  1.00 99.99
ATOM    231  C   GLY A 723      18.060  39.806   1.087  1.00 99.99
ATOM    232  O   GLY A 723      19.075  39.151   1.323  1.00 99.99
ATOM    233  N   SER A 724      17.589  40.001  -0.161  1.00 99.99
ATOM    234  CA  SER A 724      18.199  39.438  -1.334  1.00 99.99
ATOM    235  C   SER A 724      19.538  40.069  -1.545  1.00 99.99
ATOM    236  O   SER A 724      20.393  39.498  -2.221  1.00 99.99
ATOM    237  CB  SER A 724      17.222  39.823  -2.448  1.00 99.99
ATOM    238  OG  SER A 724      17.196  41.226  -2.641  1.00 99.99
ATOM    239  N   GLY A 725      19.765  41.266  -0.971  1.00 99.99
ATOM    240  CA  GLY A 725      21.051  41.881  -1.135  1.00 99.99
ATOM    241  C   GLY A 725      21.037  42.828  -2.296  1.00 99.99
ATOM    242  O   GLY A 725      22.092  43.175  -2.824  1.00 99.99
ATOM    243  N   SER A 726      19.844  43.272  -2.735  1.00 99.99
ATOM    244  CA  SER A 726      19.785  44.186  -3.842  1.00 99.99
ATOM    245  C   SER A 726      20.461  45.470  -3.476  1.00 99.99
ATOM    246  O   SER A 726      21.230  46.020  -4.262  1.00 99.99
ATOM    247  CB  SER A 726      18.281  44.393  -4.038  1.00 99.99
ATOM    248  OG  SER A 726      17.653  43.197  -4.464  1.00 99.99
ATOM    249  N   LEU A 727      20.183  45.984  -2.264  1.00 99.99
ATOM    250  CA  LEU A 727      20.739  47.241  -1.850  1.00 99.99
ATOM    251  C   LEU A 727      22.223  47.117  -1.764  1.00 99.99
ATOM    252  O   LEU A 727      22.956  48.001  -2.208  1.00 99.99
ATOM    253  CB  LEU A 727      20.148  47.687  -0.506  1.00 99.99
ATOM    254  CG  LEU A 727      20.469  49.113  -0.050  1.00 99.99
ATOM    255  CD1 LEU A 727      20.129  50.180  -1.079  1.00 99.99
ATOM    256  CD2 LEU A 727      19.885  49.467   1.310  1.00 99.99
ATOM    257  N   LEU A 728      22.699  45.991  -1.205  1.00 99.99
ATOM    258  CA  LEU A 728      24.103  45.818  -0.999  1.00 99.99
ATOM    259  C   LEU A 728      24.794  45.839  -2.321  1.00 99.99
ATOM    260  O   LEU A 728      25.833  46.477  -2.472  1.00 99.99
ATOM    261  CB  LEU A 728      24.391  44.512  -0.247  1.00 99.99
ATOM    262  CG  LEU A 728      25.784  44.363   0.369  1.00 99.99
ATOM    263  CD1 LEU A 728      25.921  43.165   1.297  1.00 99.99
ATOM    264  CD2 LEU A 728      26.913  44.387  -0.652  1.00 99.99
ATOM    265  N   ASP A 729      24.223  45.148  -3.320  1.00 99.99
ATOM    266  CA  ASP A 729      24.868  45.026  -4.594  1.00 99.99
ATOM    267  C   ASP A 729      25.017  46.372  -5.223  1.00 99.99
ATOM    268  O   ASP A 729      26.087  46.720  -5.719  1.00 99.99
ATOM    269  CB  ASP A 729      24.078  44.086  -5.508  1.00 99.99
ATOM    270  CG  ASP A 729      24.170  42.614  -5.128  1.00 99.99
ATOM    271  OD1 ASP A 729      25.009  42.280  -4.325  1.00 99.99
ATOM    272  OD2 ASP A 729      23.308  41.865  -5.519  1.00 99.99
ATOM    273  N   SER A 730      23.940  47.174  -5.208  1.00 99.99
ATOM    274  CA  SER A 730      23.989  48.462  -5.830  1.00 99.99
ATOM    275  C   SER A 730      25.006  49.279  -5.100  1.00 99.99
ATOM    276  O   SER A 730      25.807  49.994  -5.700  1.00 99.99
ATOM    277  CB  SER A 730      22.570  48.999  -5.623  1.00 99.99
ATOM    278  OG  SER A 730      21.624  48.230  -6.345  1.00 99.99
ATOM    279  N   LEU A 731      25.001  49.169  -3.764  1.00 99.99
ATOM    280  CA  LEU A 731      25.890  49.923  -2.935  1.00 99.99
ATOM    281  C   LEU A 731      27.304  49.534  -3.224  1.00 99.99
ATOM    282  O   LEU A 731      28.178  50.388  -3.355  1.00 99.99
ATOM    283  CB  LEU A 731      25.565  49.715  -1.450  1.00 99.99
ATOM    284  CG  LEU A 731      24.358  50.474  -0.894  1.00 99.99
ATOM    285  CD1 LEU A 731      23.866  49.951   0.446  1.00 99.99
ATOM    286  CD2 LEU A 731      24.550  51.983  -0.848  1.00 99.99
ATOM    287  N   LEU A 732      27.580  48.223  -3.313  1.00 99.99
ATOM    288  CA  LEU A 732      28.939  47.823  -3.496  1.00 99.99
ATOM    289  C   LEU A 732      29.389  48.218  -4.865  1.00 99.99
ATOM    290  O   LEU A 732      30.478  48.763  -5.038  1.00 99.99
ATOM    291  CB  LEU A 732      29.101  46.312  -3.281  1.00 99.99
ATOM    292  CG  LEU A 732      30.532  45.773  -3.219  1.00 99.99
ATOM    293  CD1 LEU A 732      31.360  46.357  -2.085  1.00 99.99
ATOM    294  CD2 LEU A 732      30.615  44.253  -3.223  1.00 99.99
ATOM    295  N   ASP A 733      28.527  47.978  -5.871  1.00 99.99
ATOM    296  CA  ASP A 733      28.822  48.293  -7.238  1.00 99.99
ATOM    297  C   ASP A 733      28.368  49.692  -7.463  1.00 99.99
ATOM    298  O   ASP A 733      28.290  50.484  -6.524  1.00 99.99
ATOM    299  CB  ASP A 733      28.137  47.298  -8.178  1.00 99.99
ATOM    300  CG  ASP A 733      28.618  45.861  -8.031  1.00 99.99
ATOM    301  OD1 ASP A 733      29.807  45.657  -7.963  1.00 99.99
ATOM    302  OD2 ASP A 733      27.797  44.998  -7.831  1.00 99.99
ATOM    303  N   TYR A 734      28.086  50.056  -8.730  1.00 99.99
ATOM    304  CA  TYR A 734      27.666  51.405  -8.937  1.00 99.99
ATOM    305  C   TYR A 734      28.825  52.302  -8.669  1.00 99.99
ATOM    306  O   TYR A 734      29.826  51.922  -8.064  1.00 99.99
ATOM    307  CB  TYR A 734      26.475  51.739  -8.036  1.00 99.99
ATOM    308  CG  TYR A 734      25.215  50.974  -8.377  1.00 99.99
ATOM    309  CD1 TYR A 734      25.053  50.388  -9.624  1.00 99.99
ATOM    310  CD2 TYR A 734      24.193  50.839  -7.450  1.00 99.99
ATOM    311  CE1 TYR A 734      23.904  49.688  -9.940  1.00 99.99
ATOM    312  CE2 TYR A 734      23.040  50.142  -7.755  1.00 99.99
ATOM    313  CZ  TYR A 734      22.899  49.567  -9.002  1.00 99.99
ATOM    314  OH  TYR A 734      21.753  48.871  -9.311  1.00 99.99
ATOM    315  N   PRO A 735      28.724  53.493  -9.168  1.00 99.99
ATOM    316  CA  PRO A 735      29.775  54.449  -8.998  1.00 99.99
ATOM    317  C   PRO A 735      29.980  54.705  -7.543  1.00 99.99
ATOM    318  O   PRO A 735      31.004  55.281  -7.182  1.00 99.99
ATOM    319  CB  PRO A 735      29.281  55.690  -9.760  1.00 99.99
ATOM    320  CG  PRO A 735      27.782  55.567  -9.771  1.00 99.99
ATOM    321  CD  PRO A 735      27.559  54.033  -9.903  1.00 99.99
ATOM    322  N   THR A 736      29.021  54.296  -6.691  1.00 99.99
ATOM    323  CA  THR A 736      29.190  54.506  -5.287  1.00 99.99
ATOM    324  C   THR A 736      30.465  53.829  -4.886  1.00 99.99
ATOM    325  O   THR A 736      31.327  54.455  -4.272  1.00 99.99
ATOM    326  CB  THR A 736      27.994  53.960  -4.486  1.00 99.99
ATOM    327  OG1 THR A 736      27.839  52.559  -4.748  1.00 99.99
ATOM    328  CG2 THR A 736      26.716  54.688  -4.872  1.00 99.99
ATOM    329  N   SER A 737      30.626  52.542  -5.259  1.00 99.99
ATOM    330  CA  SER A 737      31.846  51.815  -5.031  1.00 99.99
ATOM    331  C   SER A 737      32.338  51.998  -3.627  1.00 99.99
ATOM    332  O   SER A 737      33.437  52.507  -3.415  1.00 99.99
ATOM    333  CB  SER A 737      32.819  52.455  -6.025  1.00 99.99
ATOM    334  OG  SER A 737      32.363  52.297  -7.357  1.00 99.99
ATOM    335  N   LEU A 738      31.536  51.598  -2.625  1.00 99.99
ATOM    336  CA  LEU A 738      31.979  51.739  -1.268  1.00 99.99
ATOM    337  C   LEU A 738      33.024  50.697  -1.035  1.00 99.99
ATOM    338  O   LEU A 738      33.079  49.690  -1.737  1.00 99.99
ATOM    339  CB  LEU A 738      30.804  51.605  -0.290  1.00 99.99
ATOM    340  CG  LEU A 738      29.704  52.665  -0.383  1.00 99.99
ATOM    341  CD1 LEU A 738      28.626  52.527   0.681  1.00 99.99
ATOM    342  CD2 LEU A 738      30.231  54.092  -0.437  1.00 99.99
ATOM    343  N   GLN A 739      33.916  50.935  -0.055  1.00 99.99
ATOM    344  CA  GLN A 739      34.974  50.002   0.191  1.00 99.99
ATOM    345  C   GLN A 739      34.408  48.703   0.675  1.00 99.99
ATOM    346  O   GLN A 739      34.777  47.640   0.177  1.00 99.99
ATOM    347  CB  GLN A 739      35.921  50.558   1.249  1.00 99.99
ATOM    348  CG  GLN A 739      37.093  49.601   1.436  1.00 99.99
ATOM    349  CD  GLN A 739      37.920  49.490   0.162  1.00 99.99
ATOM    350  OE1 GLN A 739      38.240  50.499  -0.463  1.00 99.99
ATOM    351  NE2 GLN A 739      38.263  48.259  -0.222  1.00 99.99
ATOM    352  N   THR A 740      33.471  48.745   1.644  1.00 99.99
ATOM    353  CA  THR A 740      32.990  47.500   2.169  1.00 99.99
ATOM    354  C   THR A 740      31.533  47.595   2.446  1.00 99.99
ATOM    355  O   THR A 740      30.991  48.672   2.693  1.00 99.99
ATOM    356  CB  THR A 740      33.739  47.102   3.454  1.00 99.99
ATOM    357  OG1 THR A 740      33.489  48.074   4.477  1.00 99.99
ATOM    358  CG2 THR A 740      35.235  47.017   3.195  1.00 99.99
ATOM    359  N   ILE A 741      30.858  46.437   2.406  1.00 99.99
ATOM    360  CA  ILE A 741      29.458  46.420   2.665  1.00 99.99
ATOM    361  C   ILE A 741      29.185  45.232   3.532  1.00 99.99
ATOM    362  O   ILE A 741      29.726  44.150   3.304  1.00 99.99
ATOM    363  CB  ILE A 741      28.643  46.360   1.360  1.00 99.99
ATOM    364  CG1 ILE A 741      29.052  47.499   0.422  1.00 99.99
ATOM    365  CG2 ILE A 741      27.153  46.423   1.661  1.00 99.99
ATOM    366  CD1 ILE A 741      28.484  48.844   0.811  1.00 99.99
ATOM    367  N   ILE A 742      28.366  45.415   4.586  1.00 99.99
ATOM    368  CA  ILE A 742      28.032  44.314   5.440  1.00 99.99
ATOM    369  C   ILE A 742      26.546  44.198   5.406  1.00 99.99
ATOM    370  O   ILE A 742      25.836  45.185   5.592  1.00 99.99
ATOM    371  CB  ILE A 742      28.557  44.530   6.871  1.00 99.99
ATOM    372  CG1 ILE A 742      30.082  44.655   6.867  1.00 99.99
ATOM    373  CG2 ILE A 742      28.116  43.390   7.777  1.00 99.99
ATOM    374  CD1 ILE A 742      30.663  45.089   8.194  1.00 99.99
ATOM    375  N   GLY A 743      26.032  42.981   5.149  1.00 99.99
ATOM    376  CA  GLY A 743      24.611  42.837   5.083  1.00 99.99
ATOM    377  C   GLY A 743      24.197  41.963   6.213  1.00 99.99
ATOM    378  O   GLY A 743      24.831  40.948   6.500  1.00 99.99
ATOM    379  N   VAL A 744      23.096  42.339   6.886  1.00 99.99
ATOM    380  CA  VAL A 744      22.672  41.549   7.997  1.00 99.99
ATOM    381  C   VAL A 744      21.258  41.141   7.725  1.00 99.99
ATOM    382  O   VAL A 744      20.436  41.946   7.286  1.00 99.99
ATOM    383  CB  VAL A 744      22.788  42.327   9.321  1.00 99.99
ATOM    384  CG1 VAL A 744      22.288  41.481  10.482  1.00 99.99
ATOM    385  CG2 VAL A 744      24.227  42.760   9.560  1.00 99.99
ATOM    386  N   ASP A 745      20.948  39.850   7.945  1.00 99.99
ATOM    387  CA  ASP A 745      19.624  39.380   7.677  1.00 99.99
ATOM    388  C   ASP A 745      19.286  38.379   8.734  1.00 99.99
ATOM    389  O   ASP A 745      20.144  37.625   9.190  1.00 99.99
ATOM    390  CB  ASP A 745      19.541  38.784   6.269  1.00 99.99
ATOM    391  CG  ASP A 745      18.122  38.601   5.747  1.00 99.99
ATOM    392  OD1 ASP A 745      17.382  37.854   6.342  1.00 99.99
ATOM    393  OD2 ASP A 745      17.741  39.323   4.856  1.00 99.99
ATOM    394  N   ILE A 746      18.019  38.384   9.183  1.00 99.99
ATOM    395  CA  ILE A 746      17.549  37.486  10.195  1.00 99.99
ATOM    396  C   ILE A 746      17.530  36.073   9.690  1.00 99.99
ATOM    397  O   ILE A 746      17.937  35.155  10.400  1.00 99.99
ATOM    398  CB  ILE A 746      16.140  37.870  10.683  1.00 99.99
ATOM    399  CG1 ILE A 746      15.863  37.248  12.055  1.00 99.99
ATOM    400  CG2 ILE A 746      15.090  37.430   9.675  1.00 99.99
ATOM    401  CD1 ILE A 746      14.411  37.313  12.472  1.00 99.99
ATOM    402  N   SER A 747      17.074  35.855   8.440  1.00 99.99
ATOM    403  CA  SER A 747      16.900  34.510   7.967  1.00 99.99
ATOM    404  C   SER A 747      18.104  34.074   7.201  1.00 99.99
ATOM    405  O   SER A 747      18.642  34.779   6.349  1.00 99.99
ATOM    406  CB  SER A 747      15.680  34.623   7.049  1.00 99.99
ATOM    407  OG  SER A 747      15.918  35.541   5.996  1.00 99.99
ATOM    408  N   PRO A 748      18.529  32.886   7.532  1.00 99.99
ATOM    409  CA  PRO A 748      19.664  32.298   6.884  1.00 99.99
ATOM    410  C   PRO A 748      19.388  32.025   5.444  1.00 99.99
ATOM    411  O   PRO A 748      20.332  32.003   4.655  1.00 99.99
ATOM    412  CB  PRO A 748      19.921  31.006   7.677  1.00 99.99
ATOM    413  CG  PRO A 748      18.603  30.678   8.323  1.00 99.99
ATOM    414  CD  PRO A 748      17.983  32.047   8.619  1.00 99.99
ATOM    415  N   LYS A 749      18.113  31.802   5.077  1.00 99.99
ATOM    416  CA  LYS A 749      17.807  31.509   3.708  1.00 99.99
ATOM    417  C   LYS A 749      18.163  32.699   2.886  1.00 99.99
ATOM    418  O   LYS A 749      18.783  32.574   1.831  1.00 99.99
ATOM    419  CB  LYS A 749      16.331  31.138   3.557  1.00 99.99
ATOM    420  CG  LYS A 749      15.919  30.762   2.139  1.00 99.99
ATOM    421  CD  LYS A 749      14.461  30.330   2.083  1.00 99.99
ATOM    422  CE  LYS A 749      14.039  29.988   0.662  1.00 99.99
ATOM    423  NZ  LYS A 749      12.608  29.588   0.588  1.00 99.99
ATOM    424  N   GLY A 750      17.783  33.897   3.365  1.00 99.99
ATOM    425  CA  GLY A 750      18.037  35.101   2.633  1.00 99.99
ATOM    426  C   GLY A 750      19.512  35.308   2.533  1.00 99.99
ATOM    427  O   GLY A 750      20.023  35.722   1.494  1.00 99.99
ATOM    428  N   LEU A 751      20.241  35.016   3.625  1.00 99.99
ATOM    429  CA  LEU A 751      21.651  35.266   3.632  1.00 99.99
ATOM    430  C   LEU A 751      22.291  34.443   2.569  1.00 99.99
ATOM    431  O   LEU A 751      23.173  34.918   1.855  1.00 99.99
ATOM    432  CB  LEU A 751      22.256  34.959   5.008  1.00 99.99
ATOM    433  CG  LEU A 751      21.879  35.902   6.154  1.00 99.99
ATOM    434  CD1 LEU A 751      22.195  35.348   7.535  1.00 99.99
ATOM    435  CD2 LEU A 751      22.433  37.311   5.997  1.00 99.99
ATOM    436  N   ALA A 752      21.856  33.181   2.428  1.00 99.99
ATOM    437  CA  ALA A 752      22.461  32.320   1.458  1.00 99.99
ATOM    438  C   ALA A 752      22.236  32.900   0.101  1.00 99.99
ATOM    439  O   ALA A 752      23.140  32.928  -0.733  1.00 99.99
ATOM    440  CB  ALA A 752      21.897  30.912   1.575  1.00 99.99
ATOM    441  N   ARG A 753      21.016  33.405  -0.144  1.00 99.99
ATOM    442  CA  ARG A 753      20.671  33.916  -1.436  1.00 99.99
ATOM    443  C   ARG A 753      21.562  35.077  -1.748  1.00 99.99
ATOM    444  O   ARG A 753      22.124  35.167  -2.838  1.00 99.99
ATOM    445  CB  ARG A 753      19.195  34.318  -1.477  1.00 99.99
ATOM    446  CG  ARG A 753      18.222  33.148  -1.452  1.00 99.99
ATOM    447  CD  ARG A 753      16.780  33.629  -1.381  1.00 99.99
ATOM    448  NE  ARG A 753      16.382  34.347  -2.588  1.00 99.99
ATOM    449  CZ  ARG A 753      15.238  35.001  -2.422  1.00 99.99
ATOM    450  NH1 ARG A 753      14.726  35.709  -3.418  1.00 99.99
ATOM    451  NH2 ARG A 753      14.604  34.946  -1.257  1.00 99.99
ATOM    452  N   ALA A 754      21.733  35.988  -0.774  1.00 99.99
ATOM    453  CA  ALA A 754      22.506  37.174  -0.999  1.00 99.99
ATOM    454  C   ALA A 754      23.918  36.791  -1.293  1.00 99.99
ATOM    455  O   ALA A 754      24.545  37.342  -2.197  1.00 99.99
ATOM    456  CB  ALA A 754      22.416  38.101   0.204  1.00 99.99
ATOM    457  N   ALA A 755      24.449  35.808  -0.545  1.00 99.99
ATOM    458  CA  ALA A 755      25.825  35.445  -0.706  1.00 99.99
ATOM    459  C   ALA A 755      26.041  34.965  -2.101  1.00 99.99
ATOM    460  O   ALA A 755      27.025  35.331  -2.743  1.00 99.99
ATOM    461  CB  ALA A 755      26.218  34.391   0.319  1.00 99.99
ATOM    462  N   LYS A 756      25.112  34.147  -2.623  1.00 99.99
ATOM    463  CA  LYS A 756      25.309  33.631  -3.943  1.00 99.99
ATOM    464  C   LYS A 756      25.334  34.776  -4.898  1.00 99.99
ATOM    465  O   LYS A 756      26.153  34.819  -5.815  1.00 99.99
ATOM    466  CB  LYS A 756      24.210  32.628  -4.296  1.00 99.99
ATOM    467  CG  LYS A 756      24.289  31.313  -3.532  1.00 99.99
ATOM    468  CD  LYS A 756      23.167  30.368  -3.937  1.00 99.99
ATOM    469  CE  LYS A 756      23.230  29.065  -3.155  1.00 99.99
ATOM    470  NZ  LYS A 756      22.120  28.143  -3.519  1.00 99.99
ATOM    471  N   MET A 757      24.439  35.753  -4.692  1.00 99.99
ATOM    472  CA  MET A 757      24.344  36.842  -5.613  1.00 99.99
ATOM    473  C   MET A 757      25.635  37.598  -5.622  1.00 99.99
ATOM    474  O   MET A 757      26.154  37.942  -6.684  1.00 99.99
ATOM    475  CB  MET A 757      23.174  37.750  -5.238  1.00 99.99
ATOM    476  CG  MET A 757      21.801  37.130  -5.457  1.00 99.99
ATOM    477  SD  MET A 757      20.459  38.200  -4.902  1.00 99.99
ATOM    478  CE  MET A 757      20.552  39.516  -6.113  1.00 99.99
ATOM    479  N   LEU A 758      26.210  37.854  -4.433  1.00 99.99
ATOM    480  CA  LEU A 758      27.423  38.618  -4.370  1.00 99.99
ATOM    481  C   LEU A 758      28.519  37.888  -5.077  1.00 99.99
ATOM    482  O   LEU A 758      29.232  38.466  -5.896  1.00 99.99
ATOM    483  CB  LEU A 758      27.816  38.905  -2.915  1.00 99.99
ATOM    484  CG  LEU A 758      26.831  39.730  -2.083  1.00 99.99
ATOM    485  CD1 LEU A 758      27.195  39.818  -0.609  1.00 99.99
ATOM    486  CD2 LEU A 758      26.552  41.112  -2.655  1.00 99.99
ATOM    487  N   HIS A 759      28.672  36.583  -4.794  1.00 99.99
ATOM    488  CA  HIS A 759      29.743  35.838  -5.389  1.00 99.99
ATOM    489  C   HIS A 759      29.557  35.783  -6.869  1.00 99.99
ATOM    490  O   HIS A 759      30.503  36.007  -7.623  1.00 99.99
ATOM    491  CB  HIS A 759      29.815  34.427  -4.797  1.00 99.99
ATOM    492  CG  HIS A 759      30.278  34.394  -3.374  1.00 99.99
ATOM    493  ND1 HIS A 759      30.152  33.276  -2.577  1.00 99.99
ATOM    494  CD2 HIS A 759      30.866  35.340  -2.606  1.00 99.99
ATOM    495  CE1 HIS A 759      30.644  33.537  -1.378  1.00 99.99
ATOM    496  NE2 HIS A 759      31.083  34.782  -1.370  1.00 99.99
ATOM    497  N   VAL A 760      28.322  35.506  -7.327  1.00 99.99
ATOM    498  CA  VAL A 760      28.100  35.355  -8.734  1.00 99.99
ATOM    499  C   VAL A 760      28.464  36.628  -9.420  1.00 99.99
ATOM    500  O   VAL A 760      29.203  36.619 -10.404  1.00 99.99
ATOM    501  CB  VAL A 760      26.637  34.982  -9.039  1.00 99.99
ATOM    502  CG1 VAL A 760      26.378  35.022 -10.537  1.00 99.99
ATOM    503  CG2 VAL A 760      26.310  33.606  -8.480  1.00 99.99
ATOM    504  N   LYS A 761      27.971  37.769  -8.907  1.00 99.99
ATOM    505  CA  LYS A 761      28.275  38.999  -9.571  1.00 99.99
ATOM    506  C   LYS A 761      29.695  39.336  -9.278  1.00 99.99
ATOM    507  O   LYS A 761      30.202  39.045  -8.195  1.00 99.99
ATOM    508  CB  LYS A 761      27.320  40.104  -9.115  1.00 99.99
ATOM    509  CG  LYS A 761      25.875  39.906  -9.553  1.00 99.99
ATOM    510  CD  LYS A 761      24.995  41.060  -9.094  1.00 99.99
ATOM    511  CE  LYS A 761      23.547  40.853  -9.512  1.00 99.99
ATOM    512  NZ  LYS A 761      22.675  41.976  -9.074  1.00 99.99
ATOM    513  N   LEU A 762      30.394  39.944 -10.257  1.00 99.99
ATOM    514  CA  LEU A 762      31.760  40.252  -9.980  1.00 99.99
ATOM    515  C   LEU A 762      31.762  41.232  -8.880  1.00 99.99
ATOM    516  O   LEU A 762      31.102  42.268  -8.941  1.00 99.99
ATOM    517  CB  LEU A 762      32.468  40.785 -11.233  1.00 99.99
ATOM    518  CG  LEU A 762      33.965  41.077 -11.108  1.00 99.99
ATOM    519  CD1 LEU A 762      34.814  39.839 -10.858  1.00 99.99
ATOM    520  CD2 LEU A 762      34.529  41.895 -12.261  1.00 99.99
ATOM    521  N   ASN A 763      32.518  40.907  -7.829  1.00 99.99
ATOM    522  CA  ASN A 763      32.590  41.829  -6.757  1.00 99.99
ATOM    523  C   ASN A 763      33.741  42.715  -7.080  1.00 99.99
ATOM    524  O   ASN A 763      34.529  42.420  -7.978  1.00 99.99
ATOM    525  CB  ASN A 763      32.813  41.082  -5.446  1.00 99.99
ATOM    526  CG  ASN A 763      34.064  40.219  -5.513  1.00 99.99
ATOM    527  OD1 ASN A 763      35.159  40.723  -5.754  1.00 99.99
ATOM    528  ND2 ASN A 763      33.899  38.911  -5.298  1.00 99.99
ATOM    529  N   LYS A 764      33.851  43.843  -6.358  1.00 99.99
ATOM    530  CA  LYS A 764      34.928  44.754  -6.575  1.00 99.99
ATOM    531  C   LYS A 764      36.180  44.008  -6.270  1.00 99.99
ATOM    532  O   LYS A 764      36.166  43.020  -5.537  1.00 99.99
ATOM    533  CB  LYS A 764      34.759  46.000  -5.705  1.00 99.99
ATOM    534  CG  LYS A 764      33.506  46.812  -6.004  1.00 99.99
ATOM    535  CD  LYS A 764      33.582  47.461  -7.378  1.00 99.99
ATOM    536  CE  LYS A 764      32.380  48.357  -7.635  1.00 99.99
ATOM    537  NZ  LYS A 764      32.367  48.885  -9.027  1.00 99.99
ATOM    538  N   GLU A 765      37.305  44.465  -6.850  1.00 99.99
ATOM    539  CA  GLU A 765      38.537  43.760  -6.675  1.00 99.99
ATOM    540  C   GLU A 765      38.846  43.710  -5.221  1.00 99.99
ATOM    541  O   GLU A 765      38.624  44.666  -4.481  1.00 99.99
ATOM    542  CB  GLU A 765      39.658  44.436  -7.467  1.00 99.99
ATOM    543  CG  GLU A 765      41.001  43.723  -7.389  1.00 99.99
ATOM    544  CD  GLU A 765      42.036  44.414  -8.233  1.00 99.99
ATOM    545  OE1 GLU A 765      41.712  45.404  -8.845  1.00 99.99
ATOM    546  OE2 GLU A 765      43.177  44.020  -8.179  1.00 99.99
ATOM    547  N   ALA A 766      39.363  42.550  -4.786  1.00 99.99
ATOM    548  CA  ALA A 766      39.738  42.334  -3.425  1.00 99.99
ATOM    549  C   ALA A 766      40.551  41.084  -3.443  1.00 99.99
ATOM    550  O   ALA A 766      40.812  40.528  -4.508  1.00 99.99
ATOM    551  CB  ALA A 766      38.502  42.250  -2.542  1.00 99.99
ATOM    552  N   CYS A 767      40.998  40.613  -2.265  1.00 99.99
ATOM    553  CA  CYS A 767      41.829  39.448  -2.277  1.00 99.99
ATOM    554  C   CYS A 767      40.973  38.245  -2.518  1.00 99.99
ATOM    555  O   CYS A 767      40.617  37.527  -1.585  1.00 99.99
ATOM    556  CB  CYS A 767      42.422  39.442  -0.868  1.00 99.99
ATOM    557  SG  CYS A 767      43.463  40.871  -0.486  1.00 99.99
ATOM    558  N   ASN A 768      40.620  38.009  -3.798  1.00 99.99
ATOM    559  CA  ASN A 768      39.870  36.853  -4.199  1.00 99.99
ATOM    560  C   ASN A 768      38.662  36.739  -3.339  1.00 99.99
ATOM    561  O   ASN A 768      38.184  35.640  -3.062  1.00 99.99
ATOM    562  CB  ASN A 768      40.727  35.601  -4.045  1.00 99.99
ATOM    563  CG  ASN A 768      41.885  35.605  -5.031  1.00 99.99
ATOM    564  OD1 ASN A 768      41.794  36.205  -6.101  1.00 99.99
ATOM    565  ND2 ASN A 768      42.980  34.932  -4.669  1.00 99.99
ATOM    566  N   VAL A 769      38.125  37.885  -2.897  1.00 99.99
ATOM    567  CA  VAL A 769      36.966  37.830  -2.068  1.00 99.99
ATOM    568  C   VAL A 769      36.260  39.117  -2.275  1.00 99.99
ATOM    569  O   VAL A 769      36.805  40.054  -2.855  1.00 99.99
ATOM    570  CB  VAL A 769      37.338  37.608  -0.590  1.00 99.99
ATOM    571  CG1 VAL A 769      38.009  38.848  -0.017  1.00 99.99
ATOM    572  CG2 VAL A 769      36.104  37.248   0.222  1.00 99.99
ATOM    573  N   LYS A 770      35.003  39.179  -1.822  1.00 99.99
ATOM    574  CA  LYS A 770      34.253  40.381  -1.952  1.00 99.99
ATOM    575  C   LYS A 770      34.270  41.036  -0.616  1.00 99.99
ATOM    576  O   LYS A 770      34.284  40.370   0.416  1.00 99.99
ATOM    577  CB  LYS A 770      32.836  40.078  -2.440  1.00 99.99
ATOM    578  CG  LYS A 770      32.064  41.297  -2.929  1.00 99.99
ATOM    579  CD  LYS A 770      30.780  40.892  -3.637  1.00 99.99
ATOM    580  CE  LYS A 770      29.989  42.110  -4.090  1.00 99.99
ATOM    581  NZ  LYS A 770      28.692  41.731  -4.714  1.00 99.99
ATOM    582  N   SER A 771      34.312  42.377  -0.612  1.00 99.99
ATOM    583  CA  SER A 771      34.342  43.110   0.613  1.00 99.99
ATOM    584  C   SER A 771      33.016  42.911   1.269  1.00 99.99
ATOM    585  O   SER A 771      32.866  43.100   2.475  1.00 99.99
ATOM    586  CB  SER A 771      34.545  44.554   0.145  1.00 99.99
ATOM    587  OG  SER A 771      33.417  45.019  -0.576  1.00 99.99
ATOM    588  N   ALA A 772      32.002  42.536   0.466  1.00 99.99
ATOM    589  CA  ALA A 772      30.700  42.350   1.024  1.00 99.99
ATOM    590  C   ALA A 772      30.712  41.125   1.879  1.00 99.99
ATOM    591  O   ALA A 772      31.254  40.086   1.502  1.00 99.99
ATOM    592  CB  ALA A 772      29.658  42.257  -0.081  1.00 99.99
ATOM    593  N   THR A 773      30.107  41.231   3.077  1.00 99.99
ATOM    594  CA  THR A 773      30.009  40.096   3.940  1.00 99.99
ATOM    595  C   THR A 773      28.589  40.030   4.390  1.00 99.99
ATOM    596  O   THR A 773      27.943  41.057   4.587  1.00 99.99
ATOM    597  CB  THR A 773      30.978  40.207   5.132  1.00 99.99
ATOM    598  OG1 THR A 773      30.650  41.364   5.912  1.00 99.99
ATOM    599  CG2 THR A 773      32.414  40.320   4.643  1.00 99.99
ATOM    600  N   LEU A 774      28.058  38.803   4.548  1.00 99.99
ATOM    601  CA  LEU A 774      26.694  38.644   4.956  1.00 99.99
ATOM    602  C   LEU A 774      26.712  37.911   6.259  1.00 99.99
ATOM    603  O   LEU A 774      27.361  36.876   6.385  1.00 99.99
ATOM    604  CB  LEU A 774      25.884  37.901   3.886  1.00 99.99
ATOM    605  CG  LEU A 774      25.792  38.561   2.507  1.00 99.99
ATOM    606  CD1 LEU A 774      25.081  37.712   1.465  1.00 99.99
ATOM    607  CD2 LEU A 774      25.220  39.971   2.539  1.00 99.99
ATOM    608  N   TYR A 775      26.009  38.428   7.284  1.00 99.99
ATOM    609  CA  TYR A 775      25.968  37.671   8.503  1.00 99.99
ATOM    610  C   TYR A 775      24.566  37.681   9.035  1.00 99.99
ATOM    611  O   TYR A 775      23.783  38.579   8.727  1.00 99.99
ATOM    612  CB  TYR A 775      26.953  38.246   9.523  1.00 99.99
ATOM    613  CG  TYR A 775      28.393  38.229   9.062  1.00 99.99
ATOM    614  CD1 TYR A 775      28.934  39.305   8.373  1.00 99.99
ATOM    615  CD2 TYR A 775      29.209  37.137   9.318  1.00 99.99
ATOM    616  CE1 TYR A 775      30.248  39.295   7.949  1.00 99.99
ATOM    617  CE2 TYR A 775      30.526  37.116   8.899  1.00 99.99
ATOM    618  CZ  TYR A 775      31.042  38.197   8.214  1.00 99.99
ATOM    619  OH  TYR A 775      32.352  38.182   7.796  1.00 99.99
ATOM    620  N   ASP A 776      24.199  36.631   9.809  1.00 99.99
ATOM    621  CA  ASP A 776      22.883  36.545  10.386  1.00 99.99
ATOM    622  C   ASP A 776      22.906  37.390  11.601  1.00 99.99
ATOM    623  O   ASP A 776      23.910  37.438  12.311  1.00 99.99
ATOM    624  CB  ASP A 776      22.523  35.088  10.687  1.00 99.99
ATOM    625  CG  ASP A 776      23.460  34.399  11.670  1.00 99.99
ATOM    626  OD1 ASP A 776      24.640  34.365  11.412  1.00 99.99
ATOM    627  OD2 ASP A 776      23.017  34.053  12.739  1.00 99.99
ATOM    628  N   GLY A 777      21.777  38.051  11.898  1.00 99.99
ATOM    629  CA  GLY A 777      21.744  38.809  13.106  1.00 99.99
ATOM    630  C   GLY A 777      20.453  39.546  13.135  1.00 99.99
ATOM    631  O   GLY A 777      19.736  39.606  12.138  1.00 99.99
ATOM    632  N   SER A 778      20.137  40.141  14.303  1.00 99.99
ATOM    633  CA  SER A 778      18.925  40.885  14.450  1.00 99.99
ATOM    634  C   SER A 778      19.305  42.318  14.539  1.00 99.99
ATOM    635  O   SER A 778      20.345  42.680  15.087  1.00 99.99
ATOM    636  CB  SER A 778      18.354  40.355  15.768  1.00 99.99
ATOM    637  OG  SER A 778      16.960  40.129  15.665  1.00 99.99
ATOM    638  N   ILE A 779      18.445  43.177  13.982  1.00 99.99
ATOM    639  CA  ILE A 779      18.640  44.585  14.043  1.00 99.99
ATOM    640  C   ILE A 779      18.538  45.000  15.472  1.00 99.99
ATOM    641  O   ILE A 779      19.227  45.918  15.919  1.00 99.99
ATOM    642  CB  ILE A 779      17.574  45.293  13.214  1.00 99.99
ATOM    643  CG1 ILE A 779      16.726  44.257  12.485  1.00 99.99
ATOM    644  CG2 ILE A 779      18.247  46.207  12.196  1.00 99.99
ATOM    645  CD1 ILE A 779      15.503  44.936  11.877  1.00 99.99
ATOM    646  N   LEU A 780      17.667  44.319  16.235  1.00 99.99
ATOM    647  CA  LEU A 780      17.476  44.665  17.610  1.00 99.99
ATOM    648  C   LEU A 780      18.798  44.559  18.293  1.00 99.99
ATOM    649  O   LEU A 780      19.171  45.444  19.060  1.00 99.99
ATOM    650  CB  LEU A 780      16.425  43.758  18.264  1.00 99.99
ATOM    651  CG  LEU A 780      14.973  43.950  17.815  1.00 99.99
ATOM    652  CD1 LEU A 780      14.017  42.903  18.365  1.00 99.99
ATOM    653  CD2 LEU A 780      14.437  45.353  18.058  1.00 99.99
ATOM    654  N   GLU A 781      19.559  43.479  18.051  1.00 99.99
ATOM    655  CA  GLU A 781      20.838  43.458  18.690  1.00 99.99
ATOM    656  C   GLU A 781      21.865  43.250  17.630  1.00 99.99
ATOM    657  O   GLU A 781      21.932  42.192  17.006  1.00 99.99
ATOM    658  CB  GLU A 781      20.885  42.364  19.759  1.00 99.99
ATOM    659  CG  GLU A 781      22.195  42.295  20.531  1.00 99.99
ATOM    660  CD  GLU A 781      22.164  41.202  21.563  1.00 99.99
ATOM    661  OE1 GLU A 781      21.190  40.491  21.619  1.00 99.99
ATOM    662  OE2 GLU A 781      23.159  41.005  22.220  1.00 99.99
ATOM    663  N   PHE A 782      22.710  44.272  17.404  1.00 99.99
ATOM    664  CA  PHE A 782      23.714  44.124  16.398  1.00 99.99
ATOM    665  C   PHE A 782      24.971  43.768  17.109  1.00 99.99
ATOM    666  O   PHE A 782      25.303  44.359  18.135  1.00 99.99
ATOM    667  CB  PHE A 782      23.844  45.410  15.579  1.00 99.99
ATOM    668  CG  PHE A 782      22.730  45.614  14.591  1.00 99.99
ATOM    669  CD1 PHE A 782      21.789  46.614  14.783  1.00 99.99
ATOM    670  CD2 PHE A 782      22.622  44.806  13.470  1.00 99.99
ATOM    671  CE1 PHE A 782      20.764  46.803  13.875  1.00 99.99
ATOM    672  CE2 PHE A 782      21.599  44.993  12.560  1.00 99.99
ATOM    673  CZ  PHE A 782      20.669  45.993  12.763  1.00 99.99
ATOM    674  N   ASP A 783      25.699  42.766  16.586  1.00 99.99
ATOM    675  CA  ASP A 783      26.933  42.394  17.205  1.00 99.99
ATOM    676  C   ASP A 783      28.004  43.094  16.442  1.00 99.99
ATOM    677  O   ASP A 783      28.735  42.478  15.667  1.00 99.99
ATOM    678  CB  ASP A 783      27.098  40.872  17.200  1.00 99.99
ATOM    679  CG  ASP A 783      28.278  40.365  18.019  1.00 99.99
ATOM    680  OD1 ASP A 783      28.932  41.167  18.642  1.00 99.99
ATOM    681  OD2 ASP A 783      28.420  39.172  18.142  1.00 99.99
ATOM    682  N   SER A 784      28.122  44.418  16.649  1.00 99.99
ATOM    683  CA  SER A 784      29.110  45.159  15.930  1.00 99.99
ATOM    684  C   SER A 784      29.746  46.103  16.897  1.00 99.99
ATOM    685  O   SER A 784      29.179  46.421  17.941  1.00 99.99
ATOM    686  CB  SER A 784      28.285  45.893  14.869  1.00 99.99
ATOM    687  OG  SER A 784      27.616  44.977  14.021  1.00 99.99
ATOM    688  N   ARG A 785      30.965  46.567  16.564  1.00 99.99
ATOM    689  CA  ARG A 785      31.668  47.477  17.418  1.00 99.99
ATOM    690  C   ARG A 785      31.027  48.815  17.275  1.00 99.99
ATOM    691  O   ARG A 785      30.328  49.083  16.300  1.00 99.99
ATOM    692  CB  ARG A 785      33.155  47.512  17.057  1.00 99.99
ATOM    693  CG  ARG A 785      33.905  46.220  17.350  1.00 99.99
ATOM    694  CD  ARG A 785      35.388  46.358  17.038  1.00 99.99
ATOM    695  NE  ARG A 785      36.134  45.152  17.384  1.00 99.99
ATOM    696  CZ  ARG A 785      37.433  45.285  17.137  1.00 99.99
ATOM    697  NH1 ARG A 785      38.264  44.285  17.392  1.00 99.99
ATOM    698  NH2 ARG A 785      37.902  46.420  16.634  1.00 99.99
ATOM    699  N   LEU A 786      31.226  49.689  18.278  1.00 99.99
ATOM    700  CA  LEU A 786      30.615  50.980  18.215  1.00 99.99
ATOM    701  C   LEU A 786      31.344  51.830  17.221  1.00 99.99
ATOM    702  O   LEU A 786      32.551  51.695  17.025  1.00 99.99
ATOM    703  CB  LEU A 786      30.600  51.649  19.596  1.00 99.99
ATOM    704  CG  LEU A 786      29.779  50.959  20.688  1.00 99.99
ATOM    705  CD1 LEU A 786      29.897  51.617  22.054  1.00 99.99
ATOM    706  CD2 LEU A 786      28.319  50.746  20.315  1.00 99.99
ATOM    707  N   HIS A 787      30.584  52.719  16.550  1.00 99.99
ATOM    708  CA  HIS A 787      31.083  53.662  15.586  1.00 99.99
ATOM    709  C   HIS A 787      31.790  52.936  14.483  1.00 99.99
ATOM    710  O   HIS A 787      32.773  53.432  13.936  1.00 99.99
ATOM    711  CB  HIS A 787      32.018  54.675  16.254  1.00 99.99
ATOM    712  CG  HIS A 787      31.384  55.424  17.385  1.00 99.99
ATOM    713  ND1 HIS A 787      30.381  56.351  17.194  1.00 99.99
ATOM    714  CD2 HIS A 787      31.611  55.384  18.719  1.00 99.99
ATOM    715  CE1 HIS A 787      30.018  56.848  18.364  1.00 99.99
ATOM    716  NE2 HIS A 787      30.748  56.278  19.304  1.00 99.99
ATOM    717  N   ASP A 788      31.310  51.723  14.148  1.00 99.99
ATOM    718  CA  ASP A 788      31.884  50.897  13.122  1.00 99.99
ATOM    719  C   ASP A 788      31.584  51.367  11.724  1.00 99.99
ATOM    720  O   ASP A 788      32.461  51.344  10.862  1.00 99.99
ATOM    721  CB  ASP A 788      31.403  49.451  13.266  1.00 99.99
ATOM    722  CG  ASP A 788      32.060  48.471  12.303  1.00 99.99
ATOM    723  OD1 ASP A 788      33.259  48.330  12.356  1.00 99.99
ATOM    724  OD2 ASP A 788      31.350  47.759  11.635  1.00 99.99
ATOM    725  N   VAL A 789      30.346  51.829  11.450  1.00 99.99
ATOM    726  CA  VAL A 789      29.997  52.022  10.068  1.00 99.99
ATOM    727  C   VAL A 789      29.893  53.463   9.719  1.00 99.99
ATOM    728  O   VAL A 789      29.687  54.300  10.592  1.00 99.99
ATOM    729  CB  VAL A 789      28.665  51.332   9.720  1.00 99.99
ATOM    730  CG1 VAL A 789      28.778  49.827   9.914  1.00 99.99
ATOM    731  CG2 VAL A 789      27.535  51.894  10.570  1.00 99.99
ATOM    732  N   ASP A 790      30.184  53.762   8.430  1.00 99.99
ATOM    733  CA  ASP A 790      30.067  55.040   7.775  1.00 99.99
ATOM    734  C   ASP A 790      28.639  55.339   7.402  1.00 99.99
ATOM    735  O   ASP A 790      28.209  56.491   7.404  1.00 99.99
ATOM    736  CB  ASP A 790      30.953  55.087   6.528  1.00 99.99
ATOM    737  CG  ASP A 790      32.444  55.189   6.819  1.00 99.99
ATOM    738  OD1 ASP A 790      32.825  56.054   7.572  1.00 99.99
ATOM    739  OD2 ASP A 790      33.169  54.311   6.416  1.00 99.99
ATOM    740  N   ILE A 791      27.870  54.314   6.989  1.00 99.99
ATOM    741  CA  ILE A 791      26.511  54.577   6.610  1.00 99.99
ATOM    742  C   ILE A 791      25.703  53.377   6.977  1.00 99.99
ATOM    743  O   ILE A 791      26.205  52.254   6.968  1.00 99.99
ATOM    744  CB  ILE A 791      26.394  54.887   5.106  1.00 99.99
ATOM    745  CG1 ILE A 791      27.174  56.157   4.760  1.00 99.99
ATOM    746  CG2 ILE A 791      24.933  55.029   4.705  1.00 99.99
ATOM    747  CD1 ILE A 791      27.585  56.245   3.308  1.00 99.99
ATOM    748  N   GLY A 792      24.418  53.585   7.318  1.00 99.99
ATOM    749  CA  GLY A 792      23.585  52.466   7.641  1.00 99.99
ATOM    750  C   GLY A 792      22.366  52.604   6.799  1.00 99.99
ATOM    751  O   GLY A 792      21.770  53.679   6.727  1.00 99.99
ATOM    752  N   THR A 793      21.948  51.503   6.148  1.00 99.99
ATOM    753  CA  THR A 793      20.827  51.618   5.271  1.00 99.99
ATOM    754  C   THR A 793      19.814  50.614   5.716  1.00 99.99
ATOM    755  O   THR A 793      20.168  49.523   6.164  1.00 99.99
ATOM    756  CB  THR A 793      21.232  51.389   3.803  1.00 99.99
ATOM    757  OG1 THR A 793      21.757  50.064   3.650  1.00 99.99
ATOM    758  CG2 THR A 793      22.285  52.400   3.376  1.00 99.99
ATOM    759  N   CYS A 794      18.519  50.971   5.627  1.00 99.99
ATOM    760  CA  CYS A 794      17.480  50.053   5.992  1.00 99.99
ATOM    761  C   CYS A 794      16.357  50.299   5.034  1.00 99.99
ATOM    762  O   CYS A 794      15.814  51.403   4.981  1.00 99.99
ATOM    763  CB  CYS A 794      17.139  50.480   7.420  1.00 99.99
ATOM    764  SG  CYS A 794      15.847  49.490   8.209  1.00 99.99
ATOM    765  N   LEU A 795      15.973  49.276   4.241  1.00 99.99
ATOM    766  CA  LEU A 795      14.935  49.495   3.280  1.00 99.99
ATOM    767  C   LEU A 795      13.790  48.576   3.569  1.00 99.99
ATOM    768  O   LEU A 795      13.900  47.358   3.439  1.00 99.99
ATOM    769  CB  LEU A 795      15.456  49.287   1.852  1.00 99.99
ATOM    770  CG  LEU A 795      14.440  49.443   0.717  1.00 99.99
ATOM    771  CD1 LEU A 795      13.839  50.837   0.618  1.00 99.99
ATOM    772  CD2 LEU A 795      14.958  48.981  -0.638  1.00 99.99
ATOM    773  N   GLU A 796      12.664  49.169   4.003  1.00 99.99
ATOM    774  CA  GLU A 796      11.413  48.508   4.232  1.00 99.99
ATOM    775  C   GLU A 796      11.587  47.389   5.212  1.00 99.99
ATOM    776  O   GLU A 796      10.785  46.457   5.245  1.00 99.99
ATOM    777  CB  GLU A 796      10.835  47.984   2.915  1.00 99.99
ATOM    778  CG  GLU A 796      10.544  49.064   1.883  1.00 99.99
ATOM    779  CD  GLU A 796       9.875  48.489   0.665  1.00 99.99
ATOM    780  OE1 GLU A 796      10.475  47.669   0.013  1.00 99.99
ATOM    781  OE2 GLU A 796       8.724  48.785   0.449  1.00 99.99
ATOM    782  N   VAL A 797      12.667  47.432   6.012  1.00 99.99
ATOM    783  CA  VAL A 797      12.916  46.461   7.043  1.00 99.99
ATOM    784  C   VAL A 797      12.121  46.751   8.284  1.00 99.99
ATOM    785  O   VAL A 797      11.643  45.841   8.959  1.00 99.99
ATOM    786  CB  VAL A 797      14.410  46.401   7.414  1.00 99.99
ATOM    787  CG1 VAL A 797      15.269  46.375   6.159  1.00 99.99
ATOM    788  CG2 VAL A 797      14.789  47.582   8.293  1.00 99.99
ATOM    789  N   ILE A 798      11.935  48.050   8.590  1.00 99.99
ATOM    790  CA  ILE A 798      11.430  48.522   9.853  1.00 99.99
ATOM    791  C   ILE A 798      10.076  47.973  10.174  1.00 99.99
ATOM    792  O   ILE A 798       9.815  47.615  11.322  1.00 99.99
ATOM    793  CB  ILE A 798      11.350  50.059   9.891  1.00 99.99
ATOM    794  CG1 ILE A 798      12.754  50.668   9.873  1.00 99.99
ATOM    795  CG2 ILE A 798      10.581  50.522  11.119  1.00 99.99
ATOM    796  CD1 ILE A 798      12.770  52.161   9.640  1.00 99.99
ATOM    797  N   GLU A 799       9.181  47.871   9.180  1.00 99.99
ATOM    798  CA  GLU A 799       7.838  47.445   9.448  1.00 99.99
ATOM    799  C   GLU A 799       7.879  46.100  10.106  1.00 99.99
ATOM    800  O   GLU A 799       7.068  45.805  10.982  1.00 99.99
ATOM    801  CB  GLU A 799       7.020  47.408   8.155  1.00 99.99
ATOM    802  CG  GLU A 799       6.918  48.746   7.437  1.00 99.99
ATOM    803  CD  GLU A 799       8.146  49.018   6.612  1.00 99.99
ATOM    804  OE1 GLU A 799       9.033  48.198   6.614  1.00 99.99
ATOM    805  OE2 GLU A 799       8.150  49.988   5.892  1.00 99.99
ATOM    806  N   HIS A 800       8.837  45.253   9.698  1.00 99.99
ATOM    807  CA  HIS A 800       8.990  43.928  10.227  1.00 99.99
ATOM    808  C   HIS A 800       9.343  44.015  11.681  1.00 99.99
ATOM    809  O   HIS A 800       8.956  43.159  12.473  1.00 99.99
ATOM    810  CB  HIS A 800      10.057  43.154   9.447  1.00 99.99
ATOM    811  CG  HIS A 800      11.460  43.546   9.795  1.00 99.99
ATOM    812  ND1 HIS A 800      12.196  42.895  10.763  1.00 99.99
ATOM    813  CD2 HIS A 800      12.260  44.522   9.306  1.00 99.99
ATOM    814  CE1 HIS A 800      13.390  43.454  10.853  1.00 99.99
ATOM    815  NE2 HIS A 800      13.454  44.443   9.980  1.00 99.99
ATOM    816  N   MET A 801      10.101  45.056  12.072  1.00 99.99
ATOM    817  CA  MET A 801      10.556  45.180  13.428  1.00 99.99
ATOM    818  C   MET A 801       9.378  45.120  14.341  1.00 99.99
ATOM    819  O   MET A 801       8.316  45.663  14.047  1.00 99.99
ATOM    820  CB  MET A 801      11.335  46.482  13.606  1.00 99.99
ATOM    821  CG  MET A 801      12.653  46.536  12.846  1.00 99.99
ATOM    822  SD  MET A 801      13.807  45.249  13.362  1.00 99.99
ATOM    823  CE  MET A 801      14.242  45.822  15.001  1.00 99.99
ATOM    824  N   GLU A 802       9.551  44.455  15.499  1.00 99.99
ATOM    825  CA  GLU A 802       8.470  44.340  16.427  1.00 99.99
ATOM    826  C   GLU A 802       8.267  45.679  17.054  1.00 99.99
ATOM    827  O   GLU A 802       9.182  46.500  17.109  1.00 99.99
ATOM    828  CB  GLU A 802       8.770  43.260  17.468  1.00 99.99
ATOM    829  CG  GLU A 802       8.812  41.844  16.911  1.00 99.99
ATOM    830  CD  GLU A 802       9.078  40.837  17.996  1.00 99.99
ATOM    831  OE1 GLU A 802       9.267  41.239  19.119  1.00 99.99
ATOM    832  OE2 GLU A 802       8.982  39.663  17.726  1.00 99.99
ATOM    833  N   GLU A 803       7.032  45.937  17.526  1.00 99.99
ATOM    834  CA  GLU A 803       6.717  47.214  18.092  1.00 99.99
ATOM    835  C   GLU A 803       7.562  47.409  19.305  1.00 99.99
ATOM    836  O   GLU A 803       7.824  46.477  20.061  1.00 99.99
ATOM    837  CB  GLU A 803       5.225  47.300  18.423  1.00 99.99
ATOM    838  CG  GLU A 803       4.779  48.650  18.968  1.00 99.99
ATOM    839  CD  GLU A 803       3.297  48.675  19.218  1.00 99.99
ATOM    840  OE1 GLU A 803       2.656  47.679  18.979  1.00 99.99
ATOM    841  OE2 GLU A 803       2.821  49.649  19.752  1.00 99.99
ATOM    842  N   ASP A 804       8.056  48.651  19.477  1.00 99.99
ATOM    843  CA  ASP A 804       8.893  49.083  20.562  1.00 99.99
ATOM    844  C   ASP A 804      10.257  48.487  20.385  1.00 99.99
ATOM    845  O   ASP A 804      11.242  48.985  20.930  1.00 99.99
ATOM    846  CB  ASP A 804       8.279  48.683  21.906  1.00 99.99
ATOM    847  CG  ASP A 804       7.001  49.431  22.261  1.00 99.99
ATOM    848  OD1 ASP A 804       6.737  50.439  21.650  1.00 99.99
ATOM    849  OD2 ASP A 804       6.223  48.909  23.024  1.00 99.99
ATOM    850  N   GLN A 805      10.350  47.434  19.558  1.00 99.99
ATOM    851  CA  GLN A 805      11.587  46.802  19.233  1.00 99.99
ATOM    852  C   GLN A 805      12.302  47.757  18.344  1.00 99.99
ATOM    853  O   GLN A 805      13.528  47.848  18.348  1.00 99.99
ATOM    854  CB  GLN A 805      11.323  45.478  18.524  1.00 99.99
ATOM    855  CG  GLN A 805      10.480  44.579  19.421  1.00 99.99
ATOM    856  CD  GLN A 805      11.076  44.486  20.819  1.00 99.99
ATOM    857  OE1 GLN A 805      12.279  44.287  20.973  1.00 99.99
ATOM    858  NE2 GLN A 805      10.228  44.629  21.840  1.00 99.99
ATOM    859  N   ALA A 806      11.510  48.518  17.569  1.00 99.99
ATOM    860  CA  ALA A 806      12.031  49.435  16.603  1.00 99.99
ATOM    861  C   ALA A 806      12.905  50.420  17.304  1.00 99.99
ATOM    862  O   ALA A 806      13.955  50.800  16.790  1.00 99.99
ATOM    863  CB  ALA A 806      10.896  50.116  15.853  1.00 99.99
ATOM    864  N   CYS A 807      12.507  50.853  18.512  1.00 99.99
ATOM    865  CA  CYS A 807      13.299  51.817  19.217  1.00 99.99
ATOM    866  C   CYS A 807      14.643  51.205  19.448  1.00 99.99
ATOM    867  O   CYS A 807      15.669  51.872  19.325  1.00 99.99
ATOM    868  CB  CYS A 807      12.521  52.006  20.519  1.00 99.99
ATOM    869  SG  CYS A 807      13.203  53.266  21.624  1.00 99.99
ATOM    870  N   GLU A 808      14.662  49.900  19.769  1.00 99.99
ATOM    871  CA  GLU A 808      15.889  49.216  20.041  1.00 99.99
ATOM    872  C   GLU A 808      16.728  49.263  18.807  1.00 99.99
ATOM    873  O   GLU A 808      17.947  49.416  18.878  1.00 99.99
ATOM    874  CB  GLU A 808      15.613  47.778  20.486  1.00 99.99
ATOM    875  CG  GLU A 808      16.858  46.988  20.866  1.00 99.99
ATOM    876  CD  GLU A 808      16.503  45.612  21.355  1.00 99.99
ATOM    877  OE1 GLU A 808      15.337  45.303  21.408  1.00 99.99
ATOM    878  OE2 GLU A 808      17.399  44.829  21.568  1.00 99.99
ATOM    879  N   PHE A 809      16.086  49.139  17.634  1.00 99.99
ATOM    880  CA  PHE A 809      16.810  49.160  16.399  1.00 99.99
ATOM    881  C   PHE A 809      17.508  50.468  16.288  1.00 99.99
ATOM    882  O   PHE A 809      18.697  50.521  15.979  1.00 99.99
ATOM    883  CB  PHE A 809      15.863  48.924  15.221  1.00 99.99
ATOM    884  CG  PHE A 809      16.489  49.182  13.880  1.00 99.99
ATOM    885  CD1 PHE A 809      17.512  48.372  13.408  1.00 99.99
ATOM    886  CD2 PHE A 809      16.057  50.235  13.087  1.00 99.99
ATOM    887  CE1 PHE A 809      18.088  48.609  12.174  1.00 99.99
ATOM    888  CE2 PHE A 809      16.631  50.473  11.853  1.00 99.99
ATOM    889  CZ  PHE A 809      17.648  49.659  11.397  1.00 99.99
ATOM    890  N   GLY A 810      16.779  51.564  16.560  1.00 99.99
ATOM    891  CA  GLY A 810      17.351  52.865  16.402  1.00 99.99
ATOM    892  C   GLY A 810      18.512  53.000  17.330  1.00 99.99
ATOM    893  O   GLY A 810      19.549  53.550  16.962  1.00 99.99
ATOM    894  N   GLU A 811      18.368  52.494  18.565  1.00 99.99
ATOM    895  CA  GLU A 811      19.413  52.645  19.531  1.00 99.99
ATOM    896  C   GLU A 811      20.631  51.947  19.026  1.00 99.99
ATOM    897  O   GLU A 811      21.733  52.488  19.077  1.00 99.99
ATOM    898  CB  GLU A 811      18.972  52.093  20.888  1.00 99.99
ATOM    899  CG  GLU A 811      17.909  52.926  21.591  1.00 99.99
ATOM    900  CD  GLU A 811      17.433  52.255  22.849  1.00 99.99
ATOM    901  OE1 GLU A 811      17.861  51.157  23.113  1.00 99.99
ATOM    902  OE2 GLU A 811      16.730  52.884  23.605  1.00 99.99
ATOM    903  N   LYS A 812      20.456  50.721  18.504  1.00 99.99
ATOM    904  CA  LYS A 812      21.575  49.964  18.032  1.00 99.99
ATOM    905  C   LYS A 812      22.185  50.680  16.874  1.00 99.99
ATOM    906  O   LYS A 812      23.407  50.732  16.739  1.00 99.99
ATOM    907  CB  LYS A 812      21.140  48.549  17.647  1.00 99.99
ATOM    908  CG  LYS A 812      20.739  47.672  18.826  1.00 99.99
ATOM    909  CD  LYS A 812      21.933  47.361  19.716  1.00 99.99
ATOM    910  CE  LYS A 812      21.540  46.457  20.875  1.00 99.99
ATOM    911  NZ  LYS A 812      22.691  46.171  21.774  1.00 99.99
ATOM    912  N   VAL A 813      21.342  51.270  16.010  1.00 99.99
ATOM    913  CA  VAL A 813      21.843  51.911  14.833  1.00 99.99
ATOM    914  C   VAL A 813      22.781  53.002  15.227  1.00 99.99
ATOM    915  O   VAL A 813      23.903  53.072  14.734  1.00 99.99
ATOM    916  CB  VAL A 813      20.701  52.480  13.970  1.00 99.99
ATOM    917  CG1 VAL A 813      21.262  53.325  12.835  1.00 99.99
ATOM    918  CG2 VAL A 813      19.839  51.355  13.418  1.00 99.99
ATOM    919  N   LEU A 814      22.374  53.860  16.174  1.00 99.99
ATOM    920  CA  LEU A 814      23.194  54.986  16.503  1.00 99.99
ATOM    921  C   LEU A 814      24.496  54.501  17.057  1.00 99.99
ATOM    922  O   LEU A 814      25.547  55.080  16.785  1.00 99.99
ATOM    923  CB  LEU A 814      22.484  55.910  17.501  1.00 99.99
ATOM    924  CG  LEU A 814      23.227  57.183  17.912  1.00 99.99
ATOM    925  CD1 LEU A 814      23.526  58.122  16.754  1.00 99.99
ATOM    926  CD2 LEU A 814      22.568  57.934  19.061  1.00 99.99
ATOM    927  N   SER A 815      24.474  53.417  17.852  1.00 99.99
ATOM    928  CA  SER A 815      25.696  52.987  18.467  1.00 99.99
ATOM    929  C   SER A 815      26.712  52.645  17.416  1.00 99.99
ATOM    930  O   SER A 815      27.862  53.074  17.497  1.00 99.99
ATOM    931  CB  SER A 815      25.270  51.737  19.242  1.00 99.99
ATOM    932  OG  SER A 815      24.383  52.069  20.296  1.00 99.99
ATOM    933  N   LEU A 816      26.306  51.874  16.390  1.00 99.99
ATOM    934  CA  LEU A 816      27.190  51.412  15.352  1.00 99.99
ATOM    935  C   LEU A 816      27.688  52.554  14.516  1.00 99.99
ATOM    936  O   LEU A 816      28.815  52.527  14.025  1.00 99.99
ATOM    937  CB  LEU A 816      26.494  50.377  14.459  1.00 99.99
ATOM    938  CG  LEU A 816      26.020  49.088  15.136  1.00 99.99
ATOM    939  CD1 LEU A 816      25.372  48.095  14.183  1.00 99.99
ATOM    940  CD2 LEU A 816      27.090  48.409  15.979  1.00 99.99
ATOM    941  N   PHE A 817      26.843  53.577  14.307  1.00 99.99
ATOM    942  CA  PHE A 817      27.164  54.705  13.477  1.00 99.99
ATOM    943  C   PHE A 817      28.350  55.450  14.008  1.00 99.99
ATOM    944  O   PHE A 817      28.543  55.583  15.215  1.00 99.99
ATOM    945  CB  PHE A 817      25.962  55.644  13.363  1.00 99.99
ATOM    946  CG  PHE A 817      24.948  55.209  12.343  1.00 99.99
ATOM    947  CD1 PHE A 817      24.964  53.919  11.834  1.00 99.99
ATOM    948  CD2 PHE A 817      23.977  56.089  11.890  1.00 99.99
ATOM    949  CE1 PHE A 817      24.032  53.518  10.896  1.00 99.99
ATOM    950  CE2 PHE A 817      23.043  55.691  10.953  1.00 99.99
ATOM    951  CZ  PHE A 817      23.071  54.404  10.455  1.00 99.99
ATOM    952  N   HIS A 818      29.197  55.932  13.075  1.00 99.99
ATOM    953  CA  HIS A 818      30.356  56.721  13.376  1.00 99.99
ATOM    954  C   HIS A 818      29.840  58.094  13.663  1.00 99.99
ATOM    955  O   HIS A 818      28.663  58.363  13.437  1.00 99.99
ATOM    956  CB  HIS A 818      31.352  56.686  12.212  1.00 99.99
ATOM    957  CG  HIS A 818      32.649  57.371  12.510  1.00 99.99
ATOM    958  ND1 HIS A 818      33.610  56.820  13.330  1.00 99.99
ATOM    959  CD2 HIS A 818      33.144  58.562  12.098  1.00 99.99
ATOM    960  CE1 HIS A 818      34.642  57.643  13.409  1.00 99.99
ATOM    961  NE2 HIS A 818      34.383  58.706  12.671  1.00 99.99
ATOM    962  N   PRO A 819      30.641  58.975  14.193  1.00 99.99
ATOM    963  CA  PRO A 819      30.124  60.289  14.430  1.00 99.99
ATOM    964  C   PRO A 819      29.850  60.954  13.124  1.00 99.99
ATOM    965  O   PRO A 819      30.566  60.691  12.158  1.00 99.99
ATOM    966  CB  PRO A 819      31.230  60.988  15.238  1.00 99.99
ATOM    967  CG  PRO A 819      32.025  59.870  15.854  1.00 99.99
ATOM    968  CD  PRO A 819      32.016  58.790  14.705  1.00 99.99
ATOM    969  N   LYS A 820      28.815  61.813  13.075  1.00 99.99
ATOM    970  CA  LYS A 820      28.442  62.458  11.853  1.00 99.99
ATOM    971  C   LYS A 820      28.191  61.384  10.854  1.00 99.99
ATOM    972  O   LYS A 820      28.478  61.538   9.667  1.00 99.99
ATOM    973  CB  LYS A 820      29.537  63.427  11.403  1.00 99.99
ATOM    974  CG  LYS A 820      29.841  64.539  12.398  1.00 99.99
ATOM    975  CD  LYS A 820      30.887  65.499  11.853  1.00 99.99
ATOM    976  CE  LYS A 820      31.255  66.559  12.880  1.00 99.99
ATOM    977  NZ  LYS A 820      32.308  67.482  12.374  1.00 99.99
ATOM    978  N   LEU A 821      27.635  60.253  11.324  1.00 99.99
ATOM    979  CA  LEU A 821      27.388  59.163  10.435  1.00 99.99
ATOM    980  C   LEU A 821      26.022  59.389   9.872  1.00 99.99
ATOM    981  O   LEU A 821      25.268  60.205  10.399  1.00 99.99
ATOM    982  CB  LEU A 821      27.509  57.820  11.166  1.00 99.99
ATOM    983  CG  LEU A 821      27.736  56.579  10.298  1.00 99.99
ATOM    984  CD1 LEU A 821      29.026  56.620   9.492  1.00 99.99
ATOM    985  CD2 LEU A 821      27.617  55.267  11.060  1.00 99.99
ATOM    986  N   LEU A 822      25.663  58.691   8.776  1.00 99.99
ATOM    987  CA  LEU A 822      24.349  58.911   8.242  1.00 99.99
ATOM    988  C   LEU A 822      23.606  57.613   8.159  1.00 99.99
ATOM    989  O   LEU A 822      24.162  56.583   7.769  1.00 99.99
ATOM    990  CB  LEU A 822      24.422  59.578   6.862  1.00 99.99
ATOM    991  CG  LEU A 822      25.075  60.961   6.797  1.00 99.99
ATOM    992  CD1 LEU A 822      25.246  61.494   5.383  1.00 99.99
ATOM    993  CD2 LEU A 822      24.406  61.998   7.689  1.00 99.99
ATOM    994  N   ILE A 823      22.313  57.635   8.540  1.00 99.99
ATOM    995  CA  ILE A 823      21.481  56.471   8.447  1.00 99.99
ATOM    996  C   ILE A 823      20.363  56.797   7.515  1.00 99.99
ATOM    997  O   ILE A 823      19.694  57.822   7.666  1.00 99.99
ATOM    998  CB  ILE A 823      20.949  56.045   9.828  1.00 99.99
ATOM    999  CG1 ILE A 823      19.916  54.925   9.679  1.00 99.99
ATOM   1000  CG2 ILE A 823      20.346  57.236  10.556  1.00 99.99
ATOM   1001  CD1 ILE A 823      19.453  54.343  10.995  1.00 99.99
ATOM   1002  N   VAL A 824      20.136  55.933   6.508  1.00 99.99
ATOM   1003  CA  VAL A 824      19.046  56.175   5.614  1.00 99.99
ATOM   1004  C   VAL A 824      18.015  55.132   5.898  1.00 99.99
ATOM   1005  O   VAL A 824      18.291  53.934   5.854  1.00 99.99
ATOM   1006  CB  VAL A 824      19.501  56.132   4.143  1.00 99.99
ATOM   1007  CG1 VAL A 824      20.156  54.795   3.827  1.00 99.99
ATOM   1008  CG2 VAL A 824      18.323  56.380   3.213  1.00 99.99
ATOM   1009  N   SER A 825      16.784  55.570   6.224  1.00 99.99
ATOM   1010  CA  SER A 825      15.764  54.615   6.534  1.00 99.99
ATOM   1011  C   SER A 825      14.623  54.859   5.597  1.00 99.99
ATOM   1012  O   SER A 825      14.177  55.994   5.439  1.00 99.99
ATOM   1013  CB  SER A 825      15.400  54.957   7.981  1.00 99.99
ATOM   1014  OG  SER A 825      14.356  54.126   8.455  1.00 99.99
ATOM   1015  N   THR A 826      14.133  53.794   4.928  1.00 99.99
ATOM   1016  CA  THR A 826      13.030  53.989   4.032  1.00 99.99
ATOM   1017  C   THR A 826      11.932  53.039   4.400  1.00 99.99
ATOM   1018  O   THR A 826      11.933  51.875   3.998  1.00 99.99
ATOM   1019  CB  THR A 826      13.449  53.779   2.565  1.00 99.99
ATOM   1020  OG1 THR A 826      14.553  54.639   2.253  1.00 99.99
ATOM   1021  CG2 THR A 826      12.291  54.088   1.630  1.00 99.99
ATOM   1022  N   PRO A 827      11.030  53.504   5.218  1.00 99.99
ATOM   1023  CA  PRO A 827       9.882  52.694   5.543  1.00 99.99
ATOM   1024  C   PRO A 827       8.663  53.173   4.819  1.00 99.99
ATOM   1025  O   PRO A 827       8.697  54.247   4.220  1.00 99.99
ATOM   1026  CB  PRO A 827       9.743  52.834   7.068  1.00 99.99
ATOM   1027  CG  PRO A 827      10.100  54.265   7.361  1.00 99.99
ATOM   1028  CD  PRO A 827      11.581  54.210   6.390  1.00 99.99
ATOM   1029  N   ASN A 828       7.574  52.387   4.869  1.00 99.99
ATOM   1030  CA  ASN A 828       6.272  52.815   4.374  1.00 99.99
ATOM   1031  C   ASN A 828       5.180  52.565   5.407  1.00 99.99
ATOM   1032  O   ASN A 828       5.383  51.828   6.373  1.00 99.99
ATOM   1033  CB  ASN A 828       5.921  52.044   3.106  1.00 99.99
ATOM   1034  CG  ASN A 828       5.812  50.553   3.384  1.00 99.99
ATOM   1035  OD1 ASN A 828       4.945  50.119   4.141  1.00 99.99
ATOM   1036  ND2 ASN A 828       6.696  49.764   2.768  1.00 99.99
ATOM   1037  N   TYR A 829       4.023  53.184   5.200  1.00 99.99
ATOM   1038  CA  TYR A 829       2.868  52.958   6.060  1.00 99.99
ATOM   1039  C   TYR A 829       1.761  52.225   5.314  1.00 99.99
ATOM   1040  O   TYR A 829       1.538  52.460   4.127  1.00 99.99
ATOM   1041  CB  TYR A 829       2.341  54.285   6.609  1.00 99.99
ATOM   1042  CG  TYR A 829       1.079  54.151   7.432  1.00 99.99
ATOM   1043  CD1 TYR A 829       1.133  53.748   8.759  1.00 99.99
ATOM   1044  CD2 TYR A 829      -0.162  54.429   6.880  1.00 99.99
ATOM   1045  CE1 TYR A 829      -0.017  53.623   9.515  1.00 99.99
ATOM   1046  CE2 TYR A 829      -1.318  54.309   7.627  1.00 99.99
ATOM   1047  CZ  TYR A 829      -1.242  53.905   8.944  1.00 99.99
ATOM   1048  OH  TYR A 829      -2.390  53.784   9.692  1.00 99.99
ATOM   1049  N   GLU A 830       1.070  51.334   6.018  1.00 99.99
ATOM   1050  CA  GLU A 830      -0.037  50.587   5.432  1.00 99.99
ATOM   1051  C   GLU A 830      -1.292  51.444   5.339  1.00 99.99
ATOM   1052  O   GLU A 830      -2.014  51.613   6.322  1.00 99.99
ATOM   1053  CB  GLU A 830      -0.322  49.324   6.248  1.00 99.99
ATOM   1054  CG  GLU A 830      -1.372  48.406   5.639  1.00 99.99
ATOM   1055  CD  GLU A 830      -1.669  47.241   6.541  1.00 99.99
ATOM   1056  OE1 GLU A 830      -1.021  47.117   7.552  1.00 99.99
ATOM   1057  OE2 GLU A 830      -2.617  46.539   6.279  1.00 99.99
ATOM   1058  N   PHE A 831      -1.546  51.986   4.153  1.00 99.99
ATOM   1059  CA  PHE A 831      -2.709  52.838   3.933  1.00 99.99
ATOM   1060  C   PHE A 831      -3.998  52.026   3.949  1.00 99.99
ATOM   1061  O   PHE A 831      -5.093  52.583   4.024  1.00 99.99
ATOM   1062  CB  PHE A 831      -2.577  53.590   2.608  1.00 99.99
ATOM   1063  CG  PHE A 831      -3.568  54.707   2.444  1.00 99.99
ATOM   1064  CD1 PHE A 831      -3.448  55.875   3.183  1.00 99.99
ATOM   1065  CD2 PHE A 831      -4.623  54.593   1.551  1.00 99.99
ATOM   1066  CE1 PHE A 831      -4.360  56.903   3.033  1.00 99.99
ATOM   1067  CE2 PHE A 831      -5.535  55.619   1.398  1.00 99.99
ATOM   1068  CZ  PHE A 831      -5.403  56.775   2.140  1.00 99.99
ATOM   1069  N   ASN A 832      -3.861  50.706   3.875  1.00 99.99
ATOM   1070  CA  ASN A 832      -5.011  49.813   3.924  1.00 99.99
ATOM   1071  C   ASN A 832      -5.834  50.042   5.186  1.00 99.99
ATOM   1072  O   ASN A 832      -7.025  49.733   5.226  1.00 99.99
ATOM   1073  CB  ASN A 832      -4.542  48.362   3.911  1.00 99.99
ATOM   1074  CG  ASN A 832      -3.932  47.995   2.567  1.00 99.99
ATOM   1075  OD1 ASN A 832      -2.712  47.941   2.427  1.00 99.99
ATOM   1076  ND2 ASN A 832      -4.787  47.741   1.573  1.00 99.99
ATOM   1077  N   THR A 833      -5.191  50.583   6.215  1.00 99.99
ATOM   1078  CA  THR A 833      -5.869  50.883   7.470  1.00 99.99
ATOM   1079  C   THR A 833      -6.940  51.948   7.277  1.00 99.99
ATOM   1080  O   THR A 833      -7.984  51.919   7.929  1.00 99.99
ATOM   1081  CB  THR A 833      -4.878  51.356   8.549  1.00 99.99
ATOM   1082  OG1 THR A 833      -4.203  52.537   8.097  1.00 99.99
ATOM   1083  CG2 THR A 833      -3.852  50.272   8.843  1.00 99.99
ATOM   1084  N   ILE A 834      -6.675  52.890   6.378  1.00 99.99
ATOM   1085  CA  ILE A 834      -7.626  53.954   6.079  1.00 99.99
ATOM   1086  C   ILE A 834      -9.003  53.387   5.757  1.00 99.99
ATOM   1087  O   ILE A 834     -10.024  53.939   6.167  1.00 99.99
ATOM   1088  CB  ILE A 834      -7.151  54.823   4.901  1.00 99.99
ATOM   1089  CG1 ILE A 834      -5.868  55.571   5.273  1.00 99.99
ATOM   1090  CG2 ILE A 834      -8.240  55.801   4.487  1.00 99.99
ATOM   1091  CD1 ILE A 834      -6.044  56.561   6.402  1.00 99.99
ATOM   1092  N   LEU A 835      -9.024  52.283   5.018  1.00 99.99
ATOM   1093  CA  LEU A 835     -10.276  51.650   4.621  1.00 99.99
ATOM   1094  C   LEU A 835     -10.342  50.207   5.105  1.00 99.99
ATOM   1095  O   LEU A 835      -9.640  49.337   4.590  1.00 99.99
ATOM   1096  CB  LEU A 835     -10.457  51.697   3.098  1.00 99.99
ATOM   1097  CG  LEU A 835     -10.515  53.084   2.453  1.00 99.99
ATOM   1098  CD1 LEU A 835     -10.551  53.054   0.933  1.00 99.99
ATOM   1099  CD2 LEU A 835     -11.624  53.971   3.002  1.00 99.99
ATOM   1100  N   GLN A 836     -11.188  49.960   6.100  1.00 99.99
ATOM   1101  CA  GLN A 836     -11.224  48.666   6.771  1.00 99.99
ATOM   1102  C   GLN A 836     -11.701  47.569   5.828  1.00 99.99
ATOM   1103  O   GLN A 836     -11.132  46.478   5.791  1.00 99.99
ATOM   1104  CB  GLN A 836     -12.174  48.725   7.962  1.00 99.99
ATOM   1105  CG  GLN A 836     -11.568  49.599   9.054  1.00 99.99
ATOM   1106  CD  GLN A 836     -12.541  49.786  10.210  1.00 99.99
ATOM   1107  OE1 GLN A 836     -13.686  49.343  10.139  1.00 99.99
ATOM   1108  NE2 GLN A 836     -12.084  50.447  11.276  1.00 99.99
ATOM   1109  N   ARG A 837     -12.750  47.865   5.068  1.00 99.99
ATOM   1110  CA  ARG A 837     -13.296  46.909   4.111  1.00 99.99
ATOM   1111  C   ARG A 837     -12.325  46.662   2.964  1.00 99.99
ATOM   1112  O   ARG A 837     -12.256  45.558   2.424  1.00 99.99
ATOM   1113  CB  ARG A 837     -14.639  47.403   3.567  1.00 99.99
ATOM   1114  CG  ARG A 837     -15.780  47.363   4.573  1.00 99.99
ATOM   1115  CD  ARG A 837     -17.057  47.943   3.985  1.00 99.99
ATOM   1116  NE  ARG A 837     -18.160  47.922   4.941  1.00 99.99
ATOM   1117  CZ  ARG A 837     -19.238  48.538   4.469  1.00 99.99
ATOM   1118  NH1 ARG A 837     -20.336  48.614   5.207  1.00 99.99
ATOM   1119  NH2 ARG A 837     -19.218  49.079   3.258  1.00 99.99
ATOM   1120  N   SER A 838     -11.578  47.697   2.594  1.00 99.99
ATOM   1121  CA  SER A 838     -10.599  47.591   1.519  1.00 99.99
ATOM   1122  C   SER A 838      -9.474  46.633   1.891  1.00 99.99
ATOM   1123  O   SER A 838      -9.077  45.786   1.092  1.00 99.99
ATOM   1124  CB  SER A 838     -10.067  49.021   1.395  1.00 99.99
ATOM   1125  OG  SER A 838      -9.071  49.108   0.391  1.00 99.99
ATOM   1126  N   THR A 839      -8.963  46.775   3.109  1.00 99.99
ATOM   1127  CA  THR A 839      -7.867  45.938   3.582  1.00 99.99
ATOM   1128  C   THR A 839      -8.275  44.471   3.630  1.00 99.99
ATOM   1129  O   THR A 839      -7.525  43.594   3.201  1.00 99.99
ATOM   1130  CB  THR A 839      -7.385  46.373   4.979  1.00 99.99
ATOM   1131  OG1 THR A 839      -6.892  47.718   4.920  1.00 99.99
ATOM   1132  CG2 THR A 839      -6.280  45.452   5.472  1.00 99.99
ATOM   1133  N   PRO A 840      -9.466  44.211   4.158  1.00 99.99
ATOM   1134  CA  PRO A 840      -9.955  42.846   4.309  1.00 99.99
ATOM   1135  C   PRO A 840     -10.323  42.240   2.961  1.00 99.99
ATOM   1136  O   PRO A 840      -9.972  41.097   2.667  1.00 99.99
ATOM   1137  CB  PRO A 840     -11.176  42.984   5.234  1.00 99.99
ATOM   1138  CG  PRO A 840     -10.945  44.263   5.992  1.00 99.99
ATOM   1139  CD  PRO A 840     -10.325  45.187   4.840  1.00 99.99
ATOM   1140  N   GLU A 841     -11.033  43.012   2.145  1.00 99.99
ATOM   1141  CA  GLU A 841     -11.470  42.543   0.836  1.00 99.99
ATOM   1142  C   GLU A 841     -10.287  42.346  -0.102  1.00 99.99
ATOM   1143  O   GLU A 841     -10.216  41.353  -0.827  1.00 99.99
ATOM   1144  CB  GLU A 841     -12.469  43.527   0.221  1.00 99.99
ATOM   1145  CG  GLU A 841     -13.826  43.558   0.911  1.00 99.99
ATOM   1146  CD  GLU A 841     -14.706  44.633   0.337  1.00 99.99
ATOM   1147  OE1 GLU A 841     -14.246  45.363  -0.507  1.00 99.99
ATOM   1148  OE2 GLU A 841     -15.870  44.655   0.660  1.00 99.99
ATOM   1149  N   THR A 842      -9.359  43.297  -0.085  1.00 99.99
ATOM   1150  CA  THR A 842      -8.149  43.202  -0.892  1.00 99.99
ATOM   1151  C   THR A 842      -6.994  42.621  -0.086  1.00 99.99
ATOM   1152  O   THR A 842      -6.252  41.768  -0.572  1.00 99.99
ATOM   1153  CB  THR A 842      -7.732  44.575  -1.450  1.00 99.99
ATOM   1154  OG1 THR A 842      -8.781  45.096  -2.277  1.00 99.99
ATOM   1155  CG2 THR A 842      -6.458  44.452  -2.272  1.00 99.99
ATOM   1156  N   GLN A 843      -6.846  43.090   1.149  1.00 99.99
ATOM   1157  CA  GLN A 843      -5.662  42.791   1.945  1.00 99.99
ATOM   1158  C   GLN A 843      -5.694  41.360   2.464  1.00 99.99
ATOM   1159  O   GLN A 843      -6.764  40.783   2.658  1.00 99.99
ATOM   1160  CB  GLN A 843      -5.586  43.736   3.139  1.00 99.99
ATOM   1161  CG  GLN A 843      -4.171  43.729   3.706  1.00 99.99
ATOM   1162  CD  GLN A 843      -3.221  44.520   2.817  1.00 99.99
ATOM   1163  OE1 GLN A 843      -3.322  44.466   1.594  1.00 99.99
ATOM   1164  NE2 GLN A 843      -2.295  45.255   3.437  1.00 99.99
ATOM   1165  N   GLU A 844      -4.515  40.790   2.687  1.00 99.99
ATOM   1166  CA  GLU A 844      -4.404  39.480   3.318  1.00 99.99
ATOM   1167  C   GLU A 844      -4.894  39.520   4.759  1.00 99.99
ATOM   1168  O   GLU A 844      -4.752  40.532   5.446  1.00 99.99
ATOM   1169  CB  GLU A 844      -2.958  38.982   3.268  1.00 99.99
ATOM   1170  CG  GLU A 844      -2.752  37.588   3.844  1.00 99.99
ATOM   1171  CD  GLU A 844      -1.327  37.137   3.688  1.00 99.99
ATOM   1172  OE1 GLU A 844      -0.541  37.886   3.160  1.00 99.99
ATOM   1173  OE2 GLU A 844      -0.997  36.092   4.197  1.00 99.99
ATOM   1174  N   GLU A 845      -5.474  38.413   5.212  1.00 99.99
ATOM   1175  CA  GLU A 845      -5.977  38.316   6.577  1.00 99.99
ATOM   1176  C   GLU A 845      -4.845  38.422   7.591  1.00 99.99
ATOM   1177  O   GLU A 845      -5.011  39.003   8.663  1.00 99.99
ATOM   1178  CB  GLU A 845      -6.739  37.004   6.775  1.00 99.99
ATOM   1179  CG  GLU A 845      -8.074  36.936   6.047  1.00 99.99
ATOM   1180  CD  GLU A 845      -8.709  35.581   6.196  1.00 99.99
ATOM   1181  OE1 GLU A 845      -8.097  34.720   6.780  1.00 99.99
ATOM   1182  OE2 GLU A 845      -9.850  35.438   5.825  1.00 99.99
ATOM   1183  N   ASN A 846      -3.694  37.854   7.246  1.00 99.99
ATOM   1184  CA  ASN A 846      -2.529  37.892   8.121  1.00 99.99
ATOM   1185  C   ASN A 846      -2.079  39.324   8.379  1.00 99.99
ATOM   1186  O   ASN A 846      -1.676  39.668   9.490  1.00 99.99
ATOM   1187  CB  ASN A 846      -1.373  37.132   7.478  1.00 99.99
ATOM   1188  CG  ASN A 846      -1.614  35.631   7.519  1.00 99.99
ATOM   1189  OD1 ASN A 846      -2.414  35.147   8.318  1.00 99.99
ATOM   1190  ND2 ASN A 846      -0.918  34.890   6.653  1.00 99.99
ATOM   1191  N   ASN A 847      -2.150  40.156   7.345  1.00 99.99
ATOM   1192  CA  ASN A 847      -1.780  41.561   7.465  1.00 99.99
ATOM   1193  C   ASN A 847      -2.647  42.273   8.496  1.00 99.99
ATOM   1194  O   ASN A 847      -2.186  43.177   9.191  1.00 99.99
ATOM   1195  CB  ASN A 847      -1.956  42.260   6.121  1.00 99.99
ATOM   1196  CG  ASN A 847      -0.869  41.845   5.141  1.00 99.99
ATOM   1197  OD1 ASN A 847       0.184  41.355   5.546  1.00 99.99
ATOM   1198  ND2 ASN A 847      -1.126  42.042   3.846  1.00 99.99
ATOM   1199  N   SER A 848      -3.907  41.860   8.587  1.00 99.99
ATOM   1200  CA  SER A 848      -4.849  42.476   9.514  1.00 99.99
ATOM   1201  C   SER A 848      -4.487  42.161  10.959  1.00 99.99
ATOM   1202  O   SER A 848      -4.519  43.037  11.823  1.00 99.99
ATOM   1203  CB  SER A 848      -6.180  41.818   9.139  1.00 99.99
ATOM   1204  OG  SER A 848      -6.585  42.194   7.835  1.00 99.99
ATOM   1205  N   GLU A 849      -4.144  40.903  11.217  1.00 99.99
ATOM   1206  CA  GLU A 849      -3.748  40.476  12.554  1.00 99.99
ATOM   1207  C   GLU A 849      -2.492  41.203  13.015  1.00 99.99
ATOM   1208  O   GLU A 849      -1.555  41.396  12.240  1.00 99.99
ATOM   1209  CB  GLU A 849      -3.521  38.963  12.587  1.00 99.99
ATOM   1210  CG  GLU A 849      -4.793  38.134  12.471  1.00 99.99
ATOM   1211  CD  GLU A 849      -4.490  36.661  12.503  1.00 99.99
ATOM   1212  OE1 GLU A 849      -3.334  36.313  12.535  1.00 99.99
ATOM   1213  OE2 GLU A 849      -5.412  35.888  12.609  1.00 99.99
ATOM   1214  N   PRO A 850      -2.479  41.607  14.280  1.00 99.99
ATOM   1215  CA  PRO A 850      -1.335  42.310  14.849  1.00 99.99
ATOM   1216  C   PRO A 850      -0.073  41.461  14.771  1.00 99.99
ATOM   1217  O   PRO A 850      -0.141  40.246  14.585  1.00 99.99
ATOM   1218  CB  PRO A 850      -1.752  42.594  16.302  1.00 99.99
ATOM   1219  CG  PRO A 850      -2.770  41.534  16.627  1.00 99.99
ATOM   1220  CD  PRO A 850      -3.530  41.361  15.276  1.00 99.99
ATOM   1221  N   GLN A 851       1.079  42.108  14.911  1.00 99.99
ATOM   1222  CA  GLN A 851       2.360  41.414  14.850  1.00 99.99
ATOM   1223  C   GLN A 851       2.430  40.295  15.881  1.00 99.99
ATOM   1224  O   GLN A 851       2.576  40.548  17.077  1.00 99.99
ATOM   1225  CB  GLN A 851       3.495  42.395  15.124  1.00 99.99
ATOM   1226  CG  GLN A 851       4.821  41.643  15.155  1.00 99.99
ATOM   1227  CD  GLN A 851       5.047  40.985  16.509  1.00 99.99
ATOM   1228  OE1 GLN A 851       4.662  41.533  17.540  1.00 99.99
ATOM   1229  NE2 GLN A 851       5.675  39.807  16.504  1.00 99.99
ATOM   1230  N   LEU A 852       2.324  39.057  15.411  1.00 99.99
ATOM   1231  CA  LEU A 852       2.376  37.896  16.292  1.00 99.99
ATOM   1232  C   LEU A 852       3.682  37.132  16.120  1.00 99.99
ATOM   1233  O   LEU A 852       4.233  37.066  15.021  1.00 99.99
ATOM   1234  CB  LEU A 852       1.187  36.960  16.038  1.00 99.99
ATOM   1235  CG  LEU A 852      -0.212  37.552  16.233  1.00 99.99
ATOM   1236  CD1 LEU A 852      -1.339  36.593  15.884  1.00 99.99
ATOM   1237  CD2 LEU A 852      -0.431  38.167  17.608  1.00 99.99
ATOM   1238  N   PRO A 853       4.173  36.556  17.212  1.00 99.99
ATOM   1239  CA  PRO A 853       5.417  35.796  17.184  1.00 99.99
ATOM   1240  C   PRO A 853       5.334  34.641  16.194  1.00 99.99
ATOM   1241  O   PRO A 853       6.338  34.249  15.598  1.00 99.99
ATOM   1242  CB  PRO A 853       5.591  35.307  18.631  1.00 99.99
ATOM   1243  CG  PRO A 853       4.864  36.319  19.473  1.00 99.99
ATOM   1244  CD  PRO A 853       3.524  36.510  18.528  1.00 99.99
ATOM   1245  N   LYS A 854       4.133  34.099  16.024  1.00 99.99
ATOM   1246  CA  LYS A 854       3.923  32.968  15.129  1.00 99.99
ATOM   1247  C   LYS A 854       4.007  33.397  13.669  1.00 99.99
ATOM   1248  O   LYS A 854       3.905  32.571  12.762  1.00 99.99
ATOM   1249  CB  LYS A 854       2.570  32.310  15.406  1.00 99.99
ATOM   1250  CG  LYS A 854       1.367  33.157  15.015  1.00 99.99
ATOM   1251  CD  LYS A 854       0.061  32.442  15.329  1.00 99.99
ATOM   1252  CE  LYS A 854      -1.141  33.268  14.897  1.00 99.99
ATOM   1253  NZ  LYS A 854      -2.422  32.542  15.113  1.00 99.99
ATOM   1254  N   PHE A 855       4.193  34.694  13.449  1.00 99.99
ATOM   1255  CA  PHE A 855       4.183  35.252  12.102  1.00 99.99
ATOM   1256  C   PHE A 855       5.420  34.827  11.321  1.00 99.99
ATOM   1257  O   PHE A 855       6.547  34.994  11.787  1.00 99.99
ATOM   1258  CB  PHE A 855       4.093  36.778  12.156  1.00 99.99
ATOM   1259  CG  PHE A 855       2.734  37.292  12.541  1.00 99.99
ATOM   1260  CD1 PHE A 855       1.658  36.426  12.660  1.00 99.99
ATOM   1261  CD2 PHE A 855       2.530  38.642  12.784  1.00 99.99
ATOM   1262  CE1 PHE A 855       0.408  36.897  13.014  1.00 99.99
ATOM   1263  CE2 PHE A 855       1.282  39.116  13.139  1.00 99.99
ATOM   1264  CZ  PHE A 855       0.220  38.242  13.254  1.00 99.99
ATOM   1265  N   ARG A 856       5.202  34.277  10.132  1.00 99.99
ATOM   1266  CA  ARG A 856       6.300  33.888   9.255  1.00 99.99
ATOM   1267  C   ARG A 856       6.961  35.108   8.626  1.00 99.99
ATOM   1268  O   ARG A 856       8.086  35.030   8.132  1.00 99.99
ATOM   1269  CB  ARG A 856       5.803  32.938   8.162  1.00 99.99
ATOM   1270  CG  ARG A 856       5.411  31.554   8.661  1.00 99.99
ATOM   1271  CD  ARG A 856       4.900  30.681   7.525  1.00 99.99
ATOM   1272  NE  ARG A 856       4.480  29.364   7.994  1.00 99.99
ATOM   1273  CZ  ARG A 856       3.823  28.690   7.056  1.00 99.99
ATOM   1274  NH1 ARG A 856       3.367  27.471   7.308  1.00 99.99
ATOM   1275  NH2 ARG A 856       3.623  29.235   5.862  1.00 99.99
ATOM   1276  N   ASN A 857       6.255  36.233   8.646  1.00 99.99
ATOM   1277  CA  ASN A 857       6.812  37.495   8.173  1.00 99.99
ATOM   1278  C   ASN A 857       6.672  38.588   9.225  1.00 99.99
ATOM   1279  O   ASN A 857       5.564  39.019   9.542  1.00 99.99
ATOM   1280  CB  ASN A 857       6.080  37.943   6.912  1.00 99.99
ATOM   1281  CG  ASN A 857       6.284  36.949   5.778  1.00 99.99
ATOM   1282  OD1 ASN A 857       7.363  36.882   5.192  1.00 99.99
ATOM   1283  ND2 ASN A 857       5.241  36.175   5.468  1.00 99.99
ATOM   1284  N   HIS A 858       7.803  39.031   9.764  1.00 99.99
ATOM   1285  CA  HIS A 858       7.805  40.034  10.822  1.00 99.99
ATOM   1286  C   HIS A 858       7.412  41.404  10.284  1.00 99.99
ATOM   1287  O   HIS A 858       7.152  42.331  11.050  1.00 99.99
ATOM   1288  CB  HIS A 858       9.180  40.110  11.493  1.00 99.99
ATOM   1289  CG  HIS A 858       9.528  38.892  12.292  1.00 99.99
ATOM   1290  ND1 HIS A 858       8.877  38.559  13.461  1.00 99.99
ATOM   1291  CD2 HIS A 858      10.457  37.929  12.091  1.00 99.99
ATOM   1292  CE1 HIS A 858       9.392  37.442  13.945  1.00 99.99
ATOM   1293  NE2 HIS A 858      10.352  37.040  13.132  1.00 99.99
ATOM   1294  N   ASP A 859       7.373  41.525   8.961  1.00 99.99
ATOM   1295  CA  ASP A 859       6.990  42.776   8.317  1.00 99.99
ATOM   1296  C   ASP A 859       5.515  43.082   8.543  1.00 99.99
ATOM   1297  O   ASP A 859       5.064  44.206   8.323  1.00 99.99
ATOM   1298  CB  ASP A 859       7.293  42.722   6.818  1.00 99.99
ATOM   1299  CG  ASP A 859       6.552  41.625   6.065  1.00 99.99
ATOM   1300  OD1 ASP A 859       5.798  40.912   6.685  1.00 99.99
ATOM   1301  OD2 ASP A 859       6.622  41.608   4.860  1.00 99.99
ATOM   1302  N   HIS A 860       4.767  42.075   8.981  1.00 99.99
ATOM   1303  CA  HIS A 860       3.348  42.244   9.270  1.00 99.99
ATOM   1304  C   HIS A 860       3.138  42.954  10.601  1.00 99.99
ATOM   1305  O   HIS A 860       2.009  43.083  11.076  1.00 99.99
ATOM   1306  CB  HIS A 860       2.632  40.890   9.280  1.00 99.99
ATOM   1307  CG  HIS A 860       2.556  40.240   7.934  1.00 99.99
ATOM   1308  ND1 HIS A 860       2.153  38.932   7.761  1.00 99.99
ATOM   1309  CD2 HIS A 860       2.832  40.715   6.697  1.00 99.99
ATOM   1310  CE1 HIS A 860       2.183  38.632   6.474  1.00 99.99
ATOM   1311  NE2 HIS A 860       2.592  39.697   5.808  1.00 99.99
ATOM   1312  N   LYS A 861       4.678  43.756  11.018  1.00 99.99
ATOM   1313  CA  LYS A 861       4.391  44.190  12.358  1.00 99.99
ATOM   1314  C   LYS A 861       3.601  45.466  12.424  1.00 99.99
ATOM   1315  O   LYS A 861       2.417  45.458  12.754  1.00 99.99
ATOM   1316  CB  LYS A 861       5.686  44.373  13.151  1.00 99.99
ATOM   1317  CG  LYS A 861       5.505  45.048  14.504  1.00 99.99
ATOM   1318  CD  LYS A 861       4.538  44.272  15.385  1.00 99.99
ATOM   1319  CE  LYS A 861       4.453  44.874  16.779  1.00 99.99
ATOM   1320  NZ  LYS A 861       3.492  44.139  17.646  1.00 99.99
ATOM   1321  N   PHE A 862       4.223  46.606  12.037  1.00 99.99
ATOM   1322  CA  PHE A 862       3.516  47.847  12.186  1.00 99.99
ATOM   1323  C   PHE A 862       4.255  48.912  11.443  1.00 99.99
ATOM   1324  O   PHE A 862       5.484  48.966  11.467  1.00 99.99
ATOM   1325  CB  PHE A 862       3.364  48.201  13.667  1.00 99.99
ATOM   1326  CG  PHE A 862       2.568  49.451  13.912  1.00 99.99
ATOM   1327  CD1 PHE A 862       1.207  49.487  13.648  1.00 99.99
ATOM   1328  CD2 PHE A 862       3.178  50.593  14.407  1.00 99.99
ATOM   1329  CE1 PHE A 862       0.473  50.637  13.873  1.00 99.99
ATOM   1330  CE2 PHE A 862       2.448  51.744  14.634  1.00 99.99
ATOM   1331  CZ  PHE A 862       1.093  51.765  14.367  1.00 99.99
ATOM   1332  N   GLU A 863       3.508  49.800  10.757  1.00 99.99
ATOM   1333  CA  GLU A 863       4.140  50.889  10.079  1.00 99.99
ATOM   1334  C   GLU A 863       3.854  52.080  10.927  1.00 99.99
ATOM   1335  O   GLU A 863       2.698  52.418  11.178  1.00 99.99
ATOM   1336  CB  GLU A 863       3.605  51.014   8.651  1.00 99.99
ATOM   1337  CG  GLU A 863       3.940  49.835   7.748  1.00 99.99
ATOM   1338  CD  GLU A 863       2.970  48.703   7.946  1.00 99.99
ATOM   1339  OE1 GLU A 863       2.016  48.882   8.664  1.00 99.99
ATOM   1340  OE2 GLU A 863       3.119  47.698   7.291  1.00 99.99
ATOM   1341  N   TRP A 864       4.921  52.738  11.410  1.00 99.99
ATOM   1342  CA  TRP A 864       4.759  53.826  12.323  1.00 99.99
ATOM   1343  C   TRP A 864       4.508  55.094  11.582  1.00 99.99
ATOM   1344  O   TRP A 864       4.775  55.204  10.386  1.00 99.99
ATOM   1345  CB  TRP A 864       5.995  53.963  13.214  1.00 99.99
ATOM   1346  CG  TRP A 864       6.037  52.970  14.336  1.00 99.99
ATOM   1347  CD1 TRP A 864       5.485  53.114  15.573  1.00 99.99
ATOM   1348  CD2 TRP A 864       6.664  51.681  14.322  1.00 99.99
ATOM   1349  NE1 TRP A 864       5.729  51.997  16.333  1.00 99.99
ATOM   1350  CE2 TRP A 864       6.451  51.101  15.585  1.00 99.99
ATOM   1351  CE3 TRP A 864       7.384  50.962  13.361  1.00 99.99
ATOM   1352  CZ2 TRP A 864       6.930  49.843  15.915  1.00 99.99
ATOM   1353  CZ3 TRP A 864       7.864  49.700  13.692  1.00 99.99
ATOM   1354  CH2 TRP A 864       7.642  49.156  14.932  1.00 99.99
ATOM   1355  N   THR A 865       3.936  56.079  12.300  1.00 99.99
ATOM   1356  CA  THR A 865       3.642  57.357  11.727  1.00 99.99
ATOM   1357  C   THR A 865       4.914  58.138  11.705  1.00 99.99
ATOM   1358  O   THR A 865       5.889  57.782  12.366  1.00 99.99
ATOM   1359  CB  THR A 865       2.550  58.096  12.523  1.00 99.99
ATOM   1360  OG1 THR A 865       3.015  58.348  13.855  1.00 99.99
ATOM   1361  CG2 THR A 865       1.278  57.263  12.583  1.00 99.99
ATOM   1362  N   ARG A 866       4.928  59.232  10.922  1.00 99.99
ATOM   1363  CA  ARG A 866       6.103  60.038  10.773  1.00 99.99
ATOM   1364  C   ARG A 866       6.442  60.629  12.100  1.00 99.99
ATOM   1365  O   ARG A 866       7.612  60.715  12.470  1.00 99.99
ATOM   1366  CB  ARG A 866       5.880  61.122   9.715  1.00 99.99
ATOM   1367  CG  ARG A 866       7.086  62.015   9.464  1.00 99.99
ATOM   1368  CD  ARG A 866       6.816  63.007   8.343  1.00 99.99
ATOM   1369  NE  ARG A 866       7.982  63.835   8.052  1.00 99.99
ATOM   1370  CZ  ARG A 866       8.065  64.881   8.867  1.00 99.99
ATOM   1371  NH1 ARG A 866       9.065  65.741   8.746  1.00 99.99
ATOM   1372  NH2 ARG A 866       7.146  65.066   9.806  1.00 99.99
ATOM   1373  N   GLU A 867       5.416  61.040  12.864  1.00 99.99
ATOM   1374  CA  GLU A 867       5.666  61.646  14.136  1.00 99.99
ATOM   1375  C   GLU A 867       6.363  60.646  14.994  1.00 99.99
ATOM   1376  O   GLU A 867       7.289  60.983  15.730  1.00 99.99
ATOM   1377  CB  GLU A 867       4.357  62.123  14.769  1.00 99.99
ATOM   1378  CG  GLU A 867       3.730  63.329  14.083  1.00 99.99
ATOM   1379  CD  GLU A 867       4.667  64.505  14.083  1.00 99.99
ATOM   1380  OE1 GLU A 867       5.151  64.855  15.133  1.00 99.99
ATOM   1381  OE2 GLU A 867       4.987  64.984  13.021  1.00 99.99
ATOM   1382  N   GLN A 868       5.943  59.373  14.906  1.00 99.99
ATOM   1383  CA  GLN A 868       6.531  58.368  15.738  1.00 99.99
ATOM   1384  C   GLN A 868       7.984  58.246  15.406  1.00 99.99
ATOM   1385  O   GLN A 868       8.825  58.170  16.300  1.00 99.99
ATOM   1386  CB  GLN A 868       5.841  57.029  15.502  1.00 99.99
ATOM   1387  CG  GLN A 868       4.407  57.097  16.015  1.00 99.99
ATOM   1388  CD  GLN A 868       4.373  57.369  17.513  1.00 99.99
ATOM   1389  OE1 GLN A 868       5.114  56.751  18.275  1.00 99.99
ATOM   1390  NE2 GLN A 868       3.509  58.295  17.934  1.00 99.99
ATOM   1391  N   PHE A 869       8.326  58.255  14.105  1.00 99.99
ATOM   1392  CA  PHE A 869       9.695  58.078  13.716  1.00 99.99
ATOM   1393  C   PHE A 869      10.520  59.203  14.245  1.00 99.99
ATOM   1394  O   PHE A 869      11.614  58.985  14.761  1.00 99.99
ATOM   1395  CB  PHE A 869       9.810  57.986  12.193  1.00 99.99
ATOM   1396  CG  PHE A 869       9.423  56.646  11.636  1.00 99.99
ATOM   1397  CD1 PHE A 869       8.377  56.532  10.732  1.00 99.99
ATOM   1398  CD2 PHE A 869      10.102  55.498  12.014  1.00 99.99
ATOM   1399  CE1 PHE A 869       8.020  55.299  10.218  1.00 99.99
ATOM   1400  CE2 PHE A 869       9.748  54.266  11.502  1.00 99.99
ATOM   1401  CZ  PHE A 869       8.705  54.166  10.603  1.00 99.99
ATOM   1402  N   ASN A 870      10.023  60.447  14.141  1.00 99.99
ATOM   1403  CA  ASN A 870      10.862  61.523  14.565  1.00 99.99
ATOM   1404  C   ASN A 870      11.144  61.401  16.030  1.00 99.99
ATOM   1405  O   ASN A 870      12.256  61.678  16.473  1.00 99.99
ATOM   1406  CB  ASN A 870      10.169  62.856  14.299  1.00 99.99
ATOM   1407  CG  ASN A 870      10.154  63.178  12.812  1.00 99.99
ATOM   1408  OD1 ASN A 870      10.948  62.635  12.046  1.00 99.99
ATOM   1409  ND2 ASN A 870       9.244  64.065  12.403  1.00 99.99
ATOM   1410  N   GLN A 871      10.153  60.963  16.827  1.00 99.99
ATOM   1411  CA  GLN A 871      10.356  60.850  18.243  1.00 99.99
ATOM   1412  C   GLN A 871      11.389  59.801  18.522  1.00 99.99
ATOM   1413  O   GLN A 871      12.287  60.003  19.338  1.00 99.99
ATOM   1414  CB  GLN A 871       9.049  60.462  18.926  1.00 99.99
ATOM   1415  CG  GLN A 871       9.311  60.167  20.398  1.00 99.99
ATOM   1416  CD  GLN A 871       8.015  60.161  21.196  1.00 99.99
ATOM   1417  OE1 GLN A 871       7.509  61.217  21.571  1.00 99.99
ATOM   1418  NE2 GLN A 871       7.478  58.967  21.456  1.00 99.99
ATOM   1419  N   TRP A 872      11.303  58.652  17.826  1.00 99.99
ATOM   1420  CA  TRP A 872      12.198  57.564  18.095  1.00 99.99
ATOM   1421  C   TRP A 872      13.593  57.989  17.777  1.00 99.99
ATOM   1422  O   TRP A 872      14.520  57.721  18.540  1.00 99.99
ATOM   1423  CB  TRP A 872      11.797  56.331  17.283  1.00 99.99
ATOM   1424  CG  TRP A 872      10.417  55.834  17.591  1.00 99.99
ATOM   1425  CD1 TRP A 872       9.400  55.651  16.703  1.00 99.99
ATOM   1426  CD2 TRP A 872       9.904  55.456  18.874  1.00 99.99
ATOM   1427  NE1 TRP A 872       8.284  55.184  17.352  1.00 99.99
ATOM   1428  CE2 TRP A 872       8.570  55.054  18.688  1.00 99.99
ATOM   1429  CE3 TRP A 872      10.447  55.418  20.165  1.00 99.99
ATOM   1430  CZ2 TRP A 872       7.770  54.624  19.735  1.00 99.99
ATOM   1431  CZ3 TRP A 872       9.645  54.985  21.214  1.00 99.99
ATOM   1432  CH2 TRP A 872       8.345  54.599  21.005  1.00 99.99
ATOM   1433  N   ALA A 873      13.777  58.670  16.633  1.00 99.99
ATOM   1434  CA  ALA A 873      15.091  59.074  16.229  1.00 99.99
ATOM   1435  C   ALA A 873      15.641  60.020  17.248  1.00 99.99
ATOM   1436  O   ALA A 873      16.807  59.923  17.625  1.00 99.99
ATOM   1437  CB  ALA A 873      15.050  59.700  14.842  1.00 99.99
ATOM   1438  N   SER A 874      14.797  60.951  17.733  1.00 99.99
ATOM   1439  CA  SER A 874      15.225  61.968  18.651  1.00 99.99
ATOM   1440  C   SER A 874      15.724  61.340  19.911  1.00 99.99
ATOM   1441  O   SER A 874      16.795  61.687  20.403  1.00 99.99
ATOM   1442  CB  SER A 874      13.942  62.764  18.906  1.00 99.99
ATOM   1443  OG  SER A 874      14.171  63.820  19.822  1.00 99.99
ATOM   1444  N   LYS A 875      14.965  60.375  20.457  1.00 99.99
ATOM   1445  CA  LYS A 875      15.350  59.762  21.692  1.00 99.99
ATOM   1446  C   LYS A 875      16.668  59.103  21.452  1.00 99.99
ATOM   1447  O   LYS A 875      17.534  59.073  22.325  1.00 99.99
ATOM   1448  CB  LYS A 875      14.278  58.775  22.157  1.00 99.99
ATOM   1449  CG  LYS A 875      12.985  59.426  22.629  1.00 99.99
ATOM   1450  CD  LYS A 875      11.970  58.383  23.073  1.00 99.99
ATOM   1451  CE  LYS A 875      10.673  59.032  23.531  1.00 99.99
ATOM   1452  NZ  LYS A 875       9.658  58.022  23.938  1.00 99.99
ATOM   1453  N   LEU A 876      16.839  58.572  20.230  1.00 99.99
ATOM   1454  CA  LEU A 876      18.018  57.878  19.805  1.00 99.99
ATOM   1455  C   LEU A 876      19.175  58.823  19.837  1.00 99.99
ATOM   1456  O   LEU A 876      20.305  58.410  20.095  1.00 99.99
ATOM   1457  CB  LEU A 876      17.830  57.283  18.403  1.00 99.99
ATOM   1458  CG  LEU A 876      16.717  56.245  18.237  1.00 99.99
ATOM   1459  CD1 LEU A 876      16.612  55.676  16.831  1.00 99.99
ATOM   1460  CD2 LEU A 876      16.761  55.128  19.271  1.00 99.99
ATOM   1461  N   GLY A 877      18.931  60.120  19.566  1.00 99.99
ATOM   1462  CA  GLY A 877      20.011  61.063  19.572  1.00 99.99
ATOM   1463  C   GLY A 877      20.363  61.385  18.157  1.00 99.99
ATOM   1464  O   GLY A 877      21.294  62.146  17.897  1.00 99.99
ATOM   1465  N   LYS A 878      19.639  60.793  17.190  1.00 99.99
ATOM   1466  CA  LYS A 878      19.926  61.120  15.826  1.00 99.99
ATOM   1467  C   LYS A 878      19.114  62.319  15.456  1.00 99.99
ATOM   1468  O   LYS A 878      18.054  62.562  16.030  1.00 99.99
ATOM   1469  CB  LYS A 878      19.626  59.928  14.915  1.00 99.99
ATOM   1470  CG  LYS A 878      20.645  58.800  15.000  1.00 99.99
ATOM   1471  CD  LYS A 878      20.151  57.552  14.283  1.00 99.99
ATOM   1472  CE  LYS A 878      19.092  56.827  15.100  1.00 99.99
ATOM   1473  NZ  LYS A 878      18.662  55.558  14.453  1.00 99.99
ATOM   1474  N   ARG A 879      19.616  63.128  14.499  1.00 99.99
ATOM   1475  CA  ARG A 879      18.859  64.267  14.070  1.00 99.99
ATOM   1476  C   ARG A 879      18.381  63.957  12.693  1.00 99.99
ATOM   1477  O   ARG A 879      19.111  63.396  11.877  1.00 99.99
ATOM   1478  CB  ARG A 879      19.717  65.534  14.126  1.00 99.99
ATOM   1479  CG  ARG A 879      20.112  65.965  15.531  1.00 99.99
ATOM   1480  CD  ARG A 879      20.971  67.221  15.503  1.00 99.99
ATOM   1481  NE  ARG A 879      21.406  67.616  16.839  1.00 99.99
ATOM   1482  CZ  ARG A 879      20.499  68.368  17.453  1.00 99.99
ATOM   1483  NH1 ARG A 879      20.728  68.819  18.678  1.00 99.99
ATOM   1484  NH2 ARG A 879      19.361  68.671  16.841  1.00 99.99
ATOM   1485  N   HIS A 880      17.124  64.332  12.406  1.00 99.99
ATOM   1486  CA  HIS A 880      16.513  64.042  11.145  1.00 99.99
ATOM   1487  C   HIS A 880      16.880  65.156  10.217  1.00 99.99
ATOM   1488  O   HIS A 880      16.324  66.250  10.297  1.00 99.99
ATOM   1489  CB  HIS A 880      14.996  63.892  11.300  1.00 99.99
ATOM   1490  CG  HIS A 880      14.339  63.201  10.146  1.00 99.99
ATOM   1491  ND1 HIS A 880      12.971  63.052  10.049  1.00 99.99
ATOM   1492  CD2 HIS A 880      14.860  62.618   9.041  1.00 99.99
ATOM   1493  CE1 HIS A 880      12.680  62.408   8.933  1.00 99.99
ATOM   1494  NE2 HIS A 880      13.808  62.133   8.304  1.00 99.99
ATOM   1495  N   ASN A 881      17.856  64.912   9.319  1.00 99.99
ATOM   1496  CA  ASN A 881      18.273  65.959   8.433  1.00 99.99
ATOM   1497  C   ASN A 881      17.147  66.306   7.514  1.00 99.99
ATOM   1498  O   ASN A 881      16.733  67.461   7.439  1.00 99.99
ATOM   1499  CB  ASN A 881      19.472  65.496   7.612  1.00 99.99
ATOM   1500  CG  ASN A 881      20.314  66.679   7.156  1.00 99.99
ATOM   1501  OD1 ASN A 881      19.843  67.814   7.147  1.00 99.99
ATOM   1502  ND2 ASN A 881      21.565  66.410   6.775  1.00 99.99
ATOM   1503  N   TYR A 882      16.604  65.308   6.789  1.00 99.99
ATOM   1504  CA  TYR A 882      15.531  65.635   5.899  1.00 99.99
ATOM   1505  C   TYR A 882      14.611  64.469   5.762  1.00 99.99
ATOM   1506  O   TYR A 882      14.993  63.325   5.995  1.00 99.99
ATOM   1507  CB  TYR A 882      16.078  66.057   4.534  1.00 99.99
ATOM   1508  CG  TYR A 882      17.028  65.055   3.917  1.00 99.99
ATOM   1509  CD1 TYR A 882      16.562  64.056   3.075  1.00 99.99
ATOM   1510  CD2 TYR A 882      18.389  65.112   4.178  1.00 99.99
ATOM   1511  CE1 TYR A 882      17.426  63.137   2.509  1.00 99.99
ATOM   1512  CE2 TYR A 882      19.262  64.199   3.618  1.00 99.99
ATOM   1513  CZ  TYR A 882      18.776  63.213   2.784  1.00 99.99
ATOM   1514  OH  TYR A 882      19.642  62.302   2.222  1.00 99.99
ATOM   1515  N   SER A 883      13.345  64.756   5.400  1.00 99.99
ATOM   1516  CA  SER A 883      12.384  63.711   5.228  1.00 99.99
ATOM   1517  C   SER A 883      11.766  63.913   3.884  1.00 99.99
ATOM   1518  O   SER A 883      11.435  65.034   3.500  1.00 99.99
ATOM   1519  CB  SER A 883      11.392  63.965   6.366  1.00 99.99
ATOM   1520  OG  SER A 883      10.327  63.032   6.331  1.00 99.99
ATOM   1521  N   VAL A 884      11.616  62.817   3.115  1.00 99.99
ATOM   1522  CA  VAL A 884      11.015  62.944   1.824  1.00 99.99
ATOM   1523  C   VAL A 884       9.933  61.919   1.764  1.00 99.99
ATOM   1524  O   VAL A 884      10.118  60.786   2.204  1.00 99.99
ATOM   1525  CB  VAL A 884      12.048  62.750   0.698  1.00 99.99
ATOM   1526  CG1 VAL A 884      13.135  63.811   0.784  1.00 99.99
ATOM   1527  CG2 VAL A 884      12.657  61.358   0.768  1.00 99.99
ATOM   1528  N   GLU A 885       8.757  62.295   1.229  1.00 99.99
ATOM   1529  CA  GLU A 885       7.696  61.336   1.174  1.00 99.99
ATOM   1530  C   GLU A 885       7.289  61.192  -0.251  1.00 99.99
ATOM   1531  O   GLU A 885       7.226  62.172  -0.993  1.00 99.99
ATOM   1532  CB  GLU A 885       6.529  61.777   2.061  1.00 99.99
ATOM   1533  CG  GLU A 885       5.381  60.780   2.130  1.00 99.99
ATOM   1534  CD  GLU A 885       4.295  61.261   3.052  1.00 99.99
ATOM   1535  OE1 GLU A 885       3.726  62.291   2.782  1.00 99.99
ATOM   1536  OE2 GLU A 885       3.957  60.543   3.964  1.00 99.99
ATOM   1537  N   PHE A 886       7.030  59.942  -0.678  1.00 99.99
ATOM   1538  CA  PHE A 886       6.625  59.722  -2.032  1.00 99.99
ATOM   1539  C   PHE A 886       5.697  58.550  -2.077  1.00 99.99
ATOM   1540  O   PHE A 886       5.741  57.672  -1.217  1.00 99.99
ATOM   1541  CB  PHE A 886       7.846  59.499  -2.926  1.00 99.99
ATOM   1542  CG  PHE A 886       8.744  58.388  -2.459  1.00 99.99
ATOM   1543  CD1 PHE A 886       8.571  57.095  -2.929  1.00 99.99
ATOM   1544  CD2 PHE A 886       9.762  58.634  -1.550  1.00 99.99
ATOM   1545  CE1 PHE A 886       9.396  56.072  -2.500  1.00 99.99
ATOM   1546  CE2 PHE A 886      10.588  57.614  -1.121  1.00 99.99
ATOM   1547  CZ  PHE A 886      10.405  56.331  -1.597  1.00 99.99
ATOM   1548  N   SER A 887       4.795  58.540  -3.080  1.00 99.99
ATOM   1549  CA  SER A 887       3.900  57.437  -3.276  1.00 99.99
ATOM   1550  C   SER A 887       4.687  56.433  -4.055  1.00 99.99
ATOM   1551  O   SER A 887       5.612  56.803  -4.776  1.00 99.99
ATOM   1552  CB  SER A 887       2.760  58.059  -4.087  1.00 99.99
ATOM   1553  OG  SER A 887       3.205  58.448  -5.375  1.00 99.99
ATOM   1554  N   GLY A 888       4.362  55.130  -3.935  1.00 99.99
ATOM   1555  CA  GLY A 888       3.272  54.667  -3.132  1.00 99.99
ATOM   1556  C   GLY A 888       2.215  54.142  -4.049  1.00 99.99
ATOM   1557  O   GLY A 888       1.239  53.543  -3.601  1.00 99.99
ATOM   1558  N   VAL A 889       2.383  54.346  -5.369  1.00 99.99
ATOM   1559  CA  VAL A 889       1.402  53.852  -6.287  1.00 99.99
ATOM   1560  C   VAL A 889       1.527  52.366  -6.321  1.00 99.99
ATOM   1561  O   VAL A 889       2.627  51.818  -6.253  1.00 99.99
ATOM   1562  CB  VAL A 889       1.588  54.456  -7.692  1.00 99.99
ATOM   1563  CG1 VAL A 889       0.635  53.803  -8.682  1.00 99.99
ATOM   1564  CG2 VAL A 889       1.370  55.961  -7.658  1.00 99.99
ATOM   1565  N   GLY A 890       0.379  51.671  -6.410  1.00 99.99
ATOM   1566  CA  GLY A 890       0.403  50.240  -6.455  1.00 99.99
ATOM   1567  C   GLY A 890      -0.775  49.824  -7.268  1.00 99.99
ATOM   1568  O   GLY A 890      -1.735  50.578  -7.416  1.00 99.99
ATOM   1569  N   GLY A 891      -0.734  48.596  -7.819  1.00 99.99
ATOM   1570  CA  GLY A 891      -1.847  48.162  -8.604  1.00 99.99
ATOM   1571  C   GLY A 891      -2.487  47.034  -7.874  1.00 99.99
ATOM   1572  O   GLY A 891      -1.986  45.912  -7.854  1.00 99.99
ATOM   1573  N   SER A 892      -3.637  47.331  -7.251  1.00 99.99
ATOM   1574  CA  SER A 892      -4.397  46.369  -6.520  1.00 99.99
ATOM   1575  C   SER A 892      -5.043  45.450  -7.499  1.00 99.99
ATOM   1576  O   SER A 892      -5.380  44.312  -7.174  1.00 99.99
ATOM   1577  CB  SER A 892      -5.428  47.231  -5.786  1.00 99.99
ATOM   1578  OG  SER A 892      -6.321  47.845  -6.698  1.00 99.99
ATOM   1579  N   GLY A 893      -5.216  45.925  -8.744  1.00 99.99
ATOM   1580  CA  GLY A 893      -5.922  45.151  -9.718  1.00 99.99
ATOM   1581  C   GLY A 893      -7.309  45.691  -9.687  1.00 99.99
ATOM   1582  O   GLY A 893      -8.159  45.342 -10.505  1.00 99.99
ATOM   1583  N   GLU A 894      -7.556  46.573  -8.703  1.00 99.99
ATOM   1584  CA  GLU A 894      -8.806  47.250  -8.565  1.00 99.99
ATOM   1585  C   GLU A 894      -8.438  48.694  -8.500  1.00 99.99
ATOM   1586  O   GLU A 894      -7.478  49.103  -9.152  1.00 99.99
ATOM   1587  CB  GLU A 894      -9.553  46.749  -7.327  1.00 99.99
ATOM   1588  CG  GLU A 894      -9.971  45.287  -7.394  1.00 99.99
ATOM   1589  CD  GLU A 894     -10.673  44.862  -6.134  1.00 99.99
ATOM   1590  OE1 GLU A 894     -10.728  45.642  -5.215  1.00 99.99
ATOM   1591  OE2 GLU A 894     -11.252  43.801  -6.130  1.00 99.99
ATOM   1592  N   VAL A 895      -9.198  49.511  -7.744  1.00 99.99
ATOM   1593  CA  VAL A 895      -8.860  50.903  -7.665  1.00 99.99
ATOM   1594  C   VAL A 895      -7.457  50.975  -7.163  1.00 99.99
ATOM   1595  O   VAL A 895      -7.065  50.234  -6.262  1.00 99.99
ATOM   1596  CB  VAL A 895      -9.829  51.669  -6.745  1.00 99.99
ATOM   1597  CG1 VAL A 895      -9.355  53.101  -6.546  1.00 99.99
ATOM   1598  CG2 VAL A 895     -11.237  51.651  -7.321  1.00 99.99
ATOM   1599  N   GLU A 896      -6.649  51.868  -7.761  1.00 99.99
ATOM   1600  CA  GLU A 896      -5.266  51.918  -7.402  1.00 99.99
ATOM   1601  C   GLU A 896      -5.153  52.300  -5.968  1.00 99.99
ATOM   1602  O   GLU A 896      -5.792  53.233  -5.483  1.00 99.99
ATOM   1603  CB  GLU A 896      -4.514  52.902  -8.301  1.00 99.99
ATOM   1604  CG  GLU A 896      -4.332  52.430  -9.736  1.00 99.99
ATOM   1605  CD  GLU A 896      -3.571  53.439 -10.551  1.00 99.99
ATOM   1606  OE1 GLU A 896      -3.259  54.482 -10.029  1.00 99.99
ATOM   1607  OE2 GLU A 896      -3.203  53.123 -11.658  1.00 99.99
ATOM   1608  N   PRO A 897      -4.361  51.530  -5.280  1.00 99.99
ATOM   1609  CA  PRO A 897      -4.080  51.808  -3.903  1.00 99.99
ATOM   1610  C   PRO A 897      -2.975  52.805  -3.860  1.00 99.99
ATOM   1611  O   PRO A 897      -2.278  52.964  -4.861  1.00 99.99
ATOM   1612  CB  PRO A 897      -3.699  50.440  -3.314  1.00 99.99
ATOM   1613  CG  PRO A 897      -3.036  49.701  -4.444  1.00 99.99
ATOM   1614  CD  PRO A 897      -4.116  50.119  -5.649  1.00 99.99
ATOM   1615  N   GLY A 898      -2.797  53.496  -2.722  1.00 99.99
ATOM   1616  CA  GLY A 898      -1.705  54.415  -2.638  1.00 99.99
ATOM   1617  C   GLY A 898      -1.092  54.201  -1.302  1.00 99.99
ATOM   1618  O   GLY A 898      -1.789  54.130  -0.298  1.00 99.99
ATOM   1619  N   PHE A 899       0.242  54.096  -1.241  1.00 99.99
ATOM   1620  CA  PHE A 899       0.855  53.886   0.032  1.00 99.99
ATOM   1621  C   PHE A 899       1.790  55.029   0.204  1.00 99.99
ATOM   1622  O   PHE A 899       2.250  55.618  -0.772  1.00 99.99
ATOM   1623  CB  PHE A 899       1.549  52.523   0.072  1.00 99.99
ATOM   1624  CG  PHE A 899       0.611  51.360  -0.080  1.00 99.99
ATOM   1625  CD1 PHE A 899       0.365  50.809  -1.329  1.00 99.99
ATOM   1626  CD2 PHE A 899      -0.028  50.816   1.023  1.00 99.99
ATOM   1627  CE1 PHE A 899      -0.498  49.738  -1.470  1.00 99.99
ATOM   1628  CE2 PHE A 899      -0.891  49.746   0.885  1.00 99.99
ATOM   1629  CZ  PHE A 899      -1.126  49.207  -0.364  1.00 99.99
ATOM   1630  N   ALA A 900       2.082  55.398   1.459  1.00 99.99
ATOM   1631  CA  ALA A 900       2.978  56.491   1.650  1.00 99.99
ATOM   1632  C   ALA A 900       4.300  55.899   1.992  1.00 99.99
ATOM   1633  O   ALA A 900       4.384  54.963   2.783  1.00 99.99
ATOM   1634  CB  ALA A 900       2.449  57.428   2.726  1.00 99.99
ATOM   1635  N   SER A 901       5.376  56.412   1.372  1.00 99.99
ATOM   1636  CA  SER A 901       6.674  55.891   1.674  1.00 99.99
ATOM   1637  C   SER A 901       7.517  57.070   2.016  1.00 99.99
ATOM   1638  O   SER A 901       7.294  58.167   1.507  1.00 99.99
ATOM   1639  CB  SER A 901       7.094  55.231   0.358  1.00 99.99
ATOM   1640  OG  SER A 901       6.221  54.168   0.019  1.00 99.99
ATOM   1641  N   GLN A 902       8.503  56.881   2.911  1.00 99.99
ATOM   1642  CA  GLN A 902       9.295  58.006   3.296  1.00 99.99
ATOM   1643  C   GLN A 902      10.727  57.596   3.306  1.00 99.99
ATOM   1644  O   GLN A 902      11.058  56.429   3.511  1.00 99.99
ATOM   1645  CB  GLN A 902       8.884  58.480   4.686  1.00 99.99
ATOM   1646  CG  GLN A 902       7.440  58.967   4.652  1.00 99.99
ATOM   1647  CD  GLN A 902       7.007  59.495   6.012  1.00 99.99
ATOM   1648  OE1 GLN A 902       7.782  59.470   6.966  1.00 99.99
ATOM   1649  NE2 GLN A 902       5.764  59.973   6.100  1.00 99.99
ATOM   1650  N   ILE A 903      11.615  58.568   3.039  1.00 99.99
ATOM   1651  CA  ILE A 903      13.017  58.321   3.130  1.00 99.99
ATOM   1652  C   ILE A 903      13.495  59.283   4.160  1.00 99.99
ATOM   1653  O   ILE A 903      13.324  60.492   4.018  1.00 99.99
ATOM   1654  CB  ILE A 903      13.713  58.509   1.770  1.00 99.99
ATOM   1655  CG1 ILE A 903      13.137  57.538   0.736  1.00 99.99
ATOM   1656  CG2 ILE A 903      15.215  58.313   1.909  1.00 99.99
ATOM   1657  CD1 ILE A 903      13.621  57.790  -0.674  1.00 99.99
ATOM   1658  N   ALA A 904      14.088  58.767   5.250  1.00 99.99
ATOM   1659  CA  ALA A 904      14.522  59.669   6.269  1.00 99.99
ATOM   1660  C   ALA A 904      16.002  59.562   6.359  1.00 99.99
ATOM   1661  O   ALA A 904      16.567  58.471   6.323  1.00 99.99
ATOM   1662  CB  ALA A 904      13.833  59.349   7.588  1.00 99.99
ATOM   1663  N   ILE A 905      16.675  60.719   6.456  1.00 99.99
ATOM   1664  CA  ILE A 905      18.093  60.695   6.609  1.00 99.99
ATOM   1665  C   ILE A 905      18.370  61.212   7.975  1.00 99.99
ATOM   1666  O   ILE A 905      17.970  62.319   8.333  1.00 99.99
ATOM   1667  CB  ILE A 905      18.793  61.536   5.525  1.00 99.99
ATOM   1668  CG1 ILE A 905      18.397  61.045   4.130  1.00 99.99
ATOM   1669  CG2 ILE A 905      20.302  61.483   5.703  1.00 99.99
ATOM   1670  CD1 ILE A 905      18.779  59.608   3.857  1.00 99.99
ATOM   1671  N   PHE A 906      19.209  60.366   8.735  1.00 99.99
ATOM   1672  CA  PHE A 906      19.643  60.721  10.080  1.00 99.99
ATOM   1673  C   PHE A 906      20.956  61.493  10.050  1.00 99.99
ATOM   1674  O   PHE A 906      21.800  61.268   9.183  1.00 99.99
ATOM   1675  CB  PHE A 906      19.791  59.466  10.943  1.00 99.99
ATOM   1676  CG  PHE A 906      18.486  58.797  11.267  1.00 99.99
ATOM   1677  CD1 PHE A 906      17.883  57.943  10.355  1.00 99.99
ATOM   1678  CD2 PHE A 906      17.857  59.020  12.483  1.00 99.99
ATOM   1679  CE1 PHE A 906      16.682  57.326  10.652  1.00 99.99
ATOM   1680  CE2 PHE A 906      16.658  58.404  12.782  1.00 99.99
ATOM   1681  CZ  PHE A 906      16.070  57.556  11.865  1.00 99.99
ATOM   1682  N   ARG A 907      21.122  62.406  11.001  1.00 99.99
ATOM   1683  CA  ARG A 907      22.363  63.160  11.131  1.00 99.99
ATOM   1684  C   ARG A 907      23.076  62.825  12.435  1.00 99.99
ATOM   1685  O   ARG A 907      22.451  62.736  13.491  1.00 99.99
ATOM   1686  CB  ARG A 907      22.088  64.664  11.054  1.00 99.99
ATOM   1687  CG  ARG A 907      23.328  65.538  11.176  1.00 99.99
ATOM   1688  CD  ARG A 907      22.983  67.012  11.020  1.00 99.99
ATOM   1689  NE  ARG A 907      24.157  67.867  11.172  1.00 99.99
ATOM   1690  CZ  ARG A 907      23.860  69.151  11.002  1.00 99.99
ATOM   1691  NH1 ARG A 907      24.807  70.072  11.105  1.00 99.99
ATOM   1692  NH2 ARG A 907      22.613  69.515  10.730  1.00 99.99
ATOM   1693  N   ARG A 908      24.389  62.638  12.353  1.00 99.99
ATOM   1694  CA  ARG A 908      25.204  62.399  13.539  1.00 99.99
ATOM   1695  C   ARG A 908      25.764  63.702  14.094  1.00 99.99
ATOM   1696  O   ARG A 908      26.736  64.245  13.568  1.00 99.99
ATOM   1697  CB  ARG A 908      26.345  61.430  13.219  1.00 99.99
ATOM   1698  CG  ARG A 908      26.778  60.558  14.389  1.00 99.99
ATOM   1699  CD  ARG A 908      27.350  61.397  15.522  1.00 99.99
ATOM   1700  NE  ARG A 908      27.870  60.570  16.607  1.00 99.99
ATOM   1701  CZ  ARG A 908      28.314  61.304  17.621  1.00 99.99
ATOM   1702  NH1 ARG A 908      28.821  60.717  18.695  1.00 99.99
ATOM   1703  NH2 ARG A 908      28.250  62.628  17.562  1.00 99.99
ATOM   1704  N   GLU A 909      25.145  64.200  15.159  1.00 99.99
ATOM   1705  CA  GLU A 909      25.523  65.486  15.732  1.00 99.99
ATOM   1706  C   GLU A 909      25.378  65.477  17.249  1.00 99.99
ATOM   1707  O   GLU A 909      24.266  65.486  17.776  1.00 99.99
ATOM   1708  CB  GLU A 909      24.676  66.610  15.130  1.00 99.99
ATOM   1709  CG  GLU A 909      25.009  67.999  15.657  1.00 99.99
ATOM   1710  CD  GLU A 909      24.171  69.052  14.988  1.00 99.99
ATOM   1711  OE1 GLU A 909      23.403  68.711  14.120  1.00 99.99
ATOM   1712  OE2 GLU A 909      24.214  70.180  15.419  1.00 99.99
ATOM   1713  N   ALA A 910      26.509  65.457  17.945  1.00 99.99
ATOM   1714  CA  ALA A 910      26.512  65.483  19.403  1.00 99.99
ATOM   1715  C   ALA A 910      27.726  66.231  19.939  1.00 99.99
ATOM   1716  O   ALA A 910      28.763  66.303  19.280  1.00 99.99
ATOM   1717  CB  ALA A 910      26.470  64.066  19.958  1.00 99.99
ATOM   1718  N   SER A 911      27.590  66.787  21.138  1.00 99.99
ATOM   1719  CA  SER A 911      28.707  67.437  21.812  1.00 99.99
ATOM   1720  C   SER A 911      28.338  67.831  23.236  1.00 99.99
ATOM   1721  O   SER A 911      27.188  68.167  23.519  1.00 99.99
ATOM   1722  CB  SER A 911      28.947  68.684  20.956  1.00 99.99
ATOM   1723  OG  SER A 911      29.952  69.506  21.525  1.00 99.99
HETATM 1724  N   SAM   912      16.018  45.784   1.729  1.00  0.00
HETATM 1725  CA  SAM   912      15.738  44.570   0.963  1.00  0.00
HETATM 1726  C   SAM   912      15.069  44.902  -0.356  1.00  0.00
HETATM 1727  O   SAM   912      13.966  45.484  -0.321  1.00  0.00
HETATM 1728  OXT SAM   912      15.605  44.620  -1.451  1.00  0.00
HETATM 1729  CB  SAM   912      14.895  43.614   1.807  1.00  0.00
HETATM 1730  CG  SAM   912      13.841  44.241   2.704  1.00  0.00
HETATM 1731  SD  SAM   912      12.586  43.093   3.328  1.00  0.00
HETATM 1732  CE  SAM   912      11.148  44.180   3.365  1.00  0.00
HETATM 1733  C5* SAM   912      13.021  43.052   5.101  1.00  0.00
HETATM 1734  C4* SAM   912      14.301  42.277   5.364  1.00  0.00
HETATM 1735  O4* SAM   912      14.635  42.353   6.745  1.00  0.00
HETATM 1736  C3* SAM   912      14.137  40.799   5.019  1.00  0.00
HETATM 1737  O3* SAM   912      15.191  40.353   4.157  1.00  0.00
HETATM 1738  C2* SAM   912      14.136  40.131   6.380  1.00  0.00
HETATM 1739  O2* SAM   912      14.579  38.776   6.370  1.00  0.00
HETATM 1740  C1* SAM   912      15.019  41.072   7.190  1.00  0.00
HETATM 1741  N9  SAM   912      14.756  40.889   8.622  1.00  0.00
HETATM 1742  C8  SAM   912      13.583  40.543   9.220  1.00  0.00
HETATM 1743  N7  SAM   912      13.762  40.476  10.562  1.00  0.00
HETATM 1744  C5  SAM   912      15.048  40.778  10.805  1.00  0.00
HETATM 1745  C6  SAM   912      15.783  40.895  11.970  1.00  0.00
HETATM 1746  N6  SAM   912      15.241  40.600  13.169  1.00  0.00
HETATM 1747  N1  SAM   912      17.116  41.221  11.843  1.00  0.00
HETATM 1748  C2  SAM   912      17.699  41.516  10.620  1.00  0.00
HETATM 1749  N3  SAM   912      16.958  41.421   9.473  1.00  0.00
HETATM 1750  C4  SAM   912      15.663  41.070   9.585  1.00  0.00
CONECT 1724 1725                             
CONECT 1725 1726 1729                        
CONECT 1726 1727 1728                        
CONECT 1729 1730                             
CONECT 1730 1731                             
CONECT 1731 1732 1733                        
CONECT 1733 1734                             
CONECT 1734 1735 1736                        
CONECT 1735 1740                             
CONECT 1736 1737 1738                        
CONECT 1738 1739 1740                        
CONECT 1740 1741                             
CONECT 1741 1742 1750                        
CONECT 1742 1743                             
CONECT 1743 1744                             
CONECT 1744 1745 1750                        
CONECT 1745 1746 1747                        
CONECT 1747 1748                             
CONECT 1748 1749                             
CONECT 1749 1750                             
SPDBVT        1.0000000000         0.0000000000         0.0000000000 
SPDBVT        0.0000000000         1.0000000000         0.0000000000 
SPDBVT        0.0000000000         0.0000000000         1.0000000000 
SPDBVT        0.0000000000         0.0000000000         0.0000000000 
SPDBVT        0.0000000000         0.0000000000         0.0000000000 
SPDBVV default;
SPDBVV      7.480868688955    3154.694435562131      10.000000000000
SPDBVV        0.9999709703         0.0018440676        -0.0073931001 
SPDBVV       -0.0058891513        -0.4286251380        -0.9034632306 
SPDBVV       -0.0048349158         0.9034805424        -0.4286018351 
SPDBVV       14.2704019547        47.5190277100         4.2871870995 
SPDBVV        0.0000000000         0.0000000000         0.0000000000 
SPDBVf  1  1  1  1  1  1 17  1  1  1  1  1  1  1  1  1  1  1  1  1
SPDBVf  1  1  1  1  1  1  1  1  1  1  1  1  1  1  1  1  1  1  1  1
SPDBVf  1  1  1  1  1  1  1  1  1  1  1  1  1  1  1  1  1  1  1  1
SPDBVf  1  1  1  1  1  1  1  1  1  1  1  1  1  1  1  1  1  1  1  1
SPDBVf  1  1  1  1  1  1  1  1  1  1  1  1  1  1  1  1  1  1  1  1
SPDBVf  1  1  1  1  1  1  1  1  1  1  1  1  1  1  1  1  1  1  1  1
SPDBVf  1  1  1  1  1  1  1  1  1  1  1  1  1  1  1  1  1  1  1  1
SPDBVf  1  1  1  1  1  1  1  1  1  1  1  1  1  1  1  1  1  1  1  1
SPDBVf  1  1  1  1  1  1  1  1  1  1  1  1  1  1  1  1  1  1  1  1
SPDBVf  1  1  1  1  1  1  1  1  1  1  1  1  1  1  1  1  1  1  1  1
SPDBVf  1  1  1  1  1  1  1  1  1  1  1  1  1  1  1  1  1  1  1
SPDBVc 0.50 0.50 0.50 0.50 0.50 0.50 0.50 0.50 0.50 0.50 0.50 0.50 
SPDBVc 0.00 0.60 1.00 0.00 0.60 1.00 0.00 0.60 1.00 0.00 0.60 1.00 
SPDBVc 0.00 0.60 1.00 0.00 0.60 1.00 0.00 0.60 1.00 0.00 0.60 1.00 
SPDBVc 0.00 0.60 1.00 0.00 0.60 1.00 0.00 0.60 1.00 0.50 0.50 0.50 
SPDBVc 0.50 0.50 0.50 0.50 0.50 0.50 0.50 0.50 0.50 0.50 0.50 0.50 
SPDBVc 0.50 0.50 0.50 1.00 0.60 0.00 1.00 0.60 0.00 1.00 0.60 0.00 
SPDBVc 1.00 0.60 0.00 1.00 0.60 0.00 1.00 0.60 0.00 1.00 0.60 0.00 
SPDBVc 0.50 0.50 0.50 0.50 0.50 0.50 0.50 0.50 0.50 0.50 0.50 0.50 
SPDBVc 0.00 0.60 1.00 0.00 0.60 1.00 0.00 0.60 1.00 0.00 0.60 1.00 
SPDBVc 0.00 0.60 1.00 0.00 0.60 1.00 0.00 0.60 1.00 0.50 0.50 0.50 
SPDBVc 0.50 0.50 0.50 0.50 0.50 0.50 0.50 0.50 0.50 0.50 0.50 0.50 
SPDBVc 0.50 0.50 0.50 0.50 0.50 0.50 1.00 0.60 0.00 1.00 0.60 0.00 
SPDBVc 1.00 0.60 0.00 1.00 0.60 0.00 1.00 0.60 0.00 1.00 0.60 0.00 
SPDBVc 0.50 0.50 0.50 0.50 0.50 0.50 0.00 0.60 1.00 0.00 0.60 1.00 
SPDBVc 0.00 0.60 1.00 0.00 0.60 1.00 0.00 0.60 1.00 0.00 0.60 1.00 
SPDBVc 0.00 0.60 1.00 0.00 0.60 1.00 0.00 0.60 1.00 0.00 0.60 1.00 
SPDBVc 0.00 0.60 1.00 0.00 0.60 1.00 0.00 0.60 1.00 0.50 0.50 0.50 
SPDBVc 0.50 0.50 0.50 0.50 0.50 0.50 0.50 0.50 0.50 0.50 0.50 0.50 
SPDBVc 0.50 0.50 0.50 0.50 0.50 0.50 0.50 0.50 0.50 0.50 0.50 0.50 
SPDBVc 0.50 0.50 0.50 0.50 0.50 0.50 0.50 0.50 0.50 1.00 0.60 0.00 
SPDBVc 1.00 0.60 0.00 1.00 0.60 0.00 1.00 0.60 0.00 1.00 0.60 0.00 
SPDBVc 0.50 0.50 0.50 0.50 0.50 0.50 0.50 0.50 0.50 0.50 0.50 0.50 
SPDBVc 0.50 0.50 0.50 0.50 0.50 0.50 0.50 0.50 0.50 0.50 0.50 0.50 
SPDBVc 0.50 0.50 0.50 0.50 0.50 0.50 0.50 0.50 0.50 0.50 0.50 0.50 
SPDBVc 0.50 0.50 0.50 1.00 0.60 0.00 1.00 0.60 0.00 1.00 0.60 0.00 
SPDBVc 1.00 0.60 0.00 1.00 0.60 0.00 1.00 0.60 0.00 0.50 0.50 0.50 
SPDBVc 0.00 0.60 1.00 0.00 0.60 1.00 0.50 0.50 0.50 0.50 0.50 0.50 
SPDBVc 0.50 0.50 0.50 0.50 0.50 0.50 0.50 0.50 0.50 0.50 0.50 0.50 
SPDBVc 0.00 0.60 1.00 0.00 0.60 1.00 0.00 0.60 1.00 0.00 0.60 1.00 
SPDBVc 0.00 0.60 1.00 0.00 0.60 1.00 0.00 0.60 1.00 0.00 0.60 1.00 
SPDBVc 0.00 0.60 1.00 0.00 0.60 1.00 0.00 0.60 1.00 0.50 0.50 0.50 
SPDBVc 0.50 0.50 0.50 0.50 0.50 0.50 0.50 0.50 0.50 1.00 0.60 0.00 
SPDBVc 1.00 0.60 0.00 1.00 0.60 0.00 1.00 0.60 0.00 1.00 0.60 0.00 
SPDBVc 1.00 0.60 0.00 1.00 0.60 0.00 1.00 0.60 0.00 1.00 0.60 0.00 
SPDBVc 0.50 0.50 0.50 0.50 0.50 0.50 0.00 0.60 1.00 0.00 0.60 1.00 
SPDBVc 0.50 0.50 0.50 0.50 0.50 0.50 0.50 0.50 0.50 0.00 0.60 1.00 
SPDBVc 0.00 0.60 1.00 0.00 0.60 1.00 0.00 0.60 1.00 0.00 0.60 1.00 
SPDBVc 0.00 0.60 1.00 0.50 0.50 0.50 0.50 0.50 0.50 0.50 0.50 0.50 
SPDBVc 0.00 0.60 1.00 0.00 0.60 1.00 0.00 0.60 1.00 0.50 0.50 0.50 
SPDBVc 0.50 0.50 0.50 0.50 0.50 0.50 0.50 0.50 0.50 0.50 0.50 0.50 
SPDBVc 0.50 0.50 0.50 0.50 0.50 0.50 0.50 0.50 0.50 0.50 0.50 0.50 
SPDBVc 0.50 0.50 0.50 0.50 0.50 0.50 0.50 0.50 0.50 0.50 0.50 0.50 
SPDBVc 0.50 0.50 0.50 0.50 0.50 0.50 0.50 0.50 0.50 0.50 0.50 0.50 
SPDBVc 0.00 0.60 1.00 0.00 0.60 1.00 0.00 0.60 1.00 0.00 0.60 1.00 
SPDBVc 0.00 0.60 1.00 0.00 0.60 1.00 0.00 0.60 1.00 0.00 0.60 1.00 
SPDBVc 0.00 0.60 1.00 0.00 0.60 1.00 0.00 0.60 1.00 0.50 0.50 0.50 
SPDBVc 0.50 0.50 0.50 1.00 0.60 0.00 1.00 0.60 0.00 1.00 0.60 0.00 
SPDBVc 1.00 0.60 0.00 1.00 0.60 0.00 1.00 0.60 0.00 1.00 0.60 0.00 
SPDBVc 1.00 0.60 0.00 1.00 0.60 0.00 1.00 0.60 0.00 1.00 0.60 0.00 
SPDBVc 1.00 0.60 0.00 0.50 0.50 0.50 0.50 0.50 0.50 0.50 0.50 0.50 
SPDBVc 0.50 0.50 0.50 0.50 0.50 0.50 0.50 0.50 0.50 1.00 0.60 0.00 
SPDBVc 1.00 0.60 0.00 1.00 0.60 0.00 1.00 0.60 0.00 1.00 0.60 0.00 
SPDBVc 1.00 0.60 0.00 1.00 0.60 0.00 1.00 0.60 0.00 1.00 0.60 0.00 
SPDBVc 1.00 0.60 0.00 1.00 0.60 0.00 1.00 0.60 0.00 0.50 0.50 0.50 
SPDBVc 0.50 0.50 0.50 0.50 0.50 0.50 0.00 0.00 0.00 
SPDBVl 1.00 1.00 0.00 1.00 1.00 0.00 1.00 1.00 0.00 1.00 1.00 0.00 
SPDBVl 1.00 1.00 0.00 1.00 1.00 0.00 1.00 1.00 0.00 1.00 1.00 0.00 
SPDBVl 1.00 1.00 0.00 1.00 1.00 0.00 1.00 1.00 0.00 1.00 1.00 0.00 
SPDBVl 1.00 1.00 0.00 1.00 1.00 0.00 1.00 1.00 0.00 1.00 1.00 0.00 
SPDBVl 1.00 1.00 0.00 1.00 1.00 0.00 1.00 1.00 0.00 1.00 1.00 0.00 
SPDBVl 1.00 1.00 0.00 1.00 1.00 0.00 1.00 1.00 0.00 1.00 1.00 0.00 
SPDBVl 1.00 1.00 0.00 1.00 1.00 0.00 1.00 1.00 0.00 1.00 1.00 0.00 
SPDBVl 1.00 1.00 0.00 1.00 1.00 0.00 1.00 1.00 0.00 1.00 1.00 0.00 
SPDBVl 1.00 1.00 0.00 1.00 1.00 0.00 1.00 1.00 0.00 1.00 1.00 0.00 
SPDBVl 1.00 1.00 0.00 1.00 1.00 0.00 1.00 1.00 0.00 1.00 1.00 0.00 
SPDBVl 1.00 1.00 0.00 1.00 1.00 0.00 1.00 1.00 0.00 1.00 1.00 0.00 
SPDBVl 1.00 1.00 0.00 1.00 1.00 0.00 1.00 1.00 0.00 1.00 1.00 0.00 
SPDBVl 1.00 1.00 0.00 1.00 1.00 0.00 1.00 1.00 0.00 1.00 1.00 0.00 
SPDBVl 1.00 1.00 0.00 1.00 1.00 0.00 1.00 1.00 0.00 1.00 1.00 0.00 
SPDBVl 1.00 1.00 0.00 1.00 1.00 0.00 1.00 1.00 0.00 1.00 1.00 0.00 
SPDBVl 1.00 1.00 0.00 1.00 1.00 0.00 1.00 1.00 0.00 1.00 1.00 0.00 
SPDBVl 1.00 1.00 0.00 1.00 1.00 0.00 1.00 1.00 0.00 1.00 1.00 0.00 
SPDBVl 1.00 1.00 0.00 1.00 1.00 0.00 1.00 1.00 0.00 1.00 1.00 0.00 
SPDBVl 1.00 1.00 0.00 1.00 1.00 0.00 1.00 1.00 0.00 1.00 1.00 0.00 
SPDBVl 1.00 1.00 0.00 1.00 1.00 0.00 1.00 1.00 0.00 1.00 1.00 0.00 
SPDBVl 1.00 1.00 0.00 1.00 1.00 0.00 1.00 1.00 0.00 1.00 1.00 0.00 
SPDBVl 1.00 1.00 0.00 1.00 1.00 0.00 1.00 1.00 0.00 1.00 1.00 0.00 
SPDBVl 1.00 1.00 0.00 1.00 1.00 0.00 1.00 1.00 0.00 1.00 1.00 0.00 
SPDBVl 1.00 1.00 0.00 1.00 1.00 0.00 1.00 1.00 0.00 1.00 1.00 0.00 
SPDBVl 1.00 1.00 0.00 1.00 1.00 0.00 1.00 1.00 0.00 1.00 1.00 0.00 
SPDBVl 1.00 1.00 0.00 1.00 1.00 0.00 1.00 1.00 0.00 1.00 1.00 0.00 
SPDBVl 1.00 1.00 0.00 1.00 1.00 0.00 1.00 1.00 0.00 1.00 1.00 0.00 
SPDBVl 1.00 1.00 0.00 1.00 1.00 0.00 1.00 1.00 0.00 1.00 1.00 0.00 
SPDBVl 1.00 1.00 0.00 1.00 1.00 0.00 1.00 1.00 0.00 1.00 1.00 0.00 
SPDBVl 1.00 1.00 0.00 1.00 1.00 0.00 1.00 1.00 0.00 1.00 1.00 0.00 
SPDBVl 1.00 1.00 0.00 1.00 1.00 0.00 1.00 1.00 0.00 1.00 1.00 0.00 
SPDBVl 1.00 1.00 0.00 1.00 1.00 0.00 1.00 1.00 0.00 1.00 1.00 0.00 
SPDBVl 1.00 1.00 0.00 1.00 1.00 0.00 1.00 1.00 0.00 1.00 1.00 0.00 
SPDBVl 1.00 1.00 0.00 1.00 1.00 0.00 1.00 1.00 0.00 1.00 1.00 0.00 
SPDBVl 1.00 1.00 0.00 1.00 1.00 0.00 1.00 1.00 0.00 1.00 1.00 0.00 
SPDBVl 1.00 1.00 0.00 1.00 1.00 0.00 1.00 1.00 0.00 1.00 1.00 0.00 
SPDBVl 1.00 1.00 0.00 1.00 1.00 0.00 1.00 1.00 0.00 1.00 1.00 0.00 
SPDBVl 1.00 1.00 0.00 1.00 1.00 0.00 1.00 1.00 0.00 1.00 1.00 0.00 
SPDBVl 1.00 1.00 0.00 1.00 1.00 0.00 1.00 1.00 0.00 1.00 1.00 0.00 
SPDBVl 1.00 1.00 0.00 1.00 1.00 0.00 1.00 1.00 0.00 1.00 1.00 0.00 
SPDBVl 1.00 1.00 0.00 1.00 1.00 0.00 1.00 1.00 0.00 1.00 1.00 0.00 
SPDBVl 1.00 1.00 0.00 1.00 1.00 0.00 1.00 1.00 0.00 1.00 1.00 0.00 
SPDBVl 1.00 1.00 0.00 1.00 1.00 0.00 1.00 1.00 0.00 1.00 1.00 0.00 
SPDBVl 1.00 1.00 0.00 1.00 1.00 0.00 1.00 1.00 0.00 1.00 1.00 0.00 
SPDBVl 1.00 1.00 0.00 1.00 1.00 0.00 1.00 1.00 0.00 1.00 1.00 0.00 
SPDBVl 1.00 1.00 0.00 1.00 1.00 0.00 1.00 1.00 0.00 1.00 1.00 0.00 
SPDBVl 1.00 1.00 0.00 1.00 1.00 0.00 1.00 1.00 0.00 1.00 1.00 0.00 
SPDBVl 1.00 1.00 0.00 1.00 1.00 0.00 1.00 1.00 0.00 1.00 1.00 0.00 
SPDBVl 1.00 1.00 0.00 1.00 1.00 0.00 1.00 1.00 0.00 1.00 1.00 0.00 
SPDBVl 1.00 1.00 0.00 1.00 1.00 0.00 1.00 1.00 0.00 1.00 1.00 0.00 
SPDBVl 1.00 1.00 0.00 1.00 1.00 0.00 1.00 1.00 0.00 1.00 1.00 0.00 
SPDBVl 1.00 1.00 0.00 1.00 1.00 0.00 1.00 1.00 0.00 1.00 1.00 0.00 
SPDBVl 1.00 1.00 0.00 1.00 1.00 0.00 1.00 1.00 0.00 1.00 1.00 0.00 
SPDBVl 1.00 1.00 0.00 1.00 1.00 0.00 1.00 1.00 0.00 1.00 1.00 0.00 
SPDBVl 1.00 1.00 0.00 1.00 1.00 0.00 1.00 1.00 0.00 
SPDBVb 0.00 0.00 0.00
END
