# Supplementary material for: Molecular phylogenetics and comparative modeling of HEN1, a methyltransferase involved in plant microRNA biogenesis
Source: BMC Evol Biol. 2006 Jan 24;6:6. doi: 10.1186/1471-2148-6-6 (PMC1397878; doi:10.1186/1471-2148-6-6)
Supplement: Additional File 2 — 2nd model of the HEN1 CTD (aa 694–911) in the Protein Data Bank format. A representative of the 2nd cluster of decoys obtained after re-folding the insertion (aa 829–859) using ROSETTA. [file 1471-2148-6-6-S2.pdb]

COMPND    ?
REMARK    File generated by Swiss-PdbViewer  3.70b15
REMARK    http://www.expasy.org/spdbv/
ATOM      1  N   LYS A 694       7.549  59.726 -13.275  1.00  0.00
ATOM      2  CA  LYS A 694       7.260  58.333 -13.592  1.00  0.00
ATOM      3  C   LYS A 694       6.648  57.612 -12.398  1.00  0.00
ATOM      4  O   LYS A 694       6.687  58.110 -11.273  1.00  0.00
ATOM      5  CB  LYS A 694       8.529  57.612 -14.048  1.00  0.00
ATOM      6  CG  LYS A 694       9.607  57.498 -12.977  1.00  0.00
ATOM      7  CD  LYS A 694      10.776  56.651 -13.456  1.00  0.00
ATOM      8  CE  LYS A 694      11.597  57.383 -14.507  1.00  0.00
ATOM      9  NZ  LYS A 694      12.791  56.599 -14.926  1.00  0.00
ATOM     10  N   PRO A 695       6.082  56.436 -12.649  1.00  0.00
ATOM     11  CA  PRO A 695       5.574  55.586 -11.580  1.00  0.00
ATOM     12  C   PRO A 695       6.694  55.149 -10.645  1.00  0.00
ATOM     13  O   PRO A 695       7.769  54.749 -11.093  1.00  0.00
ATOM     14  CB  PRO A 695       4.937  54.396 -12.316  1.00  0.00
ATOM     15  CG  PRO A 695       4.593  54.924 -13.682  1.00  0.00
ATOM     16  CD  PRO A 695       5.886  55.836 -13.976  1.00  0.00
ATOM     17  N   PRO A 696       6.438  55.228  -9.344  1.00  0.00
ATOM     18  CA  PRO A 696       7.449  54.913  -8.343  1.00  0.00
ATOM     19  C   PRO A 696       7.742  53.419  -8.306  1.00  0.00
ATOM     20  O   PRO A 696       6.859  52.598  -8.558  1.00  0.00
ATOM     21  CB  PRO A 696       6.841  55.416  -7.022  1.00  0.00
ATOM     22  CG  PRO A 696       5.353  55.358  -7.234  1.00  0.00
ATOM     23  CD  PRO A 696       5.226  55.806  -8.747  1.00  0.00
ATOM     24  N   LEU A 697       8.985  53.071  -7.993  1.00  0.00
ATOM     25  CA  LEU A 697       9.397  51.674  -7.926  1.00  0.00
ATOM     26  C   LEU A 697      10.436  51.457  -6.834  1.00  0.00
ATOM     27  O   LEU A 697      11.044  52.409  -6.345  1.00  0.00
ATOM     28  CB  LEU A 697       9.954  51.201  -9.276  1.00  0.00
ATOM     29  CG  LEU A 697       8.980  51.183 -10.456  1.00  0.00
ATOM     30  CD1 LEU A 697       9.651  50.972 -11.804  1.00  0.00
ATOM     31  CD2 LEU A 697       7.816  50.218 -10.276  1.00  0.00
ATOM     32  N   SER A 698      10.633  50.200  -6.453  1.00  0.00
ATOM     33  CA  SER A 698      11.652  49.847  -5.472  1.00  0.00
ATOM     34  C   SER A 698      13.046  50.195  -5.978  1.00  0.00
ATOM     35  O   SER A 698      13.916  50.593  -5.203  1.00  0.00
ATOM     36  CB  SER A 698      11.493  48.330  -5.340  1.00  0.00
ATOM     37  OG  SER A 698      11.827  47.676  -6.551  1.00  0.00
ATOM     38  N   LYS A 699      13.253  50.042  -7.281  1.00  0.00
ATOM     39  CA  LYS A 699      14.540  50.346  -7.893  1.00  0.00
ATOM     40  C   LYS A 699      14.859  51.833  -7.800  1.00  0.00
ATOM     41  O   LYS A 699      16.009  52.220  -7.595  1.00  0.00
ATOM     42  CB  LYS A 699      14.559  49.895  -9.354  1.00  0.00
ATOM     43  CG  LYS A 699      15.887  50.119 -10.065  1.00  0.00
ATOM     44  CD  LYS A 699      15.855  49.567 -11.483  1.00  0.00
ATOM     45  CE  LYS A 699      17.176  49.804 -12.200  1.00  0.00
ATOM     46  NZ  LYS A 699      17.156  49.280 -13.593  1.00  0.00
ATOM     47  N   GLN A 700      13.833  52.662  -7.953  1.00  0.00
ATOM     48  CA  GLN A 700      13.992  54.107  -7.838  1.00  0.00
ATOM     49  C   GLN A 700      14.282  54.517  -6.400  1.00  0.00
ATOM     50  O   GLN A 700      15.071  55.427  -6.151  1.00  0.00
ATOM     51  CB  GLN A 700      12.716  54.808  -8.291  1.00  0.00
ATOM     52  CG  GLN A 700      12.520  54.591  -9.787  1.00  0.00
ATOM     53  CD  GLN A 700      13.682  55.169 -10.582  1.00  0.00
ATOM     54  OE1 GLN A 700      14.119  56.289 -10.324  1.00  0.00
ATOM     55  NE2 GLN A 700      14.182  54.402 -11.554  1.00  0.00
ATOM     56  N   ARG A 701      13.637  53.839  -5.456  1.00  0.00
ATOM     57  CA  ARG A 701      13.870  54.088  -4.039  1.00  0.00
ATOM     58  C   ARG A 701      15.329  53.849  -3.670  1.00  0.00
ATOM     59  O   ARG A 701      15.908  54.590  -2.877  1.00  0.00
ATOM     60  CB  ARG A 701      12.960  53.207  -3.180  1.00  0.00
ATOM     61  CG  ARG A 701      11.471  53.451  -3.384  1.00  0.00
ATOM     62  CD  ARG A 701      10.634  52.490  -2.554  1.00  0.00
ATOM     63  NE  ARG A 701       9.203  52.692  -2.759  1.00  0.00
ATOM     64  CZ  ARG A 701       8.476  51.796  -2.101  1.00  0.00
ATOM     65  NH1 ARG A 701       7.153  51.830  -2.174  1.00  0.00
ATOM     66  NH2 ARG A 701       9.072  50.864  -1.368  1.00  0.00
ATOM     67  N   VAL A 702      15.917  52.808  -4.250  1.00  0.00
ATOM     68  CA  VAL A 702      17.293  52.482  -3.999  1.00  0.00
ATOM     69  C   VAL A 702      18.166  53.575  -4.518  1.00  0.00
ATOM     70  O   VAL A 702      19.098  54.012  -3.845  1.00  0.00
ATOM     71  CB  VAL A 702      17.683  51.141  -4.648  1.00  0.00
ATOM     72  CG1 VAL A 702      19.183  50.912  -4.534  1.00  0.00
ATOM     73  CG2 VAL A 702      16.921  49.994  -4.003  1.00  0.00
ATOM     74  N   GLU A 703      17.876  54.053  -5.740  1.00  0.00
ATOM     75  CA  GLU A 703      18.681  55.071  -6.344  1.00  0.00
ATOM     76  C   GLU A 703      18.587  56.296  -5.494  1.00  0.00
ATOM     77  O   GLU A 703      19.587  56.956  -5.222  1.00  0.00
ATOM     78  CB  GLU A 703      18.220  55.337  -7.779  1.00  0.00
ATOM     79  CG  GLU A 703      18.527  54.211  -8.757  1.00  0.00
ATOM     80  CD  GLU A 703      17.934  54.487 -10.111  1.00  0.00
ATOM     81  OE1 GLU A 703      17.255  55.475 -10.250  1.00  0.00
ATOM     82  OE2 GLU A 703      18.252  53.773 -11.033  1.00  0.00
ATOM     83  N   TYR A 704      17.366  56.613  -5.032  1.00  0.00
ATOM     84  CA  TYR A 704      17.118  57.777  -4.234  1.00  0.00
ATOM     85  C   TYR A 704      17.864  57.675  -2.942  1.00  0.00
ATOM     86  O   TYR A 704      18.509  58.633  -2.518  1.00  0.00
ATOM     87  CB  TYR A 704      15.617  57.944  -3.984  1.00  0.00
ATOM     88  CG  TYR A 704      14.799  58.111  -5.246  1.00  0.00
ATOM     89  CD1 TYR A 704      15.384  57.978  -6.496  1.00  0.00
ATOM     90  CD2 TYR A 704      13.445  58.401  -5.181  1.00  0.00
ATOM     91  CE1 TYR A 704      14.643  58.131  -7.652  1.00  0.00
ATOM     92  CE2 TYR A 704      12.693  58.554  -6.330  1.00  0.00
ATOM     93  CZ  TYR A 704      13.296  58.419  -7.564  1.00  0.00
ATOM     94  OH  TYR A 704      12.551  58.570  -8.711  1.00  0.00
ATOM     95  N   ALA A 705      17.811  56.505  -2.281  1.00  0.00
ATOM     96  CA  ALA A 705      18.451  56.349  -1.007  1.00  0.00
ATOM     97  C   ALA A 705      19.928  56.507  -1.155  1.00  0.00
ATOM     98  O   ALA A 705      20.572  57.198  -0.367  1.00  0.00
ATOM     99  CB  ALA A 705      18.101  54.998  -0.400  1.00  0.00
ATOM    100  N   LEU A 706      20.506  55.883  -2.194  1.00  0.00
ATOM    101  CA  LEU A 706      21.928  55.910  -2.346  1.00  0.00
ATOM    102  C   LEU A 706      22.355  57.321  -2.580  1.00  0.00
ATOM    103  O   LEU A 706      23.337  57.788  -2.005  1.00  0.00
ATOM    104  CB  LEU A 706      22.375  54.995  -3.494  1.00  0.00
ATOM    105  CG  LEU A 706      22.058  53.504  -3.352  1.00  0.00
ATOM    106  CD1 LEU A 706      22.546  52.659  -4.519  1.00  0.00
ATOM    107  CD2 LEU A 706      22.505  52.906  -2.026  1.00  0.00
ATOM    108  N   LYS A 707      21.597  58.056  -3.412  1.00  0.00
ATOM    109  CA  LYS A 707      22.006  59.380  -3.775  1.00  0.00
ATOM    110  C   LYS A 707      22.107  60.231  -2.551  1.00  0.00
ATOM    111  O   LYS A 707      23.065  60.984  -2.384  1.00  0.00
ATOM    112  CB  LYS A 707      21.027  59.986  -4.781  1.00  0.00
ATOM    113  CG  LYS A 707      21.075  59.353  -6.165  1.00  0.00
ATOM    114  CD  LYS A 707      20.077  60.008  -7.109  1.00  0.00
ATOM    115  CE  LYS A 707      20.108  59.360  -8.485  1.00  0.00
ATOM    116  NZ  LYS A 707      19.111  59.967  -9.409  1.00  0.00
ATOM    117  N   HIS A 708      21.121  60.114  -1.648  1.00  0.00
ATOM    118  CA  HIS A 708      21.056  60.967  -0.498  1.00  0.00
ATOM    119  C   HIS A 708      22.259  60.784   0.371  1.00  0.00
ATOM    120  O   HIS A 708      22.844  61.762   0.834  1.00  0.00
ATOM    121  CB  HIS A 708      19.780  60.697   0.303  1.00  0.00
ATOM    122  CG  HIS A 708      18.520  60.987  -0.453  1.00  0.00
ATOM    123  ND1 HIS A 708      17.280  60.562  -0.024  1.00  0.00
ATOM    124  CD2 HIS A 708      18.310  61.658  -1.609  1.00  0.00
ATOM    125  CE1 HIS A 708      16.360  60.960  -0.886  1.00  0.00
ATOM    126  NE2 HIS A 708      16.959  61.626  -1.856  1.00  0.00
ATOM    127  N   ILE A 709      22.684  59.536   0.628  1.00  0.00
ATOM    128  CA  ILE A 709      23.826  59.434   1.485  1.00  0.00
ATOM    129  C   ILE A 709      24.990  59.350   0.563  1.00  0.00
ATOM    130  O   ILE A 709      25.477  58.260   0.261  1.00  0.00
ATOM    131  CB  ILE A 709      23.724  58.213   2.418  1.00  0.00
ATOM    132  CG1 ILE A 709      22.449  58.291   3.261  1.00  0.00
ATOM    133  CG2 ILE A 709      24.952  58.123   3.311  1.00  0.00
ATOM    134  CD1 ILE A 709      22.282  57.137   4.223  1.00  0.00
ATOM    135  N   ARG A 710      25.491  60.529   0.138  1.00  0.00
ATOM    136  CA  ARG A 710      26.519  60.567  -0.857  1.00  0.00
ATOM    137  C   ARG A 710      27.670  59.778  -0.350  1.00  0.00
ATOM    138  O   ARG A 710      28.300  60.109   0.652  1.00  0.00
ATOM    139  CB  ARG A 710      26.911  62.014  -1.169  1.00  0.00
ATOM    140  CG  ARG A 710      27.896  62.165  -2.319  1.00  0.00
ATOM    141  CD  ARG A 710      28.213  63.629  -2.586  1.00  0.00
ATOM    142  NE  ARG A 710      27.038  64.372  -3.030  1.00  0.00
ATOM    143  CZ  ARG A 710      26.818  64.219  -4.331  1.00  0.00
ATOM    144  NH1 ARG A 710      25.789  64.825  -4.906  1.00  0.00
ATOM    145  NH2 ARG A 710      27.626  63.460  -5.058  1.00  0.00
ATOM    146  N   GLU A 711      27.960  58.695  -1.090  1.00  0.00
ATOM    147  CA  GLU A 711      28.927  57.718  -0.705  1.00  0.00
ATOM    148  C   GLU A 711      30.301  58.199  -1.005  1.00  0.00
ATOM    149  O   GLU A 711      30.510  59.135  -1.776  1.00  0.00
ATOM    150  CB  GLU A 711      28.657  56.389  -1.415  1.00  0.00
ATOM    151  CG  GLU A 711      27.433  55.640  -0.905  1.00  0.00
ATOM    152  CD  GLU A 711      26.178  56.130  -1.568  1.00  0.00
ATOM    153  OE1 GLU A 711      26.269  56.995  -2.406  1.00  0.00
ATOM    154  OE2 GLU A 711      25.139  55.562  -1.321  1.00  0.00
ATOM    155  N   SER A 712      31.276  57.557  -0.338  1.00  0.00
ATOM    156  CA  SER A 712      32.663  57.835  -0.533  1.00  0.00
ATOM    157  C   SER A 712      33.276  56.518  -0.885  1.00  0.00
ATOM    158  O   SER A 712      32.762  55.466  -0.510  1.00  0.00
ATOM    159  CB  SER A 712      33.107  58.350   0.839  1.00  0.00
ATOM    160  OG  SER A 712      32.413  59.535   1.187  1.00  0.00
ATOM    161  N   SER A 713      34.402  56.545  -1.620  1.00  0.00
ATOM    162  CA  SER A 713      35.009  55.331  -2.077  1.00  0.00
ATOM    163  C   SER A 713      35.338  54.488  -0.894  1.00  0.00
ATOM    164  O   SER A 713      35.060  53.290  -0.886  1.00  0.00
ATOM    165  CB  SER A 713      36.274  55.824  -2.784  1.00  0.00
ATOM    166  OG  SER A 713      35.952  56.575  -3.941  1.00  0.00
ATOM    167  N   ALA A 714      35.948  55.078   0.149  1.00  0.00
ATOM    168  CA  ALA A 714      36.220  54.238   1.272  1.00  0.00
ATOM    169  C   ALA A 714      35.129  54.482   2.253  1.00  0.00
ATOM    170  O   ALA A 714      35.194  55.405   3.062  1.00  0.00
ATOM    171  CB  ALA A 714      37.603  54.533   1.832  1.00  0.00
ATOM    172  N   SER A 715      34.097  53.628   2.215  1.00  0.00
ATOM    173  CA  SER A 715      33.021  53.792   3.137  1.00  0.00
ATOM    174  C   SER A 715      32.600  52.417   3.512  1.00  0.00
ATOM    175  O   SER A 715      32.652  51.498   2.695  1.00  0.00
ATOM    176  CB  SER A 715      31.966  54.526   2.306  1.00  0.00
ATOM    177  OG  SER A 715      30.795  54.765   3.067  1.00  0.00
ATOM    178  N   THR A 716      32.193  52.236   4.779  1.00  0.00
ATOM    179  CA  THR A 716      31.724  50.955   5.205  1.00  0.00
ATOM    180  C   THR A 716      30.256  51.128   5.368  1.00  0.00
ATOM    181  O   THR A 716      29.810  52.032   6.075  1.00  0.00
ATOM    182  CB  THR A 716      32.416  50.505   6.505  1.00  0.00
ATOM    183  OG1 THR A 716      33.829  50.404   6.288  1.00  0.00
ATOM    184  CG2 THR A 716      31.879  49.154   6.955  1.00  0.00
ATOM    185  N   LEU A 717      29.454  50.282   4.698  1.00  0.00
ATOM    186  CA  LEU A 717      28.042  50.487   4.800  1.00  0.00
ATOM    187  C   LEU A 717      27.422  49.245   5.353  1.00  0.00
ATOM    188  O   LEU A 717      27.778  48.135   4.958  1.00  0.00
ATOM    189  CB  LEU A 717      27.440  50.851   3.437  1.00  0.00
ATOM    190  CG  LEU A 717      25.975  51.297   3.427  1.00  0.00
ATOM    191  CD1 LEU A 717      25.696  52.468   2.496  1.00  0.00
ATOM    192  CD2 LEU A 717      24.991  50.163   3.179  1.00  0.00
ATOM    193  N   VAL A 718      26.504  49.404   6.332  1.00  0.00
ATOM    194  CA  VAL A 718      25.807  48.257   6.837  1.00  0.00
ATOM    195  C   VAL A 718      24.411  48.332   6.340  1.00  0.00
ATOM    196  O   VAL A 718      23.754  49.369   6.419  1.00  0.00
ATOM    197  CB  VAL A 718      25.848  48.204   8.376  1.00  0.00
ATOM    198  CG1 VAL A 718      25.234  49.464   8.969  1.00  0.00
ATOM    199  CG2 VAL A 718      25.121  46.969   8.886  1.00  0.00
ATOM    200  N   ASP A 719      23.927  47.206   5.797  1.00  0.00
ATOM    201  CA  ASP A 719      22.587  47.167   5.314  1.00  0.00
ATOM    202  C   ASP A 719      21.840  46.284   6.251  1.00  0.00
ATOM    203  O   ASP A 719      22.173  45.109   6.407  1.00  0.00
ATOM    204  CB  ASP A 719      22.551  46.667   3.868  1.00  0.00
ATOM    205  CG  ASP A 719      21.165  46.651   3.242  1.00  0.00
ATOM    206  OD1 ASP A 719      20.267  47.222   3.816  1.00  0.00
ATOM    207  OD2 ASP A 719      21.043  46.206   2.126  1.00  0.00
ATOM    208  N   PHE A 720      20.806  46.833   6.913  1.00  0.00
ATOM    209  CA  PHE A 720      20.082  46.030   7.847  1.00  0.00
ATOM    210  C   PHE A 720      18.906  45.476   7.112  1.00  0.00
ATOM    211  O   PHE A 720      18.216  46.198   6.395  1.00  0.00
ATOM    212  CB  PHE A 720      19.675  46.862   9.064  1.00  0.00
ATOM    213  CG  PHE A 720      20.837  47.456   9.808  1.00  0.00
ATOM    214  CD1 PHE A 720      21.057  48.826   9.798  1.00  0.00
ATOM    215  CD2 PHE A 720      21.712  46.649  10.518  1.00  0.00
ATOM    216  CE1 PHE A 720      22.126  49.374  10.482  1.00  0.00
ATOM    217  CE2 PHE A 720      22.781  47.194  11.202  1.00  0.00
ATOM    218  CZ  PHE A 720      22.988  48.559  11.184  1.00  0.00
ATOM    219  N   GLY A 721      18.643  44.164   7.271  1.00  0.00
ATOM    220  CA  GLY A 721      17.541  43.586   6.563  1.00  0.00
ATOM    221  C   GLY A 721      17.906  43.578   5.114  1.00  0.00
ATOM    222  O   GLY A 721      17.138  44.022   4.263  1.00  0.00
ATOM    223  N   CYS A 722      19.106  43.053   4.807  1.00  0.00
ATOM    224  CA  CYS A 722      19.646  43.037   3.478  1.00  0.00
ATOM    225  C   CYS A 722      18.742  42.263   2.569  1.00  0.00
ATOM    226  O   CYS A 722      18.570  42.628   1.407  1.00  0.00
ATOM    227  CB  CYS A 722      20.984  42.321   3.666  1.00  0.00
ATOM    228  SG  CYS A 722      21.996  42.223   2.170  1.00  0.00
ATOM    229  N   GLY A 723      18.151  41.157   3.052  1.00  0.00
ATOM    230  CA  GLY A 723      17.262  40.424   2.202  1.00  0.00
ATOM    231  C   GLY A 723      18.056  39.808   1.091  1.00  0.00
ATOM    232  O   GLY A 723      19.071  39.153   1.327  1.00  0.00
ATOM    233  N   SER A 724      17.585  40.004  -0.157  1.00  0.00
ATOM    234  CA  SER A 724      18.195  39.441  -1.330  1.00  0.00
ATOM    235  C   SER A 724      19.534  40.071  -1.541  1.00  0.00
ATOM    236  O   SER A 724      20.388  39.500  -2.217  1.00  0.00
ATOM    237  CB  SER A 724      17.217  39.826  -2.443  1.00  0.00
ATOM    238  OG  SER A 724      17.192  41.229  -2.636  1.00  0.00
ATOM    239  N   GLY A 725      19.760  41.268  -0.967  1.00  0.00
ATOM    240  CA  GLY A 725      21.047  41.883  -1.131  1.00  0.00
ATOM    241  C   GLY A 725      21.033  42.830  -2.292  1.00  0.00
ATOM    242  O   GLY A 725      22.088  43.177  -2.821  1.00  0.00
ATOM    243  N   SER A 726      19.840  43.274  -2.731  1.00  0.00
ATOM    244  CA  SER A 726      19.781  44.189  -3.838  1.00  0.00
ATOM    245  C   SER A 726      20.457  45.472  -3.472  1.00  0.00
ATOM    246  O   SER A 726      21.226  46.022  -4.258  1.00  0.00
ATOM    247  CB  SER A 726      18.277  44.396  -4.033  1.00  0.00
ATOM    248  OG  SER A 726      17.648  43.200  -4.459  1.00  0.00
ATOM    249  N   LEU A 727      20.179  45.986  -2.261  1.00  0.00
ATOM    250  CA  LEU A 727      20.736  47.243  -1.846  1.00  0.00
ATOM    251  C   LEU A 727      22.220  47.119  -1.761  1.00  0.00
ATOM    252  O   LEU A 727      22.953  48.003  -2.205  1.00  0.00
ATOM    253  CB  LEU A 727      20.145  47.689  -0.502  1.00  0.00
ATOM    254  CG  LEU A 727      20.467  49.115  -0.046  1.00  0.00
ATOM    255  CD1 LEU A 727      20.126  50.182  -1.075  1.00  0.00
ATOM    256  CD2 LEU A 727      19.883  49.469   1.314  1.00  0.00
ATOM    257  N   LEU A 728      22.696  45.993  -1.202  1.00  0.00
ATOM    258  CA  LEU A 728      24.100  45.820  -0.996  1.00  0.00
ATOM    259  C   LEU A 728      24.790  45.841  -2.318  1.00  0.00
ATOM    260  O   LEU A 728      25.829  46.478  -2.470  1.00  0.00
ATOM    261  CB  LEU A 728      24.388  44.515  -0.244  1.00  0.00
ATOM    262  CG  LEU A 728      25.781  44.364   0.371  1.00  0.00
ATOM    263  CD1 LEU A 728      25.918  43.167   1.299  1.00  0.00
ATOM    264  CD2 LEU A 728      26.910  44.388  -0.650  1.00  0.00
ATOM    265  N   ASP A 729      24.219  45.151  -3.317  1.00  0.00
ATOM    266  CA  ASP A 729      24.864  45.028  -4.591  1.00  0.00
ATOM    267  C   ASP A 729      25.013  46.374  -5.220  1.00  0.00
ATOM    268  O   ASP A 729      26.082  46.722  -5.717  1.00  0.00
ATOM    269  CB  ASP A 729      24.073  44.088  -5.505  1.00  0.00
ATOM    270  CG  ASP A 729      24.165  42.616  -5.125  1.00  0.00
ATOM    271  OD1 ASP A 729      25.004  42.282  -4.323  1.00  0.00
ATOM    272  OD2 ASP A 729      23.303  41.867  -5.516  1.00  0.00
ATOM    273  N   SER A 730      23.936  47.176  -5.205  1.00  0.00
ATOM    274  CA  SER A 730      23.985  48.464  -5.827  1.00  0.00
ATOM    275  C   SER A 730      25.002  49.281  -5.097  1.00  0.00
ATOM    276  O   SER A 730      25.803  49.996  -5.698  1.00  0.00
ATOM    277  CB  SER A 730      22.566  49.001  -5.619  1.00  0.00
ATOM    278  OG  SER A 730      21.620  48.232  -6.341  1.00  0.00
ATOM    279  N   LEU A 731      24.997  49.171  -3.761  1.00  0.00
ATOM    280  CA  LEU A 731      25.887  49.924  -2.932  1.00  0.00
ATOM    281  C   LEU A 731      27.301  49.535  -3.222  1.00  0.00
ATOM    282  O   LEU A 731      28.175  50.389  -3.353  1.00  0.00
ATOM    283  CB  LEU A 731      25.562  49.716  -1.447  1.00  0.00
ATOM    284  CG  LEU A 731      24.356  50.476  -0.891  1.00  0.00
ATOM    285  CD1 LEU A 731      23.864  49.953   0.448  1.00  0.00
ATOM    286  CD2 LEU A 731      24.547  51.985  -0.845  1.00  0.00
ATOM    287  N   LEU A 732      27.576  48.224  -3.311  1.00  0.00
ATOM    288  CA  LEU A 732      28.935  47.824  -3.494  1.00  0.00
ATOM    289  C   LEU A 732      29.385  48.219  -4.864  1.00  0.00
ATOM    290  O   LEU A 732      30.474  48.764  -5.037  1.00  0.00
ATOM    291  CB  LEU A 732      29.097  46.313  -3.280  1.00  0.00
ATOM    292  CG  LEU A 732      30.528  45.774  -3.218  1.00  0.00
ATOM    293  CD1 LEU A 732      31.357  46.358  -2.084  1.00  0.00
ATOM    294  CD2 LEU A 732      30.611  44.254  -3.223  1.00  0.00
ATOM    295  N   ASP A 733      28.523  47.979  -5.869  1.00  0.00
ATOM    296  CA  ASP A 733      28.817  48.294  -7.236  1.00  0.00
ATOM    297  C   ASP A 733      28.363  49.693  -7.461  1.00  0.00
ATOM    298  O   ASP A 733      28.286  50.485  -6.522  1.00  0.00
ATOM    299  CB  ASP A 733      28.132  47.299  -8.176  1.00  0.00
ATOM    300  CG  ASP A 733      28.613  45.862  -8.030  1.00  0.00
ATOM    301  OD1 ASP A 733      29.802  45.658  -7.962  1.00  0.00
ATOM    302  OD2 ASP A 733      27.792  44.999  -7.829  1.00  0.00
ATOM    303  N   TYR A 734      28.081  50.058  -8.728  1.00  0.00
ATOM    304  CA  TYR A 734      27.661  51.407  -8.935  1.00  0.00
ATOM    305  C   TYR A 734      28.820  52.303  -8.667  1.00  0.00
ATOM    306  O   TYR A 734      29.822  51.923  -8.063  1.00  0.00
ATOM    307  CB  TYR A 734      26.471  51.741  -8.034  1.00  0.00
ATOM    308  CG  TYR A 734      25.210  50.976  -8.374  1.00  0.00
ATOM    309  CD1 TYR A 734      25.048  50.390  -9.622  1.00  0.00
ATOM    310  CD2 TYR A 734      24.189  50.841  -7.447  1.00  0.00
ATOM    311  CE1 TYR A 734      23.899  49.690  -9.937  1.00  0.00
ATOM    312  CE2 TYR A 734      23.035  50.144  -7.752  1.00  0.00
ATOM    313  CZ  TYR A 734      22.894  49.569  -8.999  1.00  0.00
ATOM    314  OH  TYR A 734      21.748  48.874  -9.307  1.00  0.00
ATOM    315  N   PRO A 735      28.720  53.494  -9.166  1.00  0.00
ATOM    316  CA  PRO A 735      29.771  54.450  -8.996  1.00  0.00
ATOM    317  C   PRO A 735      29.976  54.707  -7.541  1.00  0.00
ATOM    318  O   PRO A 735      31.000  55.282  -7.181  1.00  0.00
ATOM    319  CB  PRO A 735      29.277  55.691  -9.758  1.00  0.00
ATOM    320  CG  PRO A 735      27.778  55.569  -9.769  1.00  0.00
ATOM    321  CD  PRO A 735      27.554  54.035  -9.901  1.00  0.00
ATOM    322  N   THR A 736      29.017  54.297  -6.689  1.00  0.00
ATOM    323  CA  THR A 736      29.187  54.507  -5.285  1.00  0.00
ATOM    324  C   THR A 736      30.462  53.830  -4.885  1.00  0.00
ATOM    325  O   THR A 736      31.324  54.456  -4.271  1.00  0.00
ATOM    326  CB  THR A 736      27.991  53.961  -4.484  1.00  0.00
ATOM    327  OG1 THR A 736      27.836  52.561  -4.746  1.00  0.00
ATOM    328  CG2 THR A 736      26.712  54.689  -4.869  1.00  0.00
ATOM    329  N   SER A 737      30.623  52.543  -5.258  1.00  0.00
ATOM    330  CA  SER A 737      31.842  51.816  -5.030  1.00  0.00
ATOM    331  C   SER A 737      32.335  51.998  -3.626  1.00  0.00
ATOM    332  O   SER A 737      33.434  52.507  -3.415  1.00  0.00
ATOM    333  CB  SER A 737      32.815  52.456  -6.024  1.00  0.00
ATOM    334  OG  SER A 737      32.359  52.298  -7.356  1.00  0.00
ATOM    335  N   LEU A 738      31.533  51.599  -2.624  1.00  0.00
ATOM    336  CA  LEU A 738      31.977  51.739  -1.268  1.00  0.00
ATOM    337  C   LEU A 738      33.022  50.698  -1.036  1.00  0.00
ATOM    338  O   LEU A 738      33.076  49.690  -1.737  1.00  0.00
ATOM    339  CB  LEU A 738      30.802  51.605  -0.289  1.00  0.00
ATOM    340  CG  LEU A 738      29.702  52.667  -0.381  1.00  0.00
ATOM    341  CD1 LEU A 738      28.624  52.528   0.683  1.00  0.00
ATOM    342  CD2 LEU A 738      30.228  54.093  -0.435  1.00  0.00
ATOM    343  N   GLN A 739      33.914  50.935  -0.055  1.00  0.00
ATOM    344  CA  GLN A 739      34.972  50.002   0.191  1.00  0.00
ATOM    345  C   GLN A 739      34.406  48.703   0.675  1.00  0.00
ATOM    346  O   GLN A 739      34.774  47.640   0.177  1.00  0.00
ATOM    347  CB  GLN A 739      35.919  50.558   1.249  1.00  0.00
ATOM    348  CG  GLN A 739      37.091  49.600   1.435  1.00  0.00
ATOM    349  CD  GLN A 739      37.918  49.489   0.161  1.00  0.00
ATOM    350  OE1 GLN A 739      38.238  50.498  -0.464  1.00  0.00
ATOM    351  NE2 GLN A 739      38.260  48.258  -0.223  1.00  0.00
ATOM    352  N   THR A 740      33.469  48.745   1.644  1.00  0.00
ATOM    353  CA  THR A 740      32.988  47.500   2.169  1.00  0.00
ATOM    354  C   THR A 740      31.531  47.595   2.447  1.00  0.00
ATOM    355  O   THR A 740      30.989  48.672   2.694  1.00  0.00
ATOM    356  CB  THR A 740      33.737  47.102   3.454  1.00  0.00
ATOM    357  OG1 THR A 740      33.488  48.074   4.477  1.00  0.00
ATOM    358  CG2 THR A 740      35.233  47.017   3.195  1.00  0.00
ATOM    359  N   ILE A 741      30.856  46.437   2.407  1.00  0.00
ATOM    360  CA  ILE A 741      29.456  46.421   2.666  1.00  0.00
ATOM    361  C   ILE A 741      29.183  45.233   3.533  1.00  0.00
ATOM    362  O   ILE A 741      29.724  44.150   3.304  1.00  0.00
ATOM    363  CB  ILE A 741      28.641  46.361   1.362  1.00  0.00
ATOM    364  CG1 ILE A 741      29.049  47.500   0.423  1.00  0.00
ATOM    365  CG2 ILE A 741      27.150  46.424   1.663  1.00  0.00
ATOM    366  CD1 ILE A 741      28.482  48.845   0.813  1.00  0.00
ATOM    367  N   ILE A 742      28.364  45.416   4.588  1.00  0.00
ATOM    368  CA  ILE A 742      28.030  44.315   5.442  1.00  0.00
ATOM    369  C   ILE A 742      26.544  44.199   5.408  1.00  0.00
ATOM    370  O   ILE A 742      25.835  45.186   5.594  1.00  0.00
ATOM    371  CB  ILE A 742      28.556  44.530   6.872  1.00  0.00
ATOM    372  CG1 ILE A 742      30.081  44.655   6.868  1.00  0.00
ATOM    373  CG2 ILE A 742      28.115  43.390   7.778  1.00  0.00
ATOM    374  CD1 ILE A 742      30.662  45.090   8.195  1.00  0.00
ATOM    375  N   GLY A 743      26.030  42.983   5.151  1.00  0.00
ATOM    376  CA  GLY A 743      24.609  42.838   5.085  1.00  0.00
ATOM    377  C   GLY A 743      24.195  41.964   6.216  1.00  0.00
ATOM    378  O   GLY A 743      24.829  40.949   6.502  1.00  0.00
ATOM    379  N   VAL A 744      23.095  42.340   6.888  1.00  0.00
ATOM    380  CA  VAL A 744      22.671  41.550   8.000  1.00  0.00
ATOM    381  C   VAL A 744      21.257  41.143   7.728  1.00  0.00
ATOM    382  O   VAL A 744      20.435  41.948   7.290  1.00  0.00
ATOM    383  CB  VAL A 744      22.787  42.328   9.324  1.00  0.00
ATOM    384  CG1 VAL A 744      22.288  41.482  10.485  1.00  0.00
ATOM    385  CG2 VAL A 744      24.226  42.761   9.563  1.00  0.00
ATOM    386  N   ASP A 745      20.946  39.852   7.948  1.00  0.00
ATOM    387  CA  ASP A 745      19.622  39.382   7.681  1.00  0.00
ATOM    388  C   ASP A 745      19.284  38.381   8.738  1.00  0.00
ATOM    389  O   ASP A 745      20.142  37.627   9.194  1.00  0.00
ATOM    390  CB  ASP A 745      19.539  38.786   6.273  1.00  0.00
ATOM    391  CG  ASP A 745      18.120  38.603   5.751  1.00  0.00
ATOM    392  OD1 ASP A 745      17.380  37.856   6.345  1.00  0.00
ATOM    393  OD2 ASP A 745      17.738  39.325   4.860  1.00  0.00
ATOM    394  N   ILE A 746      18.018  38.386   9.187  1.00  0.00
ATOM    395  CA  ILE A 746      17.548  37.488  10.199  1.00  0.00
ATOM    396  C   ILE A 746      17.528  36.075   9.694  1.00  0.00
ATOM    397  O   ILE A 746      17.935  35.157  10.404  1.00  0.00
ATOM    398  CB  ILE A 746      16.139  37.872  10.688  1.00  0.00
ATOM    399  CG1 ILE A 746      15.862  37.250  12.060  1.00  0.00
ATOM    400  CG2 ILE A 746      15.089  37.432   9.680  1.00  0.00
ATOM    401  CD1 ILE A 746      14.410  37.315  12.477  1.00  0.00
ATOM    402  N   SER A 747      17.072  35.857   8.444  1.00  0.00
ATOM    403  CA  SER A 747      16.898  34.512   7.971  1.00  0.00
ATOM    404  C   SER A 747      18.101  34.076   7.205  1.00  0.00
ATOM    405  O   SER A 747      18.639  34.781   6.353  1.00  0.00
ATOM    406  CB  SER A 747      15.677  34.625   7.054  1.00  0.00
ATOM    407  OG  SER A 747      15.915  35.543   6.001  1.00  0.00
ATOM    408  N   PRO A 748      18.526  32.888   7.536  1.00  0.00
ATOM    409  CA  PRO A 748      19.661  32.300   6.887  1.00  0.00
ATOM    410  C   PRO A 748      19.384  32.027   5.447  1.00  0.00
ATOM    411  O   PRO A 748      20.328  32.005   4.658  1.00  0.00
ATOM    412  CB  PRO A 748      19.918  31.008   7.680  1.00  0.00
ATOM    413  CG  PRO A 748      18.600  30.680   8.327  1.00  0.00
ATOM    414  CD  PRO A 748      17.980  32.049   8.623  1.00  0.00
ATOM    415  N   LYS A 749      18.109  31.804   5.080  1.00  0.00
ATOM    416  CA  LYS A 749      17.803  31.512   3.712  1.00  0.00
ATOM    417  C   LYS A 749      18.159  32.701   2.890  1.00  0.00
ATOM    418  O   LYS A 749      18.778  32.576   1.835  1.00  0.00
ATOM    419  CB  LYS A 749      16.327  31.141   3.561  1.00  0.00
ATOM    420  CG  LYS A 749      15.914  30.765   2.143  1.00  0.00
ATOM    421  CD  LYS A 749      14.456  30.334   2.088  1.00  0.00
ATOM    422  CE  LYS A 749      14.034  29.991   0.667  1.00  0.00
ATOM    423  NZ  LYS A 749      12.603  29.591   0.593  1.00  0.00
ATOM    424  N   GLY A 750      17.779  33.899   3.369  1.00  0.00
ATOM    425  CA  GLY A 750      18.033  35.103   2.637  1.00  0.00
ATOM    426  C   GLY A 750      19.508  35.310   2.537  1.00  0.00
ATOM    427  O   GLY A 750      20.019  35.724   1.497  1.00  0.00
ATOM    428  N   LEU A 751      20.237  35.018   3.628  1.00  0.00
ATOM    429  CA  LEU A 751      21.647  35.268   3.635  1.00  0.00
ATOM    430  C   LEU A 751      22.287  34.445   2.572  1.00  0.00
ATOM    431  O   LEU A 751      23.169  34.920   1.857  1.00  0.00
ATOM    432  CB  LEU A 751      22.253  34.961   5.011  1.00  0.00
ATOM    433  CG  LEU A 751      21.876  35.904   6.157  1.00  0.00
ATOM    434  CD1 LEU A 751      22.193  35.349   7.538  1.00  0.00
ATOM    435  CD2 LEU A 751      22.430  37.312   6.000  1.00  0.00
ATOM    436  N   ALA A 752      21.852  33.183   2.431  1.00  0.00
ATOM    437  CA  ALA A 752      22.456  32.322   1.460  1.00  0.00
ATOM    438  C   ALA A 752      22.231  32.902   0.104  1.00  0.00
ATOM    439  O   ALA A 752      23.135  32.930  -0.731  1.00  0.00
ATOM    440  CB  ALA A 752      21.892  30.914   1.578  1.00  0.00
ATOM    441  N   ARG A 753      21.011  33.407  -0.141  1.00  0.00
ATOM    442  CA  ARG A 753      20.666  33.918  -1.433  1.00  0.00
ATOM    443  C   ARG A 753      21.557  35.079  -1.745  1.00  0.00
ATOM    444  O   ARG A 753      22.118  35.169  -2.835  1.00  0.00
ATOM    445  CB  ARG A 753      19.190  34.320  -1.473  1.00  0.00
ATOM    446  CG  ARG A 753      18.217  33.151  -1.448  1.00  0.00
ATOM    447  CD  ARG A 753      16.774  33.632  -1.377  1.00  0.00
ATOM    448  NE  ARG A 753      16.376  34.350  -2.584  1.00  0.00
ATOM    449  CZ  ARG A 753      15.233  35.004  -2.417  1.00  0.00
ATOM    450  NH1 ARG A 753      14.720  35.712  -3.413  1.00  0.00
ATOM    451  NH2 ARG A 753      14.599  34.949  -1.252  1.00  0.00
ATOM    452  N   ALA A 754      21.728  35.990  -0.771  1.00  0.00
ATOM    453  CA  ALA A 754      22.501  37.176  -0.996  1.00  0.00
ATOM    454  C   ALA A 754      23.913  36.793  -1.291  1.00  0.00
ATOM    455  O   ALA A 754      24.540  37.344  -2.195  1.00  0.00
ATOM    456  CB  ALA A 754      22.412  38.103   0.207  1.00  0.00
ATOM    457  N   ALA A 755      24.444  35.810  -0.543  1.00  0.00
ATOM    458  CA  ALA A 755      25.820  35.446  -0.704  1.00  0.00
ATOM    459  C   ALA A 755      26.036  34.966  -2.099  1.00  0.00
ATOM    460  O   ALA A 755      27.020  35.332  -2.742  1.00  0.00
ATOM    461  CB  ALA A 755      26.213  34.392   0.320  1.00  0.00
ATOM    462  N   LYS A 756      25.106  34.149  -2.621  1.00  0.00
ATOM    463  CA  LYS A 756      25.303  33.633  -3.941  1.00  0.00
ATOM    464  C   LYS A 756      25.328  34.778  -4.896  1.00  0.00
ATOM    465  O   LYS A 756      26.147  34.821  -5.813  1.00  0.00
ATOM    466  CB  LYS A 756      24.204  32.630  -4.294  1.00  0.00
ATOM    467  CG  LYS A 756      24.283  31.315  -3.531  1.00  0.00
ATOM    468  CD  LYS A 756      23.160  30.370  -3.935  1.00  0.00
ATOM    469  CE  LYS A 756      23.223  29.067  -3.153  1.00  0.00
ATOM    470  NZ  LYS A 756      22.113  28.145  -3.517  1.00  0.00
ATOM    471  N   MET A 757      24.433  35.755  -4.690  1.00  0.00
ATOM    472  CA  MET A 757      24.338  36.844  -5.611  1.00  0.00
ATOM    473  C   MET A 757      25.629  37.600  -5.620  1.00  0.00
ATOM    474  O   MET A 757      26.148  37.944  -6.682  1.00  0.00
ATOM    475  CB  MET A 757      23.168  37.752  -5.235  1.00  0.00
ATOM    476  CG  MET A 757      21.795  37.132  -5.454  1.00  0.00
ATOM    477  SD  MET A 757      20.453  38.202  -4.899  1.00  0.00
ATOM    478  CE  MET A 757      20.546  39.519  -6.109  1.00  0.00
ATOM    479  N   LEU A 758      26.204  37.855  -4.431  1.00  0.00
ATOM    480  CA  LEU A 758      27.418  38.619  -4.369  1.00  0.00
ATOM    481  C   LEU A 758      28.513  37.890  -5.076  1.00  0.00
ATOM    482  O   LEU A 758      29.226  38.467  -5.895  1.00  0.00
ATOM    483  CB  LEU A 758      27.811  38.907  -2.914  1.00  0.00
ATOM    484  CG  LEU A 758      26.826  39.731  -2.081  1.00  0.00
ATOM    485  CD1 LEU A 758      27.191  39.819  -0.607  1.00  0.00
ATOM    486  CD2 LEU A 758      26.547  41.113  -2.653  1.00  0.00
ATOM    487  N   HIS A 759      28.666  36.584  -4.793  1.00  0.00
ATOM    488  CA  HIS A 759      29.737  35.839  -5.388  1.00  0.00
ATOM    489  C   HIS A 759      29.550  35.784  -6.868  1.00  0.00
ATOM    490  O   HIS A 759      30.496  36.008  -7.623  1.00  0.00
ATOM    491  CB  HIS A 759      29.809  34.428  -4.797  1.00  0.00
ATOM    492  CG  HIS A 759      30.272  34.396  -3.374  1.00  0.00
ATOM    493  ND1 HIS A 759      30.146  33.277  -2.577  1.00  0.00
ATOM    494  CD2 HIS A 759      30.861  35.341  -2.606  1.00  0.00
ATOM    495  CE1 HIS A 759      30.639  33.538  -1.378  1.00  0.00
ATOM    496  NE2 HIS A 759      31.078  34.783  -1.370  1.00  0.00
ATOM    497  N   VAL A 760      28.315  35.507  -7.326  1.00  0.00
ATOM    498  CA  VAL A 760      28.093  35.356  -8.733  1.00  0.00
ATOM    499  C   VAL A 760      28.457  36.629  -9.419  1.00  0.00
ATOM    500  O   VAL A 760      29.195  36.620 -10.403  1.00  0.00
ATOM    501  CB  VAL A 760      26.630  34.984  -9.038  1.00  0.00
ATOM    502  CG1 VAL A 760      26.370  35.024 -10.536  1.00  0.00
ATOM    503  CG2 VAL A 760      26.303  33.608  -8.479  1.00  0.00
ATOM    504  N   LYS A 761      27.964  37.770  -8.906  1.00  0.00
ATOM    505  CA  LYS A 761      28.268  39.000  -9.570  1.00  0.00
ATOM    506  C   LYS A 761      29.688  39.337  -9.277  1.00  0.00
ATOM    507  O   LYS A 761      30.195  39.046  -8.194  1.00  0.00
ATOM    508  CB  LYS A 761      27.313  40.106  -9.113  1.00  0.00
ATOM    509  CG  LYS A 761      25.868  39.908  -9.551  1.00  0.00
ATOM    510  CD  LYS A 761      24.989  41.062  -9.092  1.00  0.00
ATOM    511  CE  LYS A 761      23.540  40.855  -9.509  1.00  0.00
ATOM    512  NZ  LYS A 761      22.669  41.978  -9.071  1.00  0.00
ATOM    513  N   LEU A 762      30.387  39.945 -10.256  1.00  0.00
ATOM    514  CA  LEU A 762      31.753  40.253  -9.980  1.00  0.00
ATOM    515  C   LEU A 762      31.756  41.233  -8.880  1.00  0.00
ATOM    516  O   LEU A 762      31.096  42.269  -8.940  1.00  0.00
ATOM    517  CB  LEU A 762      32.461  40.786 -11.233  1.00  0.00
ATOM    518  CG  LEU A 762      33.958  41.078 -11.108  1.00  0.00
ATOM    519  CD1 LEU A 762      34.807  39.840 -10.859  1.00  0.00
ATOM    520  CD2 LEU A 762      34.522  41.896 -12.262  1.00  0.00
ATOM    521  N   ASN A 763      32.512  40.908  -7.829  1.00  0.00
ATOM    522  CA  ASN A 763      32.584  41.831  -6.757  1.00  0.00
ATOM    523  C   ASN A 763      33.735  42.715  -7.080  1.00  0.00
ATOM    524  O   ASN A 763      34.523  42.420  -7.979  1.00  0.00
ATOM    525  CB  ASN A 763      32.808  41.083  -5.447  1.00  0.00
ATOM    526  CG  ASN A 763      34.058  40.219  -5.514  1.00  0.00
ATOM    527  OD1 ASN A 763      35.153  40.723  -5.755  1.00  0.00
ATOM    528  ND2 ASN A 763      33.893  38.911  -5.299  1.00  0.00
ATOM    529  N   LYS A 764      33.846  43.843  -6.358  1.00  0.00
ATOM    530  CA  LYS A 764      34.923  44.754  -6.575  1.00  0.00
ATOM    531  C   LYS A 764      36.175  44.008  -6.271  1.00  0.00
ATOM    532  O   LYS A 764      36.161  43.020  -5.538  1.00  0.00
ATOM    533  CB  LYS A 764      34.753  46.000  -5.705  1.00  0.00
ATOM    534  CG  LYS A 764      33.501  46.812  -6.004  1.00  0.00
ATOM    535  CD  LYS A 764      33.577  47.461  -7.378  1.00  0.00
ATOM    536  CE  LYS A 764      32.375  48.358  -7.634  1.00  0.00
ATOM    537  NZ  LYS A 764      32.362  48.886  -9.026  1.00  0.00
ATOM    538  N   GLU A 765      37.300  44.465  -6.851  1.00  0.00
ATOM    539  CA  GLU A 765      38.532  43.760  -6.677  1.00  0.00
ATOM    540  C   GLU A 765      38.841  43.710  -5.223  1.00  0.00
ATOM    541  O   GLU A 765      38.620  44.666  -4.484  1.00  0.00
ATOM    542  CB  GLU A 765      39.653  44.436  -7.469  1.00  0.00
ATOM    543  CG  GLU A 765      40.995  43.722  -7.391  1.00  0.00
ATOM    544  CD  GLU A 765      42.030  44.413  -8.236  1.00  0.00
ATOM    545  OE1 GLU A 765      41.706  45.403  -8.847  1.00  0.00
ATOM    546  OE2 GLU A 765      43.171  44.019  -8.182  1.00  0.00
ATOM    547  N   ALA A 766      39.358  42.549  -4.788  1.00  0.00
ATOM    548  CA  ALA A 766      39.733  42.333  -3.427  1.00  0.00
ATOM    549  C   ALA A 766      40.546  41.083  -3.445  1.00  0.00
ATOM    550  O   ALA A 766      40.807  40.527  -4.511  1.00  0.00
ATOM    551  CB  ALA A 766      38.498  42.249  -2.544  1.00  0.00
ATOM    552  N   CYS A 767      40.994  40.612  -2.268  1.00  0.00
ATOM    553  CA  CYS A 767      41.824  39.447  -2.280  1.00  0.00
ATOM    554  C   CYS A 767      40.968  38.244  -2.521  1.00  0.00
ATOM    555  O   CYS A 767      40.612  37.526  -1.588  1.00  0.00
ATOM    556  CB  CYS A 767      42.418  39.441  -0.871  1.00  0.00
ATOM    557  SG  CYS A 767      43.459  40.869  -0.489  1.00  0.00
ATOM    558  N   ASN A 768      40.615  38.008  -3.801  1.00  0.00
ATOM    559  CA  ASN A 768      39.864  36.852  -4.201  1.00  0.00
ATOM    560  C   ASN A 768      38.657  36.738  -3.342  1.00  0.00
ATOM    561  O   ASN A 768      38.178  35.639  -3.064  1.00  0.00
ATOM    562  CB  ASN A 768      40.721  35.600  -4.048  1.00  0.00
ATOM    563  CG  ASN A 768      41.879  35.604  -5.034  1.00  0.00
ATOM    564  OD1 ASN A 768      41.788  36.204  -6.104  1.00  0.00
ATOM    565  ND2 ASN A 768      42.974  34.931  -4.673  1.00  0.00
ATOM    566  N   VAL A 769      38.120  37.884  -2.899  1.00  0.00
ATOM    567  CA  VAL A 769      36.961  37.830  -2.070  1.00  0.00
ATOM    568  C   VAL A 769      36.255  39.118  -2.276  1.00  0.00
ATOM    569  O   VAL A 769      36.800  40.054  -2.856  1.00  0.00
ATOM    570  CB  VAL A 769      37.334  37.607  -0.592  1.00  0.00
ATOM    571  CG1 VAL A 769      38.005  38.847  -0.019  1.00  0.00
ATOM    572  CG2 VAL A 769      36.100  37.248   0.221  1.00  0.00
ATOM    573  N   LYS A 770      34.998  39.179  -1.823  1.00  0.00
ATOM    574  CA  LYS A 770      34.249  40.381  -1.953  1.00  0.00
ATOM    575  C   LYS A 770      34.266  41.036  -0.617  1.00  0.00
ATOM    576  O   LYS A 770      34.280  40.371   0.415  1.00  0.00
ATOM    577  CB  LYS A 770      32.831  40.078  -2.440  1.00  0.00
ATOM    578  CG  LYS A 770      32.059  41.297  -2.929  1.00  0.00
ATOM    579  CD  LYS A 770      30.775  40.893  -3.636  1.00  0.00
ATOM    580  CE  LYS A 770      29.985  42.112  -4.089  1.00  0.00
ATOM    581  NZ  LYS A 770      28.687  41.732  -4.713  1.00  0.00
ATOM    582  N   SER A 771      34.308  42.377  -0.613  1.00  0.00
ATOM    583  CA  SER A 771      34.339  43.110   0.613  1.00  0.00
ATOM    584  C   SER A 771      33.013  42.911   1.268  1.00  0.00
ATOM    585  O   SER A 771      32.863  43.100   2.475  1.00  0.00
ATOM    586  CB  SER A 771      34.542  44.554   0.145  1.00  0.00
ATOM    587  OG  SER A 771      33.414  45.019  -0.577  1.00  0.00
ATOM    588  N   ALA A 772      31.999  42.536   0.466  1.00  0.00
ATOM    589  CA  ALA A 772      30.697  42.350   1.025  1.00  0.00
ATOM    590  C   ALA A 772      30.709  41.125   1.880  1.00  0.00
ATOM    591  O   ALA A 772      31.251  40.086   1.502  1.00  0.00
ATOM    592  CB  ALA A 772      29.654  42.258  -0.080  1.00  0.00
ATOM    593  N   THR A 773      30.104  41.231   3.077  1.00  0.00
ATOM    594  CA  THR A 773      30.006  40.096   3.941  1.00  0.00
ATOM    595  C   THR A 773      28.586  40.031   4.391  1.00  0.00
ATOM    596  O   THR A 773      27.941  41.058   4.588  1.00  0.00
ATOM    597  CB  THR A 773      30.976  40.208   5.131  1.00  0.00
ATOM    598  OG1 THR A 773      30.648  41.364   5.913  1.00  0.00
ATOM    599  CG2 THR A 773      32.412  40.320   4.642  1.00  0.00
ATOM    600  N   LEU A 774      28.055  38.804   4.549  1.00  0.00
ATOM    601  CA  LEU A 774      26.691  38.645   4.958  1.00  0.00
ATOM    602  C   LEU A 774      26.710  37.912   6.261  1.00  0.00
ATOM    603  O   LEU A 774      27.359  36.877   6.386  1.00  0.00
ATOM    604  CB  LEU A 774      25.881  37.902   3.888  1.00  0.00
ATOM    605  CG  LEU A 774      25.789  38.562   2.509  1.00  0.00
ATOM    606  CD1 LEU A 774      25.077  37.713   1.467  1.00  0.00
ATOM    607  CD2 LEU A 774      25.217  39.972   2.541  1.00  0.00
ATOM    608  N   TYR A 775      26.007  38.429   7.286  1.00  0.00
ATOM    609  CA  TYR A 775      25.966  37.672   8.505  1.00  0.00
ATOM    610  C   TYR A 775      24.564  37.682   9.037  1.00  0.00
ATOM    611  O   TYR A 775      23.782  38.580   8.729  1.00  0.00
ATOM    612  CB  TYR A 775      26.952  38.246   9.524  1.00  0.00
ATOM    613  CG  TYR A 775      28.392  38.229   9.063  1.00  0.00
ATOM    614  CD1 TYR A 775      28.933  39.305   8.374  1.00  0.00
ATOM    615  CD2 TYR A 775      29.207  37.137   9.319  1.00  0.00
ATOM    616  CE1 TYR A 775      30.246  39.295   7.950  1.00  0.00
ATOM    617  CE2 TYR A 775      30.524  37.116   8.899  1.00  0.00
ATOM    618  CZ  TYR A 775      31.040  38.197   8.214  1.00  0.00
ATOM    619  OH  TYR A 775      32.350  38.182   7.796  1.00  0.00
ATOM    620  N   ASP A 776      24.198  36.632   9.811  1.00  0.00
ATOM    621  CA  ASP A 776      22.882  36.547  10.389  1.00  0.00
ATOM    622  C   ASP A 776      22.905  37.391  11.604  1.00  0.00
ATOM    623  O   ASP A 776      23.909  37.439  12.313  1.00  0.00
ATOM    624  CB  ASP A 776      22.522  35.089  10.690  1.00  0.00
ATOM    625  CG  ASP A 776      23.459  34.400  11.672  1.00  0.00
ATOM    626  OD1 ASP A 776      24.639  34.366  11.414  1.00  0.00
ATOM    627  OD2 ASP A 776      23.016  34.054  12.741  1.00  0.00
ATOM    628  N   GLY A 777      21.776  38.052  11.901  1.00  0.00
ATOM    629  CA  GLY A 777      21.744  38.810  13.109  1.00  0.00
ATOM    630  C   GLY A 777      20.453  39.547  13.139  1.00  0.00
ATOM    631  O   GLY A 777      19.736  39.607  12.142  1.00  0.00
ATOM    632  N   SER A 778      20.137  40.142  14.307  1.00  0.00
ATOM    633  CA  SER A 778      18.926  40.886  14.454  1.00  0.00
ATOM    634  C   SER A 778      19.306  42.319  14.544  1.00  0.00
ATOM    635  O   SER A 778      20.346  42.681  15.091  1.00  0.00
ATOM    636  CB  SER A 778      18.355  40.356  15.772  1.00  0.00
ATOM    637  OG  SER A 778      16.961  40.131  15.670  1.00  0.00
ATOM    638  N   ILE A 779      18.446  43.180  13.986  1.00  0.00
ATOM    639  CA  ILE A 779      18.641  44.587  14.047  1.00  0.00
ATOM    640  C   ILE A 779      18.540  45.001  15.476  1.00  0.00
ATOM    641  O   ILE A 779      19.229  45.919  15.922  1.00  0.00
ATOM    642  CB  ILE A 779      17.575  45.295  13.219  1.00  0.00
ATOM    643  CG1 ILE A 779      16.727  44.259  12.490  1.00  0.00
ATOM    644  CG2 ILE A 779      18.248  46.209  12.201  1.00  0.00
ATOM    645  CD1 ILE A 779      15.503  44.938  11.882  1.00  0.00
ATOM    646  N   LEU A 780      17.669  44.321  16.240  1.00  0.00
ATOM    647  CA  LEU A 780      17.478  44.667  17.615  1.00  0.00
ATOM    648  C   LEU A 780      18.800  44.560  18.297  1.00  0.00
ATOM    649  O   LEU A 780      19.174  45.445  19.064  1.00  0.00
ATOM    650  CB  LEU A 780      16.427  43.760  18.269  1.00  0.00
ATOM    651  CG  LEU A 780      14.975  43.952  17.820  1.00  0.00
ATOM    652  CD1 LEU A 780      14.019  42.905  18.371  1.00  0.00
ATOM    653  CD2 LEU A 780      14.439  45.355  18.064  1.00  0.00
ATOM    654  N   GLU A 781      19.561  43.480  18.055  1.00  0.00
ATOM    655  CA  GLU A 781      20.840  43.459  18.694  1.00  0.00
ATOM    656  C   GLU A 781      21.867  43.251  17.633  1.00  0.00
ATOM    657  O   GLU A 781      21.934  42.193  17.009  1.00  0.00
ATOM    658  CB  GLU A 781      20.887  42.365  19.763  1.00  0.00
ATOM    659  CG  GLU A 781      22.198  42.296  20.534  1.00  0.00
ATOM    660  CD  GLU A 781      22.167  41.203  21.566  1.00  0.00
ATOM    661  OE1 GLU A 781      21.193  40.492  21.622  1.00  0.00
ATOM    662  OE2 GLU A 781      23.162  41.005  22.223  1.00  0.00
ATOM    663  N   PHE A 782      22.712  44.273  17.407  1.00  0.00
ATOM    664  CA  PHE A 782      23.716  44.125  16.401  1.00  0.00
ATOM    665  C   PHE A 782      24.974  43.768  17.111  1.00  0.00
ATOM    666  O   PHE A 782      25.305  44.359  18.137  1.00  0.00
ATOM    667  CB  PHE A 782      23.846  45.411  15.582  1.00  0.00
ATOM    668  CG  PHE A 782      22.731  45.615  14.594  1.00  0.00
ATOM    669  CD1 PHE A 782      21.791  46.615  14.787  1.00  0.00
ATOM    670  CD2 PHE A 782      22.623  44.807  13.473  1.00  0.00
ATOM    671  CE1 PHE A 782      20.765  46.804  13.879  1.00  0.00
ATOM    672  CE2 PHE A 782      21.600  44.994  12.564  1.00  0.00
ATOM    673  CZ  PHE A 782      20.670  45.994  12.767  1.00  0.00
ATOM    674  N   ASP A 783      25.701  42.766  16.588  1.00  0.00
ATOM    675  CA  ASP A 783      26.935  42.394  17.207  1.00  0.00
ATOM    676  C   ASP A 783      28.006  43.094  16.443  1.00  0.00
ATOM    677  O   ASP A 783      28.736  42.478  15.668  1.00  0.00
ATOM    678  CB  ASP A 783      27.099  40.872  17.202  1.00  0.00
ATOM    679  CG  ASP A 783      28.280  40.365  18.020  1.00  0.00
ATOM    680  OD1 ASP A 783      28.934  41.167  18.643  1.00  0.00
ATOM    681  OD2 ASP A 783      28.421  39.172  18.143  1.00  0.00
ATOM    682  N   SER A 784      28.124  44.418  16.651  1.00  0.00
ATOM    683  CA  SER A 784      29.112  45.159  15.931  1.00  0.00
ATOM    684  C   SER A 784      29.748  46.103  16.898  1.00  0.00
ATOM    685  O   SER A 784      29.182  46.421  17.942  1.00  0.00
ATOM    686  CB  SER A 784      28.287  45.893  14.870  1.00  0.00
ATOM    687  OG  SER A 784      27.617  44.977  14.023  1.00  0.00
ATOM    688  N   ARG A 785      30.967  46.566  16.565  1.00  0.00
ATOM    689  CA  ARG A 785      31.671  47.476  17.419  1.00  0.00
ATOM    690  C   ARG A 785      31.030  48.815  17.275  1.00  0.00
ATOM    691  O   ARG A 785      30.330  49.083  16.301  1.00  0.00
ATOM    692  CB  ARG A 785      33.157  47.511  17.057  1.00  0.00
ATOM    693  CG  ARG A 785      33.907  46.219  17.350  1.00  0.00
ATOM    694  CD  ARG A 785      35.390  46.357  17.037  1.00  0.00
ATOM    695  NE  ARG A 785      36.136  45.151  17.383  1.00  0.00
ATOM    696  CZ  ARG A 785      37.435  45.283  17.136  1.00  0.00
ATOM    697  NH1 ARG A 785      38.266  44.283  17.390  1.00  0.00
ATOM    698  NH2 ARG A 785      37.904  46.418  16.633  1.00  0.00
ATOM    699  N   LEU A 786      31.229  49.688  18.279  1.00  0.00
ATOM    700  CA  LEU A 786      30.618  50.979  18.216  1.00  0.00
ATOM    701  C   LEU A 786      31.347  51.829  17.222  1.00  0.00
ATOM    702  O   LEU A 786      32.554  51.694  17.026  1.00  0.00
ATOM    703  CB  LEU A 786      30.604  51.648  19.597  1.00  0.00
ATOM    704  CG  LEU A 786      29.783  50.958  20.689  1.00  0.00
ATOM    705  CD1 LEU A 786      29.902  51.616  22.055  1.00  0.00
ATOM    706  CD2 LEU A 786      28.323  50.746  20.317  1.00  0.00
ATOM    707  N   HIS A 787      30.587  52.718  16.551  1.00  0.00
ATOM    708  CA  HIS A 787      31.086  53.661  15.587  1.00  0.00
ATOM    709  C   HIS A 787      31.793  52.935  14.484  1.00  0.00
ATOM    710  O   HIS A 787      32.775  53.432  13.937  1.00  0.00
ATOM    711  CB  HIS A 787      32.021  54.674  16.255  1.00  0.00
ATOM    712  CG  HIS A 787      31.388  55.423  17.386  1.00  0.00
ATOM    713  ND1 HIS A 787      30.385  56.350  17.196  1.00  0.00
ATOM    714  CD2 HIS A 787      31.615  55.383  18.720  1.00  0.00
ATOM    715  CE1 HIS A 787      30.022  56.848  18.366  1.00  0.00
ATOM    716  NE2 HIS A 787      30.753  56.277  19.305  1.00  0.00
ATOM    717  N   ASP A 788      31.312  51.723  14.149  1.00  0.00
ATOM    718  CA  ASP A 788      31.886  50.896  13.122  1.00  0.00
ATOM    719  C   ASP A 788      31.585  51.367  11.725  1.00  0.00
ATOM    720  O   ASP A 788      32.462  51.344  10.863  1.00  0.00
ATOM    721  CB  ASP A 788      31.405  49.451  13.267  1.00  0.00
ATOM    722  CG  ASP A 788      32.061  48.470  12.304  1.00  0.00
ATOM    723  OD1 ASP A 788      33.260  48.329  12.356  1.00  0.00
ATOM    724  OD2 ASP A 788      31.351  47.759  11.636  1.00  0.00
ATOM    725  N   VAL A 789      30.347  51.830  11.451  1.00  0.00
ATOM    726  CA  VAL A 789      29.998  52.022  10.069  1.00  0.00
ATOM    727  C   VAL A 789      29.894  53.463   9.721  1.00  0.00
ATOM    728  O   VAL A 789      29.689  54.300  10.594  1.00  0.00
ATOM    729  CB  VAL A 789      28.666  51.332   9.722  1.00  0.00
ATOM    730  CG1 VAL A 789      28.779  49.827   9.916  1.00  0.00
ATOM    731  CG2 VAL A 789      27.536  51.894  10.572  1.00  0.00
ATOM    732  N   ASP A 790      30.185  53.762   8.432  1.00  0.00
ATOM    733  CA  ASP A 790      30.068  55.040   7.777  1.00  0.00
ATOM    734  C   ASP A 790      28.640  55.339   7.404  1.00  0.00
ATOM    735  O   ASP A 790      28.210  56.491   7.406  1.00  0.00
ATOM    736  CB  ASP A 790      30.954  55.087   6.529  1.00  0.00
ATOM    737  CG  ASP A 790      32.445  55.189   6.820  1.00  0.00
ATOM    738  OD1 ASP A 790      32.826  56.054   7.573  1.00  0.00
ATOM    739  OD2 ASP A 790      33.169  54.312   6.417  1.00  0.00
ATOM    740  N   ILE A 791      27.871  54.315   6.991  1.00  0.00
ATOM    741  CA  ILE A 791      26.511  54.578   6.613  1.00  0.00
ATOM    742  C   ILE A 791      25.703  53.378   6.980  1.00  0.00
ATOM    743  O   ILE A 791      26.205  52.255   6.971  1.00  0.00
ATOM    744  CB  ILE A 791      26.394  54.888   5.109  1.00  0.00
ATOM    745  CG1 ILE A 791      27.174  56.158   4.763  1.00  0.00
ATOM    746  CG2 ILE A 791      24.933  55.030   4.708  1.00  0.00
ATOM    747  CD1 ILE A 791      27.585  56.246   3.310  1.00  0.00
ATOM    748  N   GLY A 792      24.419  53.586   7.321  1.00  0.00
ATOM    749  CA  GLY A 792      23.585  52.467   7.644  1.00  0.00
ATOM    750  C   GLY A 792      22.366  52.605   6.803  1.00  0.00
ATOM    751  O   GLY A 792      21.770  53.681   6.731  1.00  0.00
ATOM    752  N   THR A 793      21.948  51.505   6.152  1.00  0.00
ATOM    753  CA  THR A 793      20.827  51.620   5.275  1.00  0.00
ATOM    754  C   THR A 793      19.814  50.616   5.720  1.00  0.00
ATOM    755  O   THR A 793      20.168  49.525   6.168  1.00  0.00
ATOM    756  CB  THR A 793      21.231  51.391   3.807  1.00  0.00
ATOM    757  OG1 THR A 793      21.756  50.066   3.654  1.00  0.00
ATOM    758  CG2 THR A 793      22.284  52.402   3.380  1.00  0.00
ATOM    759  N   CYS A 794      18.519  50.973   5.632  1.00  0.00
ATOM    760  CA  CYS A 794      17.480  50.055   5.997  1.00  0.00
ATOM    761  C   CYS A 794      16.356  50.301   5.039  1.00  0.00
ATOM    762  O   CYS A 794      15.813  51.406   4.987  1.00  0.00
ATOM    763  CB  CYS A 794      17.139  50.482   7.425  1.00  0.00
ATOM    764  SG  CYS A 794      15.847  49.492   8.215  1.00  0.00
ATOM    765  N   LEU A 795      15.972  49.279   4.247  1.00  0.00
ATOM    766  CA  LEU A 795      14.934  49.498   3.286  1.00  0.00
ATOM    767  C   LEU A 795      13.789  48.579   3.575  1.00  0.00
ATOM    768  O   LEU A 795      13.898  47.361   3.445  1.00  0.00
ATOM    769  CB  LEU A 795      15.454  49.290   1.858  1.00  0.00
ATOM    770  CG  LEU A 795      14.438  49.446   0.723  1.00  0.00
ATOM    771  CD1 LEU A 795      13.837  50.840   0.624  1.00  0.00
ATOM    772  CD2 LEU A 795      14.955  48.985  -0.632  1.00  0.00
ATOM    773  N   GLU A 796      12.663  49.172   4.009  1.00  0.00
ATOM    774  CA  GLU A 796      11.412  48.511   4.239  1.00  0.00
ATOM    775  C   GLU A 796      11.586  47.392   5.219  1.00  0.00
ATOM    776  O   GLU A 796      10.784  46.460   5.252  1.00  0.00
ATOM    777  CB  GLU A 796      10.833  47.988   2.922  1.00  0.00
ATOM    778  CG  GLU A 796      10.542  49.068   1.890  1.00  0.00
ATOM    779  CD  GLU A 796       9.873  48.493   0.672  1.00  0.00
ATOM    780  OE1 GLU A 796      10.472  47.673   0.020  1.00  0.00
ATOM    781  OE2 GLU A 796       8.722  48.789   0.457  1.00  0.00
ATOM    782  N   VAL A 797      12.666  47.435   6.018  1.00  0.00
ATOM    783  CA  VAL A 797      12.915  46.464   7.049  1.00  0.00
ATOM    784  C   VAL A 797      12.121  46.754   8.291  1.00  0.00
ATOM    785  O   VAL A 797      11.643  45.844   8.966  1.00  0.00
ATOM    786  CB  VAL A 797      14.409  46.404   7.420  1.00  0.00
ATOM    787  CG1 VAL A 797      15.268  46.378   6.165  1.00  0.00
ATOM    788  CG2 VAL A 797      14.789  47.585   8.299  1.00  0.00
ATOM    789  N   ILE A 798      11.935  48.053   8.597  1.00  0.00
ATOM    790  CA  ILE A 798      11.430  48.525   9.860  1.00  0.00
ATOM    791  C   ILE A 798      10.076  47.976  10.181  1.00  0.00
ATOM    792  O   ILE A 798       9.816  47.618  11.329  1.00  0.00
ATOM    793  CB  ILE A 798      11.351  50.062   9.898  1.00  0.00
ATOM    794  CG1 ILE A 798      12.755  50.671   9.880  1.00  0.00
ATOM    795  CG2 ILE A 798      10.582  50.525  11.126  1.00  0.00
ATOM    796  CD1 ILE A 798      12.771  52.164   9.647  1.00  0.00
ATOM    797  N   GLU A 799       9.181  47.874   9.187  1.00  0.00
ATOM    798  CA  GLU A 799       7.838  47.449   9.456  1.00  0.00
ATOM    799  C   GLU A 799       7.879  46.104  10.114  1.00  0.00
ATOM    800  O   GLU A 799       7.068  45.809  10.990  1.00  0.00
ATOM    801  CB  GLU A 799       7.020  47.412   8.163  1.00  0.00
ATOM    802  CG  GLU A 799       6.918  48.750   7.445  1.00  0.00
ATOM    803  CD  GLU A 799       8.146  49.022   6.620  1.00  0.00
ATOM    804  OE1 GLU A 799       9.032  48.202   6.622  1.00  0.00
ATOM    805  OE2 GLU A 799       8.149  49.992   5.900  1.00  0.00
ATOM    806  N   HIS A 800       8.837  45.256   9.705  1.00  0.00
ATOM    807  CA  HIS A 800       8.990  43.931  10.234  1.00  0.00
ATOM    808  C   HIS A 800       9.343  44.018  11.688  1.00  0.00
ATOM    809  O   HIS A 800       8.956  43.162  12.480  1.00  0.00
ATOM    810  CB  HIS A 800      10.056  43.157   9.454  1.00  0.00
ATOM    811  CG  HIS A 800      11.460  43.549   9.802  1.00  0.00
ATOM    812  ND1 HIS A 800      12.196  42.898  10.769  1.00  0.00
ATOM    813  CD2 HIS A 800      12.260  44.525   9.312  1.00  0.00
ATOM    814  CE1 HIS A 800      13.390  43.457  10.859  1.00  0.00
ATOM    815  NE2 HIS A 800      13.454  44.446   9.986  1.00  0.00
ATOM    816  N   MET A 801      10.102  45.059  12.079  1.00  0.00
ATOM    817  CA  MET A 801      10.557  45.183  13.435  1.00  0.00
ATOM    818  C   MET A 801       9.379  45.123  14.348  1.00  0.00
ATOM    819  O   MET A 801       8.317  45.666  14.055  1.00  0.00
ATOM    820  CB  MET A 801      11.336  46.485  13.613  1.00  0.00
ATOM    821  CG  MET A 801      12.654  46.539  12.852  1.00  0.00
ATOM    822  SD  MET A 801      13.808  45.251  13.368  1.00  0.00
ATOM    823  CE  MET A 801      14.244  45.824  15.007  1.00  0.00
ATOM    824  N   GLU A 802       9.553  44.458  15.506  1.00  0.00
ATOM    825  CA  GLU A 802       8.472  44.343  16.433  1.00  0.00
ATOM    826  C   GLU A 802       8.269  45.682  17.062  1.00  0.00
ATOM    827  O   GLU A 802       9.184  46.503  17.116  1.00  0.00
ATOM    828  CB  GLU A 802       8.772  43.263  17.475  1.00  0.00
ATOM    829  CG  GLU A 802       8.814  41.847  16.918  1.00  0.00
ATOM    830  CD  GLU A 802       9.081  40.840  18.003  1.00  0.00
ATOM    831  OE1 GLU A 802       9.269  41.242  19.126  1.00  0.00
ATOM    832  OE2 GLU A 802       8.983  39.666  17.733  1.00  0.00
ATOM    833  N   GLU A 803       7.034  45.940  17.534  1.00  0.00
ATOM    834  CA  GLU A 803       6.720  47.217  18.100  1.00  0.00
ATOM    835  C   GLU A 803       7.565  47.412  19.313  1.00  0.00
ATOM    836  O   GLU A 803       7.827  46.480  20.069  1.00  0.00
ATOM    837  CB  GLU A 803       5.229  47.303  18.432  1.00  0.00
ATOM    838  CG  GLU A 803       4.782  48.653  18.977  1.00  0.00
ATOM    839  CD  GLU A 803       3.300  48.679  19.227  1.00  0.00
ATOM    840  OE1 GLU A 803       2.659  47.683  18.988  1.00  0.00
ATOM    841  OE2 GLU A 803       2.825  49.653  19.761  1.00  0.00
ATOM    842  N   ASP A 804       8.059  48.654  19.485  1.00  0.00
ATOM    843  CA  ASP A 804       8.897  49.086  20.570  1.00  0.00
ATOM    844  C   ASP A 804      10.261  48.489  20.392  1.00  0.00
ATOM    845  O   ASP A 804      11.246  48.987  20.937  1.00  0.00
ATOM    846  CB  ASP A 804       8.283  48.686  21.914  1.00  0.00
ATOM    847  CG  ASP A 804       7.005  49.434  22.269  1.00  0.00
ATOM    848  OD1 ASP A 804       6.741  50.442  21.658  1.00  0.00
ATOM    849  OD2 ASP A 804       6.227  48.912  23.032  1.00  0.00
ATOM    850  N   GLN A 805      10.353  47.437  19.565  1.00  0.00
ATOM    851  CA  GLN A 805      11.590  46.804  19.240  1.00  0.00
ATOM    852  C   GLN A 805      12.306  47.759  18.351  1.00  0.00
ATOM    853  O   GLN A 805      13.531  47.850  18.354  1.00  0.00
ATOM    854  CB  GLN A 805      11.326  45.480  18.531  1.00  0.00
ATOM    855  CG  GLN A 805      10.483  44.582  19.428  1.00  0.00
ATOM    856  CD  GLN A 805      11.079  44.488  20.826  1.00  0.00
ATOM    857  OE1 GLN A 805      12.282  44.289  20.979  1.00  0.00
ATOM    858  NE2 GLN A 805      10.231  44.631  21.847  1.00  0.00
ATOM    859  N   ALA A 806      11.513  48.520  17.576  1.00  0.00
ATOM    860  CA  ALA A 806      12.034  49.437  16.610  1.00  0.00
ATOM    861  C   ALA A 806      12.908  50.422  17.311  1.00  0.00
ATOM    862  O   ALA A 806      13.958  50.802  16.796  1.00  0.00
ATOM    863  CB  ALA A 806      10.899  50.119  15.860  1.00  0.00
ATOM    864  N   CYS A 807      12.511  50.855  18.519  1.00  0.00
ATOM    865  CA  CYS A 807      13.303  51.819  19.223  1.00  0.00
ATOM    866  C   CYS A 807      14.647  51.207  19.454  1.00  0.00
ATOM    867  O   CYS A 807      15.673  51.875  19.331  1.00  0.00
ATOM    868  CB  CYS A 807      12.525  52.008  20.526  1.00  0.00
ATOM    869  SG  CYS A 807      13.208  53.268  21.631  1.00  0.00
ATOM    870  N   GLU A 808      14.666  49.902  19.775  1.00  0.00
ATOM    871  CA  GLU A 808      15.893  49.218  20.047  1.00  0.00
ATOM    872  C   GLU A 808      16.731  49.265  18.812  1.00  0.00
ATOM    873  O   GLU A 808      17.950  49.417  18.883  1.00  0.00
ATOM    874  CB  GLU A 808      15.617  47.780  20.492  1.00  0.00
ATOM    875  CG  GLU A 808      16.862  46.989  20.871  1.00  0.00
ATOM    876  CD  GLU A 808      16.506  45.613  21.360  1.00  0.00
ATOM    877  OE1 GLU A 808      15.340  45.305  21.413  1.00  0.00
ATOM    878  OE2 GLU A 808      17.402  44.830  21.573  1.00  0.00
ATOM    879  N   PHE A 809      16.089  49.141  17.639  1.00  0.00
ATOM    880  CA  PHE A 809      16.813  49.162  16.404  1.00  0.00
ATOM    881  C   PHE A 809      17.511  50.470  16.293  1.00  0.00
ATOM    882  O   PHE A 809      18.700  50.522  15.984  1.00  0.00
ATOM    883  CB  PHE A 809      15.865  48.926  15.227  1.00  0.00
ATOM    884  CG  PHE A 809      16.491  49.184  13.885  1.00  0.00
ATOM    885  CD1 PHE A 809      17.514  48.374  13.413  1.00  0.00
ATOM    886  CD2 PHE A 809      16.059  50.237  13.093  1.00  0.00
ATOM    887  CE1 PHE A 809      18.089  48.611  12.179  1.00  0.00
ATOM    888  CE2 PHE A 809      16.632  50.475  11.858  1.00  0.00
ATOM    889  CZ  PHE A 809      17.649  49.661  11.402  1.00  0.00
ATOM    890  N   GLY A 810      16.782  51.566  16.565  1.00  0.00
ATOM    891  CA  GLY A 810      17.354  52.867  16.407  1.00  0.00
ATOM    892  C   GLY A 810      18.515  53.001  17.335  1.00  0.00
ATOM    893  O   GLY A 810      19.552  53.551  16.967  1.00  0.00
ATOM    894  N   GLU A 811      18.372  52.495  18.570  1.00  0.00
ATOM    895  CA  GLU A 811      19.417  52.646  19.536  1.00  0.00
ATOM    896  C   GLU A 811      20.635  51.948  19.030  1.00  0.00
ATOM    897  O   GLU A 811      21.737  52.489  19.081  1.00  0.00
ATOM    898  CB  GLU A 811      18.976  52.094  20.893  1.00  0.00
ATOM    899  CG  GLU A 811      17.914  52.927  21.596  1.00  0.00
ATOM    900  CD  GLU A 811      17.438  52.256  22.854  1.00  0.00
ATOM    901  OE1 GLU A 811      17.866  51.158  23.118  1.00  0.00
ATOM    902  OE2 GLU A 811      16.735  52.885  23.611  1.00  0.00
ATOM    903  N   LYS A 812      20.459  50.722  18.508  1.00  0.00
ATOM    904  CA  LYS A 812      21.578  49.965  18.036  1.00  0.00
ATOM    905  C   LYS A 812      22.188  50.681  16.878  1.00  0.00
ATOM    906  O   LYS A 812      23.410  50.733  16.742  1.00  0.00
ATOM    907  CB  LYS A 812      21.143  48.550  17.651  1.00  0.00
ATOM    908  CG  LYS A 812      20.742  47.673  18.830  1.00  0.00
ATOM    909  CD  LYS A 812      21.936  47.362  19.720  1.00  0.00
ATOM    910  CE  LYS A 812      21.543  46.458  20.879  1.00  0.00
ATOM    911  NZ  LYS A 812      22.695  46.171  21.777  1.00  0.00
ATOM    912  N   VAL A 813      21.345  51.271  16.014  1.00  0.00
ATOM    913  CA  VAL A 813      21.845  51.912  14.837  1.00  0.00
ATOM    914  C   VAL A 813      22.784  53.003  15.231  1.00  0.00
ATOM    915  O   VAL A 813      23.906  53.073  14.737  1.00  0.00
ATOM    916  CB  VAL A 813      20.703  52.481  13.974  1.00  0.00
ATOM    917  CG1 VAL A 813      21.264  53.326  12.839  1.00  0.00
ATOM    918  CG2 VAL A 813      19.841  51.356  13.422  1.00  0.00
ATOM    919  N   LEU A 814      22.377  53.861  16.178  1.00  0.00
ATOM    920  CA  LEU A 814      23.197  54.987  16.507  1.00  0.00
ATOM    921  C   LEU A 814      24.500  54.501  17.060  1.00  0.00
ATOM    922  O   LEU A 814      25.551  55.080  16.788  1.00  0.00
ATOM    923  CB  LEU A 814      22.488  55.911  17.505  1.00  0.00
ATOM    924  CG  LEU A 814      23.232  57.184  17.916  1.00  0.00
ATOM    925  CD1 LEU A 814      23.530  58.123  16.758  1.00  0.00
ATOM    926  CD2 LEU A 814      22.573  57.935  19.065  1.00  0.00
ATOM    927  N   SER A 815      24.478  53.417  17.855  1.00  0.00
ATOM    928  CA  SER A 815      25.700  52.987  18.470  1.00  0.00
ATOM    929  C   SER A 815      26.715  52.645  17.418  1.00  0.00
ATOM    930  O   SER A 815      27.865  53.074  17.499  1.00  0.00
ATOM    931  CB  SER A 815      25.274  51.737  19.245  1.00  0.00
ATOM    932  OG  SER A 815      24.387  52.069  20.299  1.00  0.00
ATOM    933  N   LEU A 816      26.309  51.874  16.393  1.00  0.00
ATOM    934  CA  LEU A 816      27.193  51.412  15.354  1.00  0.00
ATOM    935  C   LEU A 816      27.691  52.555  14.518  1.00  0.00
ATOM    936  O   LEU A 816      28.817  52.527  14.027  1.00  0.00
ATOM    937  CB  LEU A 816      26.496  50.377  14.461  1.00  0.00
ATOM    938  CG  LEU A 816      26.022  49.089  15.138  1.00  0.00
ATOM    939  CD1 LEU A 816      25.374  48.095  14.186  1.00  0.00
ATOM    940  CD2 LEU A 816      27.092  48.409  15.981  1.00  0.00
ATOM    941  N   PHE A 817      26.846  53.577  14.309  1.00  0.00
ATOM    942  CA  PHE A 817      27.167  54.705  13.479  1.00  0.00
ATOM    943  C   PHE A 817      28.353  55.450  14.010  1.00  0.00
ATOM    944  O   PHE A 817      28.546  55.583  15.217  1.00  0.00
ATOM    945  CB  PHE A 817      25.965  55.644  13.366  1.00  0.00
ATOM    946  CG  PHE A 817      24.950  55.210  12.346  1.00  0.00
ATOM    947  CD1 PHE A 817      24.966  53.920  11.837  1.00  0.00
ATOM    948  CD2 PHE A 817      23.979  56.090  11.894  1.00  0.00
ATOM    949  CE1 PHE A 817      24.034  53.519  10.899  1.00  0.00
ATOM    950  CE2 PHE A 817      23.045  55.692  10.957  1.00  0.00
ATOM    951  CZ  PHE A 817      23.073  54.405  10.459  1.00  0.00
ATOM    952  N   HIS A 818      29.200  55.932  13.077  1.00  0.00
ATOM    953  CA  HIS A 818      30.359  56.722  13.378  1.00  0.00
ATOM    954  C   HIS A 818      29.843  58.094  13.665  1.00  0.00
ATOM    955  O   HIS A 818      28.666  58.363  13.439  1.00  0.00
ATOM    956  CB  HIS A 818      31.354  56.686  12.213  1.00  0.00
ATOM    957  CG  HIS A 818      32.652  57.370  12.510  1.00  0.00
ATOM    958  ND1 HIS A 818      33.613  56.819  13.331  1.00  0.00
ATOM    959  CD2 HIS A 818      33.147  58.561  12.099  1.00  0.00
ATOM    960  CE1 HIS A 818      34.644  57.642  13.409  1.00  0.00
ATOM    961  NE2 HIS A 818      34.386  58.705  12.672  1.00  0.00
ATOM    962  N   PRO A 819      30.644  58.975  14.195  1.00  0.00
ATOM    963  CA  PRO A 819      30.128  60.289  14.432  1.00  0.00
ATOM    964  C   PRO A 819      29.853  60.954  13.125  1.00  0.00
ATOM    965  O   PRO A 819      30.570  60.691  12.160  1.00  0.00
ATOM    966  CB  PRO A 819      31.234  60.987  15.240  1.00  0.00
ATOM    967  CG  PRO A 819      32.029  59.869  15.855  1.00  0.00
ATOM    968  CD  PRO A 819      32.020  58.789  14.706  1.00  0.00
ATOM    969  N   LYS A 820      28.819  61.813  13.077  1.00  0.00
ATOM    970  CA  LYS A 820      28.445  62.459  11.856  1.00  0.00
ATOM    971  C   LYS A 820      28.194  61.384  10.857  1.00  0.00
ATOM    972  O   LYS A 820      28.480  61.538   9.670  1.00  0.00
ATOM    973  CB  LYS A 820      29.540  63.427  11.405  1.00  0.00
ATOM    974  CG  LYS A 820      29.845  64.539  12.400  1.00  0.00
ATOM    975  CD  LYS A 820      30.891  65.499  11.855  1.00  0.00
ATOM    976  CE  LYS A 820      31.259  66.559  12.882  1.00  0.00
ATOM    977  NZ  LYS A 820      32.312  67.481  12.376  1.00  0.00
ATOM    978  N   LEU A 821      27.638  60.253  11.327  1.00  0.00
ATOM    979  CA  LEU A 821      27.390  59.163  10.438  1.00  0.00
ATOM    980  C   LEU A 821      26.024  59.390   9.875  1.00  0.00
ATOM    981  O   LEU A 821      25.270  60.206  10.402  1.00  0.00
ATOM    982  CB  LEU A 821      27.511  57.820  11.169  1.00  0.00
ATOM    983  CG  LEU A 821      27.738  56.579  10.300  1.00  0.00
ATOM    984  CD1 LEU A 821      29.028  56.620   9.494  1.00  0.00
ATOM    985  CD2 LEU A 821      27.619  55.267  11.062  1.00  0.00
ATOM    986  N   LEU A 822      25.665  58.692   8.779  1.00  0.00
ATOM    987  CA  LEU A 822      24.351  58.912   8.246  1.00  0.00
ATOM    988  C   LEU A 822      23.607  57.614   8.163  1.00  0.00
ATOM    989  O   LEU A 822      24.163  56.584   7.772  1.00  0.00
ATOM    990  CB  LEU A 822      24.423  59.579   6.866  1.00  0.00
ATOM    991  CG  LEU A 822      25.077  60.962   6.800  1.00  0.00
ATOM    992  CD1 LEU A 822      25.247  61.495   5.386  1.00  0.00
ATOM    993  CD2 LEU A 822      24.408  61.999   7.693  1.00  0.00
ATOM    994  N   ILE A 823      22.315  57.636   8.544  1.00  0.00
ATOM    995  CA  ILE A 823      21.482  56.472   8.451  1.00  0.00
ATOM    996  C   ILE A 823      20.364  56.799   7.520  1.00  0.00
ATOM    997  O   ILE A 823      19.695  57.824   7.671  1.00  0.00
ATOM    998  CB  ILE A 823      20.951  56.046   9.832  1.00  0.00
ATOM    999  CG1 ILE A 823      19.917  54.927   9.684  1.00  0.00
ATOM   1000  CG2 ILE A 823      20.348  57.237  10.561  1.00  0.00
ATOM   1001  CD1 ILE A 823      19.455  54.345  11.000  1.00  0.00
ATOM   1002  N   VAL A 824      20.150  55.945   6.482  1.00  0.00
ATOM   1003  CA  VAL A 824      19.061  56.187   5.585  1.00  0.00
ATOM   1004  C   VAL A 824      18.030  55.145   5.868  1.00  0.00
ATOM   1005  O   VAL A 824      18.305  53.946   5.826  1.00  0.00
ATOM   1006  CB  VAL A 824      19.520  56.142   4.115  1.00  0.00
ATOM   1007  CG1 VAL A 824      20.176  54.803   3.803  1.00  0.00
ATOM   1008  CG2 VAL A 824      18.344  56.388   3.182  1.00  0.00
ATOM   1009  H   VAL A 824      20.741  55.136   6.361  1.00 99.99
ATOM   1010  HA  VAL A 824      18.599  57.154   5.774  1.00 99.99
ATOM   1011  HB  VAL A 824      20.236  56.945   3.943  1.00 99.99
ATOM   1012 1HG1 VAL A 824      20.492  54.789   2.760  1.00 99.99
ATOM   1013 2HG1 VAL A 824      21.042  54.663   4.447  1.00 99.99
ATOM   1014 3HG1 VAL A 824      19.460  54.000   3.974  1.00 99.99
ATOM   1015 1HG2 VAL A 824      18.685  56.352   2.148  1.00 99.99
ATOM   1016 2HG2 VAL A 824      17.588  55.618   3.341  1.00 99.99
ATOM   1017 3HG2 VAL A 824      17.915  57.368   3.388  1.00 99.99
ATOM   1018  N   SER A 825      16.798  55.582   6.191  1.00  0.00
ATOM   1019  CA  SER A 825      15.777  54.628   6.500  1.00  0.00
ATOM   1020  C   SER A 825      14.638  54.873   5.560  1.00  0.00
ATOM   1021  O   SER A 825      14.193  56.006   5.399  1.00  0.00
ATOM   1022  CB  SER A 825      15.410  54.972   7.946  1.00  0.00
ATOM   1023  OG  SER A 825      16.494  54.717   8.822  1.00  0.00
ATOM   1024  H   SER A 825      16.598  56.572   6.214  1.00 99.99
ATOM   1025  HG  SER A 825      16.372  55.214   9.635  1.00 99.99
ATOM   1026  HA  SER A 825      16.126  53.595   6.465  1.00 99.99
ATOM   1027 2HB  SER A 825      15.144  56.028   7.995  1.00 99.99
ATOM   1028 3HB  SER A 825      14.554  54.370   8.242  1.00 99.99
ATOM   1029  N   THR A 826      14.150  53.806   4.891  1.00  0.00
ATOM   1030  CA  THR A 826      13.049  53.999   3.993  1.00  0.00
ATOM   1031  C   THR A 826      11.950  53.050   4.360  1.00  0.00
ATOM   1032  O   THR A 826      11.951  51.885   3.960  1.00  0.00
ATOM   1033  CB  THR A 826      13.471  53.787   2.527  1.00  0.00
ATOM   1034  OG1 THR A 826      14.576  54.648   2.216  1.00  0.00
ATOM   1035  CG2 THR A 826      12.315  54.095   1.589  1.00  0.00
ATOM   1036  H   THR A 826      14.552  52.889   5.022  1.00 99.99
ATOM   1037  HG1 THR A 826      15.387  54.257   2.551  1.00 99.99
ATOM   1038  HA  THR A 826      12.659  55.012   4.101  1.00 99.99
ATOM   1039  HB  THR A 826      13.781  52.751   2.394  1.00 99.99
ATOM   1040 1HG2 THR A 826      12.633  53.938   0.558  1.00 99.99
ATOM   1041 2HG2 THR A 826      11.477  53.434   1.815  1.00 99.99
ATOM   1042 3HG2 THR A 826      12.006  55.131   1.721  1.00 99.99
ATOM   1043  N   PRO A 827      11.046  53.516   5.175  1.00  0.00
ATOM   1044  CA  PRO A 827       9.897  52.707   5.499  1.00  0.00
ATOM   1045  C   PRO A 827       8.680  53.186   4.771  1.00  0.00
ATOM   1046  O   PRO A 827       8.716  54.259   4.171  1.00  0.00
ATOM   1047  CB  PRO A 827       9.754  52.849   7.024  1.00  0.00
ATOM   1048  CG  PRO A 827      10.112  54.281   7.315  1.00  0.00
ATOM   1049  CD  PRO A 827      11.594  54.224   6.347  1.00  0.00
ATOM   1050 2HD  PRO A 827      11.882  55.064   5.999  1.00 99.99
ATOM   1051 3HD  PRO A 827      12.262  53.624   6.666  1.00 99.99
ATOM   1052 2HG  PRO A 827       9.590  54.782   6.875  1.00 99.99
ATOM   1053 3HG  PRO A 827      10.425  54.319   8.197  1.00 99.99
ATOM   1054 2HB  PRO A 827       8.847  52.781   7.115  1.00 99.99
ATOM   1055 3HB  PRO A 827      10.410  52.355   7.298  1.00 99.99
ATOM   1056  HA  PRO A 827      10.064  51.759   5.244  1.00 99.99
ATOM   1057  N   ASN A 828       7.591  52.400   4.820  1.00 10.00
ATOM   1058  CA  ASN A 828       6.289  52.828   4.321  1.00 10.00
ATOM   1059  C   ASN A 828       5.159  52.234   5.153  1.00 10.00
ATOM   1060  O   ASN A 828       5.296  51.152   5.723  1.00 10.00
ATOM   1061  CB  ASN A 828       6.114  52.375   2.876  1.00 10.00
ATOM   1062  CG  ASN A 828       5.601  50.944   2.809  1.00 10.00
ATOM   1063  OD1 ASN A 828       6.292  50.012   3.214  1.00 10.00
ATOM   1064  ND2 ASN A 828       4.381  50.772   2.293  1.00 10.00
ATOM   1065  H   ASN A 828       7.678  51.477   5.218  1.00 99.99
ATOM   1066 1HD2 ASN A 828       3.993  49.853   2.226  1.00 99.99
ATOM   1067 2HD2 ASN A 828       3.856  51.560   1.976  1.00 99.99
ATOM   1068  HA  ASN A 828       6.199  53.912   4.407  1.00 99.99
ATOM   1069 2HB  ASN A 828       5.605  53.009   2.150  1.00 99.99
ATOM   1070 3HB  ASN A 828       7.185  52.383   2.677  1.00 99.99
ATOM   1071  N   TYR A 829       4.042  52.950   5.220  1.00 10.00
ATOM   1072  CA  TYR A 829       2.854  52.456   5.905  1.00 10.00
ATOM   1073  C   TYR A 829       1.954  51.676   4.953  1.00 10.00
ATOM   1074  O   TYR A 829       1.622  52.154   3.868  1.00 10.00
ATOM   1075  CB  TYR A 829       2.075  53.614   6.532  1.00 10.00
ATOM   1076  CG  TYR A 829       0.826  53.184   7.270  1.00 10.00
ATOM   1077  CD1 TYR A 829       0.903  52.344   8.371  1.00 10.00
ATOM   1078  CD2 TYR A 829      -0.426  53.621   6.865  1.00 10.00
ATOM   1079  CE1 TYR A 829      -0.234  51.948   9.049  1.00 10.00
ATOM   1080  CE2 TYR A 829      -1.569  53.233   7.535  1.00 10.00
ATOM   1081  CZ  TYR A 829      -1.470  52.395   8.627  1.00 10.00
ATOM   1082  OH  TYR A 829      -2.606  52.006   9.298  1.00 10.00
ATOM   1083  H   TYR A 829       4.015  53.863   4.787  1.00 99.99
ATOM   1084  HH  TYR A 829      -2.422  51.424  10.040  1.00 99.99
ATOM   1085  HD1 TYR A 829       1.882  51.994   8.699  1.00 99.99
ATOM   1086  HE1 TYR A 829      -0.159  51.287   9.911  1.00 99.99
ATOM   1087  HE2 TYR A 829      -2.545  53.587   7.199  1.00 99.99
ATOM   1088  HD2 TYR A 829      -0.498  54.283   6.001  1.00 99.99
ATOM   1089  HA  TYR A 829       3.145  51.763   6.696  1.00 99.99
ATOM   1090 2HB  TYR A 829       2.751  54.120   7.225  1.00 99.99
ATOM   1091 3HB  TYR A 829       1.804  54.294   5.725  1.00 99.99
ATOM   1092  N   GLU A 830       1.566  50.475   5.365  1.00 10.00
ATOM   1093  CA  GLU A 830       0.769  49.595   4.518  1.00 10.00
ATOM   1094  C   GLU A 830      -0.695  50.015   4.511  1.00 10.00
ATOM   1095  O   GLU A 830      -1.326  50.079   3.457  1.00 10.00
ATOM   1096  CB  GLU A 830       0.898  48.142   4.982  1.00 10.00
ATOM   1097  CG  GLU A 830       2.277  47.535   4.772  1.00 10.00
ATOM   1098  CD  GLU A 830       2.655  47.531   3.316  1.00 10.00
ATOM   1099  OE1 GLU A 830       1.885  47.046   2.524  1.00 10.00
ATOM   1100  OE2 GLU A 830       3.662  48.110   2.983  1.00 10.00
ATOM   1101  H   GLU A 830       1.830  50.162   6.289  1.00 99.99
ATOM   1102  HA  GLU A 830       1.117  49.662   3.486  1.00 99.99
ATOM   1103 2HB  GLU A 830       0.653  48.126   6.045  1.00 99.99
ATOM   1104 3HB  GLU A 830       0.158  47.565   4.430  1.00 99.99
ATOM   1105 2HG  GLU A 830       3.061  48.027   5.348  1.00 99.99
ATOM   1106 3HG  GLU A 830       2.161  46.509   5.119  1.00 99.99
ATOM   1107  N   PHE A 831      -1.230  50.297   5.693  1.00 10.00
ATOM   1108  CA  PHE A 831      -2.654  50.567   5.845  1.00 10.00
ATOM   1109  C   PHE A 831      -3.375  49.386   6.480  1.00 10.00
ATOM   1110  O   PHE A 831      -2.750  48.391   6.848  1.00 10.00
ATOM   1111  CB  PHE A 831      -3.283  50.901   4.490  1.00 10.00
ATOM   1112  CG  PHE A 831      -2.820  52.209   3.913  1.00 10.00
ATOM   1113  CD1 PHE A 831      -1.804  52.247   2.969  1.00 10.00
ATOM   1114  CD2 PHE A 831      -3.398  53.404   4.314  1.00 10.00
ATOM   1115  CE1 PHE A 831      -1.378  53.449   2.438  1.00 10.00
ATOM   1116  CE2 PHE A 831      -2.975  54.607   3.783  1.00 10.00
ATOM   1117  CZ  PHE A 831      -1.964  54.629   2.843  1.00 10.00
ATOM   1118  H   PHE A 831      -0.634  50.325   6.509  1.00 99.99
ATOM   1119  HD1 PHE A 831      -1.341  51.312   2.648  1.00 99.99
ATOM   1120  HE1 PHE A 831      -0.578  53.463   1.698  1.00 99.99
ATOM   1121  HZ  PHE A 831      -1.628  55.577   2.426  1.00 99.99
ATOM   1122  HE2 PHE A 831      -3.439  55.539   4.105  1.00 99.99
ATOM   1123  HD2 PHE A 831      -4.198  53.386   5.055  1.00 99.99
ATOM   1124  HA  PHE A 831      -2.801  51.416   6.514  1.00 99.99
ATOM   1125 2HB  PHE A 831      -3.031  50.132   3.761  1.00 99.99
ATOM   1126 3HB  PHE A 831      -4.365  50.968   4.587  1.00 99.99
ATOM   1127  N   ASN A 832      -4.691  49.503   6.608  1.00 10.00
ATOM   1128  CA  ASN A 832      -5.505  48.429   7.170  1.00 10.00
ATOM   1129  C   ASN A 832      -5.465  47.188   6.288  1.00 10.00
ATOM   1130  O   ASN A 832      -6.130  46.192   6.571  1.00 10.00
ATOM   1131  CB  ASN A 832      -6.954  48.888   7.291  1.00 10.00
ATOM   1132  CG  ASN A 832      -7.117  49.905   8.412  1.00 10.00
ATOM   1133  OD1 ASN A 832      -6.259  50.013   9.286  1.00 10.00
ATOM   1134  ND2 ASN A 832      -8.221  50.654   8.383  1.00 10.00
ATOM   1135  H   ASN A 832      -5.142  50.355   6.309  1.00 99.99
ATOM   1136 1HD2 ASN A 832      -8.378  51.338   9.094  1.00 99.99
ATOM   1137 2HD2 ASN A 832      -8.891  50.530   7.650  1.00 99.99
ATOM   1138  HA  ASN A 832      -5.105  48.132   8.141  1.00 99.99
ATOM   1139 2HB  ASN A 832      -7.523  49.183   6.408  1.00 99.99
ATOM   1140 3HB  ASN A 832      -7.300  47.912   7.635  1.00 99.99
ATOM   1141  N   THR A 833      -4.679  47.254   5.219  1.00 10.00
ATOM   1142  CA  THR A 833      -4.516  46.120   4.316  1.00 10.00
ATOM   1143  C   THR A 833      -3.594  45.067   4.919  1.00 10.00
ATOM   1144  O   THR A 833      -3.627  43.901   4.525  1.00 10.00
ATOM   1145  CB  THR A 833      -3.953  46.559   2.952  1.00 10.00
ATOM   1146  OG1 THR A 833      -2.668  47.164   3.135  1.00 10.00
ATOM   1147  CG2 THR A 833      -4.888  47.556   2.286  1.00 10.00
ATOM   1148  H   THR A 833      -4.183  48.113   5.025  1.00 99.99
ATOM   1149  HG1 THR A 833      -2.752  47.931   3.707  1.00 99.99
ATOM   1150  HA  THR A 833      -5.478  45.633   4.158  1.00 99.99
ATOM   1151  HB  THR A 833      -3.845  45.682   2.314  1.00 99.99
ATOM   1152 1HG2 THR A 833      -4.474  47.854   1.323  1.00 99.99
ATOM   1153 2HG2 THR A 833      -5.864  47.095   2.135  1.00 99.99
ATOM   1154 3HG2 THR A 833      -4.996  48.434   2.922  1.00 99.99
ATOM   1155  N   ILE A 834      -2.772  45.484   5.875  1.00 10.00
ATOM   1156  CA  ILE A 834      -1.783  44.597   6.477  1.00 10.00
ATOM   1157  C   ILE A 834      -2.273  44.054   7.814  1.00 10.00
ATOM   1158  O   ILE A 834      -1.602  43.238   8.446  1.00 10.00
ATOM   1159  CB  ILE A 834      -0.436  45.311   6.685  1.00 10.00
ATOM   1160  CG1 ILE A 834      -0.592  46.468   7.676  1.00 10.00
ATOM   1161  CG2 ILE A 834       0.112  45.813   5.358  1.00 10.00
ATOM   1162  CD1 ILE A 834       0.717  46.961   8.250  1.00 10.00
ATOM   1163  H   ILE A 834      -2.832  46.441   6.193  1.00 99.99
ATOM   1164  HA  ILE A 834      -1.634  43.713   5.858  1.00 99.99
ATOM   1165  HB  ILE A 834       0.272  44.611   7.129  1.00 99.99
ATOM   1166 1HG2 ILE A 834       1.064  46.316   5.524  1.00 99.99
ATOM   1167 2HG2 ILE A 834       0.258  44.971   4.684  1.00 99.99
ATOM   1168 3HG2 ILE A 834      -0.596  46.514   4.914  1.00 99.99
ATOM   1169 2HG1 ILE A 834      -1.088  47.282   7.150  1.00 99.99
ATOM   1170 3HG1 ILE A 834      -1.233  46.116   8.485  1.00 99.99
ATOM   1171 1HD1 ILE A 834       0.525  47.780   8.944  1.00 99.99
ATOM   1172 2HD1 ILE A 834       1.213  46.147   8.780  1.00 99.99
ATOM   1173 3HD1 ILE A 834       1.359  47.313   7.444  1.00 99.99
ATOM   1174  N   LEU A 835      -3.445  44.513   8.239  1.00 10.00
ATOM   1175  CA  LEU A 835      -3.991  44.132   9.536  1.00 10.00
ATOM   1176  C   LEU A 835      -5.443  43.689   9.414  1.00 10.00
ATOM   1177  O   LEU A 835      -6.343  44.319   9.969  1.00 10.00
ATOM   1178  CB  LEU A 835      -3.881  45.287  10.540  1.00 10.00
ATOM   1179  CG  LEU A 835      -2.470  45.768  10.891  1.00 10.00
ATOM   1180  CD1 LEU A 835      -2.441  47.045  11.714  1.00 10.00
ATOM   1181  CD2 LEU A 835      -1.600  44.694  11.528  1.00 10.00
ATOM   1182  H   LEU A 835      -3.970  45.143   7.650  1.00 99.99
ATOM   1183  HA  LEU A 835      -3.438  43.277   9.928  1.00 99.99
ATOM   1184 1HB  LEU A 835      -4.398  46.063   9.973  1.00 99.99
ATOM   1185 2HB  LEU A 835      -4.433  45.079  11.457  1.00 99.99
ATOM   1186  HG  LEU A 835      -1.940  45.927   9.952  1.00 99.99
ATOM   1187 1HD1 LEU A 835      -1.408  47.321  11.922  1.00 99.99
ATOM   1188 2HD1 LEU A 835      -2.925  47.847  11.155  1.00 99.99
ATOM   1189 3HD1 LEU A 835      -2.971  46.886  12.652  1.00 99.99
ATOM   1190 1HD2 LEU A 835      -0.615  45.107  11.747  1.00 99.99
ATOM   1191 2HD2 LEU A 835      -2.062  44.351  12.454  1.00 99.99
ATOM   1192 3HD2 LEU A 835      -1.495  43.854  10.841  1.00 99.99
ATOM   1193  N   GLN A 836      -5.665  42.603   8.682  1.00 10.00
ATOM   1194  CA  GLN A 836      -7.013  42.095   8.455  1.00 10.00
ATOM   1195  C   GLN A 836      -7.528  41.336   9.672  1.00 10.00
ATOM   1196  O   GLN A 836      -8.725  41.081   9.795  1.00 10.00
ATOM   1197  CB  GLN A 836      -7.017  41.148   7.259  1.00 10.00
ATOM   1198  CG  GLN A 836      -6.701  41.930   5.990  1.00 10.00
ATOM   1199  CD  GLN A 836      -6.660  41.012   4.776  1.00 10.00
ATOM   1200  OE1 GLN A 836      -6.900  39.811   4.894  1.00 10.00
ATOM   1201  NE2 GLN A 836      -6.354  41.579   3.607  1.00 10.00
ATOM   1202  H   GLN A 836      -4.880  42.117   8.271  1.00 99.99
ATOM   1203 1HE2 GLN A 836      -6.313  41.022   2.777  1.00 99.99
ATOM   1204 2HE2 GLN A 836      -6.166  42.560   3.561  1.00 99.99
ATOM   1205  HA  GLN A 836      -7.697  42.928   8.298  1.00 99.99
ATOM   1206 2HB  GLN A 836      -6.271  40.380   7.463  1.00 99.99
ATOM   1207 3HB  GLN A 836      -8.006  40.691   7.222  1.00 99.99
ATOM   1208 2HG  GLN A 836      -7.221  42.849   5.718  1.00 99.99
ATOM   1209 3HG  GLN A 836      -5.678  42.165   6.285  1.00 99.99
ATOM   1210  N   ARG A 837      -6.615  40.975  10.568  1.00 10.00
ATOM   1211  CA  ARG A 837      -6.977  40.265  11.788  1.00 10.00
ATOM   1212  C   ARG A 837      -6.838  41.164  13.010  1.00 10.00
ATOM   1213  O   ARG A 837      -7.546  40.992  14.002  1.00 10.00
ATOM   1214  CB  ARG A 837      -6.115  39.012  11.956  1.00 10.00
ATOM   1215  CG  ARG A 837      -6.408  38.210  13.215  1.00 10.00
ATOM   1216  CD  ARG A 837      -7.824  37.652  13.200  1.00 10.00
ATOM   1217  NE  ARG A 837      -8.022  36.691  12.119  1.00 10.00
ATOM   1218  CZ  ARG A 837      -9.284  36.285  12.040  1.00 10.00
ATOM   1219  NH1 ARG A 837      -9.645  35.410  11.113  1.00 10.00
ATOM   1220  NH2 ARG A 837     -10.188  36.755  12.892  1.00 10.00
ATOM   1221  H   ARG A 837      -5.645  41.198  10.398  1.00 99.99
ATOM   1222 1HH1 ARG A 837      -8.959  35.052  10.466  1.00 99.99
ATOM   1223 2HH1 ARG A 837     -10.607  35.104  11.059  1.00 99.99
ATOM   1224 1HH2 ARG A 837      -9.912  37.422  13.599  1.00 99.99
ATOM   1225 2HH2 ARG A 837     -11.146  36.444  12.829  1.00 99.99
ATOM   1226  HE  ARG A 837      -7.353  36.318  11.458  1.00 99.99
ATOM   1227  HA  ARG A 837      -8.024  39.964  11.743  1.00 99.99
ATOM   1228 2HB  ARG A 837      -6.288  38.388  11.079  1.00 99.99
ATOM   1229 3HB  ARG A 837      -5.076  39.340  11.969  1.00 99.99
ATOM   1230 2HG  ARG A 837      -5.695  37.388  13.277  1.00 99.99
ATOM   1231 3HG  ARG A 837      -6.285  38.864  14.080  1.00 99.99
ATOM   1232 2HD  ARG A 837      -8.018  37.154  14.149  1.00 99.99
ATOM   1233 3HD  ARG A 837      -8.527  38.474  13.069  1.00 99.99
ATOM   1234  N   SER A 838      -5.920  42.121  12.933  1.00 10.00
ATOM   1235  CA  SER A 838      -5.728  43.087  14.007  1.00 10.00
ATOM   1236  C   SER A 838      -6.891  44.068  14.079  1.00 10.00
ATOM   1237  O   SER A 838      -7.171  44.638  15.135  1.00 10.00
ATOM   1238  CB  SER A 838      -4.443  43.811  13.594  1.00 10.00
ATOM   1239  OG  SER A 838      -3.336  42.926  13.597  1.00 10.00
ATOM   1240  H   SER A 838      -5.340  42.181  12.107  1.00 99.99
ATOM   1241  HG  SER A 838      -3.217  42.567  14.479  1.00 99.99
ATOM   1242  HA  SER A 838      -5.570  42.624  14.983  1.00 99.99
ATOM   1243 2HB  SER A 838      -4.580  44.219  12.592  1.00 99.99
ATOM   1244 3HB  SER A 838      -4.260  44.625  14.294  1.00 99.99
ATOM   1245  N   THR A 839      -7.568  44.262  12.951  1.00 10.00
ATOM   1246  CA  THR A 839      -8.721  45.150  12.894  1.00 10.00
ATOM   1247  C   THR A 839      -9.741  44.800  13.970  1.00 10.00
ATOM   1248  O   THR A 839      -9.956  45.570  14.907  1.00 10.00
ATOM   1249  CB  THR A 839      -9.408  45.096  11.515  1.00 10.00
ATOM   1250  OG1 THR A 839      -8.478  45.499  10.501  1.00 10.00
ATOM   1251  CG2 THR A 839     -10.617  46.018  11.485  1.00 10.00
ATOM   1252  H   THR A 839      -7.275  43.780  12.114  1.00 99.99
ATOM   1253  HG1 THR A 839      -8.908  45.465   9.643  1.00 99.99
ATOM   1254  HA  THR A 839      -8.408  46.176  13.087  1.00 99.99
ATOM   1255  HB  THR A 839      -9.727  44.072  11.318  1.00 99.99
ATOM   1256 1HG2 THR A 839     -11.088  45.966  10.503  1.00 99.99
ATOM   1257 2HG2 THR A 839     -11.330  45.706  12.249  1.00 99.99
ATOM   1258 3HG2 THR A 839     -10.298  47.040  11.681  1.00 99.99
ATOM   1259  N   PRO A 840     -10.368  43.637  13.829  1.00 10.00
ATOM   1260  CA  PRO A 840     -11.377  43.191  14.781  1.00 10.00
ATOM   1261  C   PRO A 840     -10.750  42.831  16.121  1.00 10.00
ATOM   1262  O   PRO A 840     -11.371  42.987  17.172  1.00 10.00
ATOM   1263  CB  PRO A 840     -12.025  41.975  14.099  1.00 10.00
ATOM   1264  CG  PRO A 840     -10.996  41.486  13.118  1.00 10.00
ATOM   1265  CD  PRO A 840     -10.281  42.754  12.659  1.00 10.00
ATOM   1266 2HD  PRO A 840      -9.345  42.631  12.530  1.00 99.99
ATOM   1267 3HD  PRO A 840     -10.759  43.236  11.992  1.00 99.99
ATOM   1268 2HG  PRO A 840     -10.375  41.104  13.548  1.00 99.99
ATOM   1269 3HG  PRO A 840     -11.446  41.259  12.328  1.00 99.99
ATOM   1270 2HB  PRO A 840     -12.034  41.376  14.791  1.00 99.99
ATOM   1271 3HB  PRO A 840     -12.659  42.355  13.649  1.00 99.99
ATOM   1272  HA  PRO A 840     -12.049  43.912  14.933  1.00 99.99
ATOM   1273  N   GLU A 841      -9.514  42.346  16.079  1.00 10.00
ATOM   1274  CA  GLU A 841      -8.816  41.917  17.286  1.00 10.00
ATOM   1275  C   GLU A 841      -8.561  43.093  18.220  1.00 10.00
ATOM   1276  O   GLU A 841      -8.420  42.916  19.430  1.00 10.00
ATOM   1277  CB  GLU A 841      -7.495  41.235  16.926  1.00 10.00
ATOM   1278  CG  GLU A 841      -6.589  40.950  18.117  1.00 10.00
ATOM   1279  CD  GLU A 841      -5.822  42.177  18.525  1.00 10.00
ATOM   1280  OE1 GLU A 841      -5.298  42.840  17.662  1.00 10.00
ATOM   1281  OE2 GLU A 841      -5.852  42.514  19.685  1.00 10.00
ATOM   1282  H   GLU A 841      -9.045  42.271  15.188  1.00 99.99
ATOM   1283  HA  GLU A 841      -9.434  41.209  17.839  1.00 99.99
ATOM   1284 2HB  GLU A 841      -7.745  40.297  16.430  1.00 99.99
ATOM   1285 3HB  GLU A 841      -6.977  41.890  16.225  1.00 99.99
ATOM   1286 2HG  GLU A 841      -7.121  40.553  18.981  1.00 99.99
ATOM   1287 3HG  GLU A 841      -5.898  40.198  17.741  1.00 99.99
ATOM   1288  N   THR A 842      -8.501  44.292  17.653  1.00 10.00
ATOM   1289  CA  THR A 842      -8.306  45.504  18.439  1.00 10.00
ATOM   1290  C   THR A 842      -9.583  45.898  19.170  1.00 10.00
ATOM   1291  O   THR A 842      -9.617  46.899  19.885  1.00 10.00
ATOM   1292  CB  THR A 842      -7.846  46.682  17.560  1.00 10.00
ATOM   1293  OG1 THR A 842      -8.830  46.939  16.550  1.00 10.00
ATOM   1294  CG2 THR A 842      -6.515  46.361  16.896  1.00 10.00
ATOM   1295  H   THR A 842      -8.594  44.366  16.649  1.00 99.99
ATOM   1296  HG1 THR A 842      -8.541  47.674  16.003  1.00 99.99
ATOM   1297  HA  THR A 842      -7.553  45.326  19.208  1.00 99.99
ATOM   1298  HB  THR A 842      -7.736  47.569  18.184  1.00 99.99
ATOM   1299 1HG2 THR A 842      -6.208  47.205  16.279  1.00 99.99
ATOM   1300 2HG2 THR A 842      -5.762  46.175  17.662  1.00 99.99
ATOM   1301 3HG2 THR A 842      -6.624  45.475  16.271  1.00 99.99
ATOM   1302  N   GLN A 843     -10.634  45.106  18.984  1.00 10.00
ATOM   1303  CA  GLN A 843     -11.912  45.362  19.637  1.00 10.00
ATOM   1304  C   GLN A 843     -12.419  44.122  20.361  1.00 10.00
ATOM   1305  O   GLN A 843     -13.594  44.037  20.718  1.00 10.00
ATOM   1306  CB  GLN A 843     -12.952  45.775  18.599  1.00 10.00
ATOM   1307  CG  GLN A 843     -12.534  47.091  17.954  1.00 10.00
ATOM   1308  CD  GLN A 843     -13.573  47.561  16.945  1.00 10.00
ATOM   1309  OE1 GLN A 843     -14.523  46.840  16.647  1.00 10.00
ATOM   1310  NE2 GLN A 843     -13.390  48.775  16.420  1.00 10.00
ATOM   1311  H   GLN A 843     -10.545  44.306  18.373  1.00 99.99
ATOM   1312 1HE2 GLN A 843     -14.042  49.134  15.752  1.00 99.99
ATOM   1313 2HE2 GLN A 843     -12.600  49.324  16.695  1.00 99.99
ATOM   1314  HA  GLN A 843     -11.786  46.135  20.396  1.00 99.99
ATOM   1315 2HB  GLN A 843     -13.011  44.964  17.873  1.00 99.99
ATOM   1316 3HB  GLN A 843     -13.903  45.860  19.125  1.00 99.99
ATOM   1317 2HG  GLN A 843     -12.190  47.949  18.533  1.00 99.99
ATOM   1318 3HG  GLN A 843     -11.692  46.659  17.414  1.00 99.99
ATOM   1319  N   GLU A 844     -11.527  43.161  20.572  1.00 10.00
ATOM   1320  CA  GLU A 844     -11.776  42.079  21.517  1.00 10.00
ATOM   1321  C   GLU A 844     -10.472  41.491  22.038  1.00 10.00
ATOM   1322  O   GLU A 844      -9.453  41.505  21.346  1.00 10.00
ATOM   1323  CB  GLU A 844     -12.625  40.984  20.867  1.00 10.00
ATOM   1324  CG  GLU A 844     -13.135  39.927  21.835  1.00 10.00
ATOM   1325  CD  GLU A 844     -14.022  40.532  22.888  1.00 10.00
ATOM   1326  OE1 GLU A 844     -15.081  41.003  22.546  1.00 10.00
ATOM   1327  OE2 GLU A 844     -13.695  40.424  24.046  1.00 10.00
ATOM   1328  H   GLU A 844     -10.653  43.180  20.066  1.00 99.99
ATOM   1329  HA  GLU A 844     -12.312  42.463  22.387  1.00 99.99
ATOM   1330 2HB  GLU A 844     -13.472  41.479  20.391  1.00 99.99
ATOM   1331 3HB  GLU A 844     -12.005  40.510  20.106  1.00 99.99
ATOM   1332 2HG  GLU A 844     -13.664  39.109  21.345  1.00 99.99
ATOM   1333 3HG  GLU A 844     -12.229  39.544  22.300  1.00 99.99
ATOM   1334  N   GLU A 845     -10.508  40.975  23.262  1.00 10.00
ATOM   1335  CA  GLU A 845      -9.339  40.339  23.861  1.00 10.00
ATOM   1336  C   GLU A 845      -9.131  38.935  23.307  1.00 10.00
ATOM   1337  O   GLU A 845      -7.998  38.480  23.153  1.00 10.00
ATOM   1338  CB  GLU A 845      -9.478  40.290  25.384  1.00 10.00
ATOM   1339  CG  GLU A 845      -9.426  41.651  26.065  1.00 10.00
ATOM   1340  CD  GLU A 845      -9.644  41.528  27.547  1.00 10.00
ATOM   1341  OE1 GLU A 845      -9.867  40.435  28.007  1.00 10.00
ATOM   1342  OE2 GLU A 845      -9.477  42.508  28.235  1.00 10.00
ATOM   1343  H   GLU A 845     -11.367  41.023  23.791  1.00 99.99
ATOM   1344  HA  GLU A 845      -8.443  40.907  23.610  1.00 99.99
ATOM   1345 2HB  GLU A 845     -10.434  39.813  25.601  1.00 99.99
ATOM   1346 3HB  GLU A 845      -8.666  39.666  25.757  1.00 99.99
ATOM   1347 2HG  GLU A 845      -8.499  42.193  25.878  1.00 99.99
ATOM   1348 3HG  GLU A 845     -10.259  42.192  25.619  1.00 99.99
ATOM   1349  N   ASN A 846     -10.232  38.252  23.014  1.00 10.00
ATOM   1350  CA  ASN A 846     -10.172  36.911  22.446  1.00 10.00
ATOM   1351  C   ASN A 846      -9.324  36.887  21.180  1.00 10.00
ATOM   1352  O   ASN A 846      -8.539  35.963  20.965  1.00 10.00
ATOM   1353  CB  ASN A 846     -11.577  36.434  22.093  1.00 10.00
ATOM   1354  CG  ASN A 846     -12.369  36.090  23.346  1.00 10.00
ATOM   1355  OD1 ASN A 846     -11.793  35.894  24.415  1.00 10.00
ATOM   1356  ND2 ASN A 846     -13.695  36.016  23.212  1.00 10.00
ATOM   1357  H   ASN A 846     -11.134  38.673  23.189  1.00 99.99
ATOM   1358 1HD2 ASN A 846     -14.264  35.793  24.004  1.00 99.99
ATOM   1359 2HD2 ASN A 846     -14.118  36.183  22.322  1.00 99.99
ATOM   1360  HA  ASN A 846      -9.693  36.231  23.151  1.00 99.99
ATOM   1361 2HB  ASN A 846     -12.192  36.985  21.379  1.00 99.99
ATOM   1362 3HB  ASN A 846     -11.217  35.514  21.629  1.00 99.99
ATOM   1363  N   ASN A 847      -9.488  37.906  20.343  1.00 10.00
ATOM   1364  CA  ASN A 847      -8.795  37.965  19.063  1.00 10.00
ATOM   1365  C   ASN A 847      -7.322  38.305  19.249  1.00 10.00
ATOM   1366  O   ASN A 847      -6.502  38.055  18.366  1.00 10.00
ATOM   1367  CB  ASN A 847      -9.430  39.035  18.180  1.00 10.00
ATOM   1368  CG  ASN A 847     -10.804  38.600  17.694  1.00 10.00
ATOM   1369  OD1 ASN A 847     -11.113  37.410  17.674  1.00 10.00
ATOM   1370  ND2 ASN A 847     -11.633  39.571  17.300  1.00 10.00
ATOM   1371  H   ASN A 847     -10.109  38.659  20.602  1.00 99.99
ATOM   1372 1HD2 ASN A 847     -12.549  39.341  16.972  1.00 99.99
ATOM   1373 2HD2 ASN A 847     -11.338  40.525  17.335  1.00 99.99
ATOM   1374  HA  ASN A 847      -8.828  36.987  18.578  1.00 99.99
ATOM   1375 2HB  ASN A 847      -9.434  40.082  18.488  1.00 99.99
ATOM   1376 3HB  ASN A 847      -8.702  38.895  17.379  1.00 99.99
ATOM   1377  N   SER A 848      -6.994  38.878  20.402  1.00 10.00
ATOM   1378  CA  SER A 848      -5.625  39.289  20.689  1.00 10.00
ATOM   1379  C   SER A 848      -4.672  38.102  20.643  1.00 10.00
ATOM   1380  O   SER A 848      -3.570  38.199  20.101  1.00 10.00
ATOM   1381  CB  SER A 848      -5.723  39.840  22.114  1.00 10.00
ATOM   1382  OG  SER A 848      -6.518  41.012  22.153  1.00 10.00
ATOM   1383  H   SER A 848      -7.711  39.033  21.096  1.00 99.99
ATOM   1384  HG  SER A 848      -6.126  41.684  21.591  1.00 99.99
ATOM   1385  HA  SER A 848      -5.263  40.082  20.032  1.00 99.99
ATOM   1386 2HB  SER A 848      -6.169  39.078  22.754  1.00 99.99
ATOM   1387 3HB  SER A 848      -4.720  40.071  22.470  1.00 99.99
ATOM   1388  N   GLU A 849      -5.101  36.982  21.213  1.00 10.00
ATOM   1389  CA  GLU A 849      -4.283  35.776  21.244  1.00 10.00
ATOM   1390  C   GLU A 849      -4.245  35.102  19.880  1.00 10.00
ATOM   1391  O   GLU A 849      -3.221  34.547  19.478  1.00 10.00
ATOM   1392  CB  GLU A 849      -4.809  34.798  22.299  1.00 10.00
ATOM   1393  CG  GLU A 849      -4.623  35.264  23.735  1.00 10.00
ATOM   1394  CD  GLU A 849      -5.243  34.298  24.706  1.00 10.00
ATOM   1395  OE1 GLU A 849      -5.838  33.343  24.267  1.00 10.00
ATOM   1396  OE2 GLU A 849      -5.028  34.452  25.886  1.00 10.00
ATOM   1397  H   GLU A 849      -6.017  36.966  21.637  1.00 99.99
ATOM   1398  HA  GLU A 849      -3.253  36.033  21.492  1.00 99.99
ATOM   1399 2HB  GLU A 849      -5.872  34.655  22.097  1.00 99.99
ATOM   1400 3HB  GLU A 849      -4.281  33.856  22.151  1.00 99.99
ATOM   1401 2HG  GLU A 849      -3.581  35.430  24.007  1.00 99.99
ATOM   1402 3HG  GLU A 849      -5.163  36.209  23.771  1.00 99.99
ATOM   1403  N   PRO A 850      -5.365  35.152  19.168  1.00 10.00
ATOM   1404  CA  PRO A 850      -5.448  34.585  17.827  1.00 10.00
ATOM   1405  C   PRO A 850      -4.523  35.315  16.862  1.00 10.00
ATOM   1406  O   PRO A 850      -4.093  34.754  15.855  1.00 10.00
ATOM   1407  CB  PRO A 850      -6.928  34.744  17.443  1.00 10.00
ATOM   1408  CG  PRO A 850      -7.663  34.825  18.752  1.00 10.00
ATOM   1409  CD  PRO A 850      -6.645  35.721  19.610  1.00 10.00
ATOM   1410 2HD  PRO A 850      -6.601  36.633  19.339  1.00 99.99
ATOM   1411 3HD  PRO A 850      -6.650  35.535  20.544  1.00 99.99
ATOM   1412 2HG  PRO A 850      -8.322  35.350  18.659  1.00 99.99
ATOM   1413 3HG  PRO A 850      -7.577  33.994  19.176  1.00 99.99
ATOM   1414 2HB  PRO A 850      -6.923  35.589  17.092  1.00 99.99
ATOM   1415 3HB  PRO A 850      -7.096  33.969  17.095  1.00 99.99
ATOM   1416  HA  PRO A 850      -5.189  33.623  17.845  1.00 99.99
ATOM   1417  N   GLN A 851      -4.223  36.571  17.175  1.00 10.00
ATOM   1418  CA  GLN A 851      -3.341  37.378  16.340  1.00 10.00
ATOM   1419  C   GLN A 851      -1.876  37.088  16.643  1.00 10.00
ATOM   1420  O   GLN A 851      -0.983  37.780  16.155  1.00 10.00
ATOM   1421  CB  GLN A 851      -3.602  38.860  16.590  1.00 10.00
ATOM   1422  CG  GLN A 851      -2.425  39.679  16.073  1.00 10.00
ATOM   1423  CD  GLN A 851      -1.486  40.067  17.206  1.00 10.00
ATOM   1424  OE1 GLN A 851      -1.896  40.125  18.363  1.00 10.00
ATOM   1425  NE2 GLN A 851      -0.223  40.334  16.870  1.00 10.00
ATOM   1426  H   GLN A 851      -4.615  36.977  18.013  1.00 99.99
ATOM   1427 1HE2 GLN A 851       0.438  40.595  17.575  1.00 99.99
ATOM   1428 2HE2 GLN A 851       0.065  40.273  15.913  1.00 99.99
ATOM   1429  HA  GLN A 851      -3.497  37.124  15.291  1.00 99.99
ATOM   1430 2HB  GLN A 851      -4.531  39.108  16.077  1.00 99.99
ATOM   1431 3HB  GLN A 851      -3.740  38.977  17.665  1.00 99.99
ATOM   1432 2HG  GLN A 851      -1.831  39.377  15.209  1.00 99.99
ATOM   1433 3HG  GLN A 851      -3.032  40.545  15.809  1.00 99.99
ATOM   1434  N   LEU A 852      -1.638  36.064  17.455  1.00 10.00
ATOM   1435  CA  LEU A 852      -0.281  35.682  17.829  1.00 10.00
ATOM   1436  C   LEU A 852       0.525  35.254  16.608  1.00 10.00
ATOM   1437  O   LEU A 852      -0.035  34.834  15.597  1.00 10.00
ATOM   1438  CB  LEU A 852      -0.294  34.554  18.866  1.00 10.00
ATOM   1439  CG  LEU A 852      -0.891  34.884  20.238  1.00 10.00
ATOM   1440  CD1 LEU A 852      -0.989  33.686  21.170  1.00 10.00
ATOM   1441  CD2 LEU A 852      -0.216  36.057  20.934  1.00 10.00
ATOM   1442  H   LEU A 852      -2.416  35.535  17.822  1.00 99.99
ATOM   1443  HA  LEU A 852       0.235  36.542  18.254  1.00 99.99
ATOM   1444 1HB  LEU A 852      -0.939  33.845  18.352  1.00 99.99
ATOM   1445 2HB  LEU A 852       0.695  34.115  18.998  1.00 99.99
ATOM   1446  HG  LEU A 852      -1.887  35.293  20.067  1.00 99.99
ATOM   1447 1HD1 LEU A 852      -1.421  33.999  22.120  1.00 99.99
ATOM   1448 2HD1 LEU A 852      -1.623  32.924  20.717  1.00 99.99
ATOM   1449 3HD1 LEU A 852       0.005  33.276  21.341  1.00 99.99
ATOM   1450 1HD2 LEU A 852      -0.694  36.231  21.899  1.00 99.99
ATOM   1451 2HD2 LEU A 852       0.839  35.832  21.086  1.00 99.99
ATOM   1452 3HD2 LEU A 852      -0.310  36.950  20.317  1.00 99.99
ATOM   1453  N   PRO A 853       1.846  35.366  16.711  1.00 10.00
ATOM   1454  CA  PRO A 853       2.734  34.983  15.620  1.00 10.00
ATOM   1455  C   PRO A 853       2.523  33.528  15.223  1.00 10.00
ATOM   1456  O   PRO A 853       2.658  33.167  14.054  1.00 10.00
ATOM   1457  CB  PRO A 853       4.144  35.233  16.177  1.00 10.00
ATOM   1458  CG  PRO A 853       3.970  36.320  17.202  1.00 10.00
ATOM   1459  CD  PRO A 853       2.587  35.751  17.920  1.00 10.00
ATOM   1460 2HD  PRO A 853       2.692  34.934  18.398  1.00 99.99
ATOM   1461 3HD  PRO A 853       2.031  36.423  18.305  1.00 99.99
ATOM   1462 2HG  PRO A 853       4.553  36.214  17.807  1.00 99.99
ATOM   1463 3HG  PRO A 853       3.660  37.082  16.753  1.00 99.99
ATOM   1464 2HB  PRO A 853       4.284  34.456  16.639  1.00 99.99
ATOM   1465 3HB  PRO A 853       4.536  35.582  15.489  1.00 99.99
ATOM   1466  HA  PRO A 853       2.561  35.554  14.822  1.00 99.99
ATOM   1467  N   LYS A 854       2.193  32.694  16.204  1.00 10.00
ATOM   1468  CA  LYS A 854       2.022  31.265  15.971  1.00 10.00
ATOM   1469  C   LYS A 854       1.011  31.005  14.861  1.00 10.00
ATOM   1470  O   LYS A 854       1.158  30.063  14.083  1.00 10.00
ATOM   1471  CB  LYS A 854       1.584  30.561  17.256  1.00 10.00
ATOM   1472  CG  LYS A 854       2.664  30.474  18.325  1.00 10.00
ATOM   1473  CD  LYS A 854       2.157  29.757  19.567  1.00 10.00
ATOM   1474  CE  LYS A 854       3.231  29.687  20.643  1.00 10.00
ATOM   1475  NZ  LYS A 854       2.739  29.014  21.876  1.00 10.00
ATOM   1476  H   LYS A 854       2.057  33.061  17.135  1.00 99.99
ATOM   1477 1HZ  LYS A 854       3.480  28.988  22.563  1.00 99.99
ATOM   1478 2HZ  LYS A 854       1.951  29.527  22.248  1.00 99.99
ATOM   1479 3HZ  LYS A 854       2.454  28.072  21.654  1.00 99.99
ATOM   1480  HA  LYS A 854       2.964  30.830  15.639  1.00 99.99
ATOM   1481 2HB  LYS A 854       0.729  31.114  17.647  1.00 99.99
ATOM   1482 3HB  LYS A 854       1.269  29.556  16.978  1.00 99.99
ATOM   1483 2HG  LYS A 854       3.516  29.933  17.913  1.00 99.99
ATOM   1484 3HG  LYS A 854       2.972  31.486  18.589  1.00 99.99
ATOM   1485 2HD  LYS A 854       1.292  30.297  19.952  1.00 99.99
ATOM   1486 3HD  LYS A 854       1.859  28.747  19.287  1.00 99.99
ATOM   1487 2HE  LYS A 854       4.079  29.134  20.244  1.00 99.99
ATOM   1488 3HE  LYS A 854       3.541  30.704  20.884  1.00 99.99
ATOM   1489  N   PHE A 855      -0.017  31.847  14.794  1.00 10.00
ATOM   1490  CA  PHE A 855      -1.086  31.673  13.820  1.00 10.00
ATOM   1491  C   PHE A 855      -1.448  32.996  13.157  1.00 10.00
ATOM   1492  O   PHE A 855      -2.367  33.062  12.340  1.00 10.00
ATOM   1493  CB  PHE A 855      -2.321  31.063  14.484  1.00 10.00
ATOM   1494  CG  PHE A 855      -2.077  29.711  15.093  1.00 10.00
ATOM   1495  CD1 PHE A 855      -1.900  29.572  16.462  1.00 10.00
ATOM   1496  CD2 PHE A 855      -2.021  28.577  14.298  1.00 10.00
ATOM   1497  CE1 PHE A 855      -1.675  28.329  17.022  1.00 10.00
ATOM   1498  CE2 PHE A 855      -1.797  27.333  14.854  1.00 10.00
ATOM   1499  CZ  PHE A 855      -1.624  27.210  16.218  1.00 10.00
ATOM   1500  H   PHE A 855      -0.056  32.625  15.435  1.00 99.99
ATOM   1501  HD1 PHE A 855      -1.941  30.458  17.096  1.00 99.99
ATOM   1502  HE1 PHE A 855      -1.536  28.235  18.098  1.00 99.99
ATOM   1503  HZ  PHE A 855      -1.445  26.229  16.659  1.00 99.99
ATOM   1504  HE2 PHE A 855      -1.758  26.449  14.219  1.00 99.99
ATOM   1505  HD2 PHE A 855      -2.159  28.674  13.221  1.00 99.99
ATOM   1506  HA  PHE A 855      -0.755  31.007  13.020  1.00 99.99
ATOM   1507 2HB  PHE A 855      -2.672  31.707  15.290  1.00 99.99
ATOM   1508 3HB  PHE A 855      -3.116  30.935  13.752  1.00 99.99
ATOM   1509  N   ARG A 856      -0.721  34.050  13.515  1.00 10.00
ATOM   1510  CA  ARG A 856      -1.002  35.385  13.000  1.00 10.00
ATOM   1511  C   ARG A 856      -0.858  35.432  11.484  1.00 10.00
ATOM   1512  O   ARG A 856       0.150  34.991  10.933  1.00 10.00
ATOM   1513  CB  ARG A 856      -0.075  36.416  13.650  1.00 10.00
ATOM   1514  CG  ARG A 856      -0.370  37.858  13.265  1.00 10.00
ATOM   1515  CD  ARG A 856       0.575  38.821  13.965  1.00 10.00
ATOM   1516  NE  ARG A 856       0.293  40.213  13.622  1.00 10.00
ATOM   1517  CZ  ARG A 856       1.136  41.050  14.216  1.00 10.00
ATOM   1518  NH1 ARG A 856       1.027  42.356  14.017  1.00 10.00
ATOM   1519  NH2 ARG A 856       2.090  40.583  15.012  1.00 10.00
ATOM   1520  H   ARG A 856       0.046  33.921  14.158  1.00 99.99
ATOM   1521 1HH1 ARG A 856       0.301  42.713  13.411  1.00 99.99
ATOM   1522 2HH1 ARG A 856       1.670  42.989  14.470  1.00 99.99
ATOM   1523 1HH2 ARG A 856       2.173  39.588  15.164  1.00 99.99
ATOM   1524 2HH2 ARG A 856       2.727  41.223  15.461  1.00 99.99
ATOM   1525  HE  ARG A 856      -0.424  40.595  13.021  1.00 99.99
ATOM   1526  HA  ARG A 856      -2.035  35.656  13.222  1.00 99.99
ATOM   1527 2HB  ARG A 856      -0.176  36.299  14.728  1.00 99.99
ATOM   1528 3HB  ARG A 856       0.941  36.161  13.350  1.00 99.99
ATOM   1529 2HG  ARG A 856      -0.257  37.959  12.185  1.00 99.99
ATOM   1530 3HG  ARG A 856      -1.398  38.089  13.546  1.00 99.99
ATOM   1531 2HD  ARG A 856       0.470  38.700  15.044  1.00 99.99
ATOM   1532 3HD  ARG A 856       1.599  38.590  13.672  1.00 99.99
ATOM   1533  N   ASN A 857      -1.872  35.971  10.816  1.00 10.00
ATOM   1534  CA  ASN A 857      -1.864  36.071   9.361  1.00 10.00
ATOM   1535  C   ASN A 857      -0.832  37.087   8.886  1.00 10.00
ATOM   1536  O   ASN A 857      -0.201  36.903   7.846  1.00 10.00
ATOM   1537  CB  ASN A 857      -3.237  36.511   8.864  1.00 10.00
ATOM   1538  CG  ASN A 857      -4.253  35.386   8.992  1.00 10.00
ATOM   1539  OD1 ASN A 857      -3.881  34.216   9.075  1.00 10.00
ATOM   1540  ND2 ASN A 857      -5.539  35.741   9.008  1.00 10.00
ATOM   1541  H   ASN A 857      -2.669  36.318  11.329  1.00 99.99
ATOM   1542 1HD2 ASN A 857      -6.249  35.042   9.091  1.00 99.99
ATOM   1543 2HD2 ASN A 857      -5.792  36.706   8.938  1.00 99.99
ATOM   1544  HA  ASN A 857      -1.578  35.113   8.926  1.00 99.99
ATOM   1545 2HB  ASN A 857      -3.666  37.464   9.178  1.00 99.99
ATOM   1546 3HB  ASN A 857      -2.908  36.585   7.827  1.00 99.99
ATOM   1547  N   HIS A 858      -0.666  38.158   9.653  1.00 10.00
ATOM   1548  CA  HIS A 858       0.279  39.212   9.304  1.00 10.00
ATOM   1549  C   HIS A 858       1.435  39.268  10.294  1.00 10.00
ATOM   1550  O   HIS A 858       1.245  39.594  11.465  1.00 10.00
ATOM   1551  CB  HIS A 858      -0.426  40.572   9.244  1.00 10.00
ATOM   1552  CG  HIS A 858      -1.526  40.635   8.230  1.00 10.00
ATOM   1553  ND1 HIS A 858      -1.289  40.810   6.883  1.00 10.00
ATOM   1554  CD2 HIS A 858      -2.870  40.547   8.368  1.00 10.00
ATOM   1555  CE1 HIS A 858      -2.440  40.826   6.235  1.00 10.00
ATOM   1556  NE2 HIS A 858      -3.414  40.670   7.112  1.00 10.00
ATOM   1557  H   HIS A 858      -1.208  38.245  10.501  1.00 99.99
ATOM   1558  HE2 HIS A 858      -4.402  40.642   6.904  1.00 99.99
ATOM   1559  HA  HIS A 858       0.716  39.002   8.328  1.00 99.99
ATOM   1560 2HB  HIS A 858      -0.877  40.805  10.208  1.00 99.99
ATOM   1561 3HB  HIS A 858       0.287  41.353   8.979  1.00 99.99
ATOM   1562  HE1 HIS A 858      -2.465  40.954   5.153  1.00 99.99
ATOM   1563  HD2 HIS A 858      -3.519  40.409   9.232  1.00 99.99
ATOM   1564  N   ASP A 859       2.632  38.946   9.818  1.00 10.00
ATOM   1565  CA  ASP A 859       3.826  38.989  10.654  1.00 10.00
ATOM   1566  C   ASP A 859       4.436  40.385  10.671  1.00 10.00
ATOM   1567  O   ASP A 859       5.621  40.558  10.391  1.00 10.00
ATOM   1568  CB  ASP A 859       4.860  37.970  10.165  1.00 10.00
ATOM   1569  CG  ASP A 859       5.968  37.672  11.164  1.00 10.00
ATOM   1570  OD1 ASP A 859       5.842  38.066  12.299  1.00 10.00
ATOM   1571  OD2 ASP A 859       6.855  36.923  10.830  1.00 10.00
ATOM   1572  H   ASP A 859       2.718  38.664   8.852  1.00 99.99
ATOM   1573  HA  ASP A 859       3.563  38.751  11.685  1.00 99.99
ATOM   1574 2HB  ASP A 859       4.418  37.033   9.822  1.00 99.99
ATOM   1575 3HB  ASP A 859       5.273  38.510   9.313  1.00 99.99
ATOM   1576  N   HIS A 860       3.618  41.377  11.004  1.00 10.00
ATOM   1577  CA  HIS A 860       4.088  42.753  11.112  1.00 10.00
ATOM   1578  C   HIS A 860       3.598  43.402  12.400  1.00 10.00
ATOM   1579  O   HIS A 860       2.418  43.316  12.740  1.00 10.00
ATOM   1580  CB  HIS A 860       3.633  43.578   9.903  1.00 10.00
ATOM   1581  CG  HIS A 860       4.163  43.076   8.597  1.00 10.00
ATOM   1582  ND1 HIS A 860       5.447  43.340   8.166  1.00 10.00
ATOM   1583  CD2 HIS A 860       3.587  42.327   7.628  1.00 10.00
ATOM   1584  CE1 HIS A 860       5.636  42.772   6.987  1.00 10.00
ATOM   1585  NE2 HIS A 860       4.522  42.153   6.639  1.00 10.00
ATOM   1586  H   HIS A 860       2.646  41.174  11.185  1.00 99.99
ATOM   1587  HE2 HIS A 860       4.374  41.633   5.786  1.00 99.99
ATOM   1588  HA  HIS A 860       5.177  42.766  11.152  1.00 99.99
ATOM   1589 2HB  HIS A 860       2.545  43.561   9.825  1.00 99.99
ATOM   1590 3HB  HIS A 860       3.972  44.609  10.004  1.00 99.99
ATOM   1591  HE1 HIS A 860       6.595  42.863   6.475  1.00 99.99
ATOM   1592  HD2 HIS A 860       2.594  41.889   7.523  1.00 99.99
ATOM   1593  N   LYS A 861       4.679  43.779  10.976  1.00  0.00
ATOM   1594  CA  LYS A 861       4.388  44.215  12.314  1.00  0.00
ATOM   1595  C   LYS A 861       3.599  45.491  12.376  1.00  0.00
ATOM   1596  O   LYS A 861       2.414  45.484  12.703  1.00  0.00
ATOM   1597  CB  LYS A 861       5.682  44.399  13.109  1.00  0.00
ATOM   1598  CG  LYS A 861       6.530  43.139  13.232  1.00  0.00
ATOM   1599  CD  LYS A 861       5.834  42.087  14.082  1.00  0.00
ATOM   1600  CE  LYS A 861       6.707  40.851  14.259  1.00  0.00
ATOM   1601  NZ  LYS A 861       6.032  39.805  15.073  1.00  0.00
ATOM   1602  H   LYS A 861       5.103  43.727  10.060  1.00 99.99
ATOM   1603 1HZ  LYS A 861       6.642  39.005  15.167  1.00 99.99
ATOM   1604 2HZ  LYS A 861       5.818  40.175  15.989  1.00 99.99
ATOM   1605 3HZ  LYS A 861       5.175  39.524  14.616  1.00 99.99
ATOM   1606  HA  LYS A 861       3.773  43.471  12.820  1.00 99.99
ATOM   1607 2HB  LYS A 861       6.258  45.176  12.607  1.00 99.99
ATOM   1608 3HB  LYS A 861       5.400  44.745  14.103  1.00 99.99
ATOM   1609 2HG  LYS A 861       6.705  42.742  12.232  1.00 99.99
ATOM   1610 3HG  LYS A 861       7.481  43.405  13.690  1.00 99.99
ATOM   1611 2HD  LYS A 861       5.613  42.518  15.059  1.00 99.99
ATOM   1612 3HD  LYS A 861       4.902  41.804  13.592  1.00 99.99
ATOM   1613 2HE  LYS A 861       6.936  40.451  13.272  1.00 99.99
ATOM   1614 3HE  LYS A 861       7.631  41.154  14.752  1.00 99.99
ATOM   1615  N   PHE A 862       4.222  46.631  11.989  1.00  0.00
ATOM   1616  CA  PHE A 862       3.515  47.872  12.134  1.00  0.00
ATOM   1617  C   PHE A 862       4.256  48.937  11.392  1.00  0.00
ATOM   1618  O   PHE A 862       5.485  48.990  11.419  1.00  0.00
ATOM   1619  CB  PHE A 862       3.360  48.228  13.615  1.00  0.00
ATOM   1620  CG  PHE A 862       2.564  49.479  13.857  1.00  0.00
ATOM   1621  CD1 PHE A 862       1.203  49.514  13.589  1.00  0.00
ATOM   1622  CD2 PHE A 862       3.173  50.621  14.350  1.00  0.00
ATOM   1623  CE1 PHE A 862       0.469  50.665  13.811  1.00  0.00
ATOM   1624  CE2 PHE A 862       2.442  51.773  14.575  1.00  0.00
ATOM   1625  CZ  PHE A 862       1.088  51.794  14.304  1.00  0.00
ATOM   1626  H   PHE A 862       5.158  46.607  11.610  1.00 99.99
ATOM   1627  HD1 PHE A 862       0.712  48.621  13.199  1.00 99.99
ATOM   1628  HE1 PHE A 862      -0.598  50.680  13.597  1.00 99.99
ATOM   1629  HZ  PHE A 862       0.513  52.700  14.478  1.00 99.99
ATOM   1630  HE2 PHE A 862       2.933  52.664  14.965  1.00 99.99
ATOM   1631  HD2 PHE A 862       4.242  50.606  14.564  1.00 99.99
ATOM   1632  HA  PHE A 862       2.522  47.786  11.690  1.00 99.99
ATOM   1633 2HB  PHE A 862       2.847  47.425  14.142  1.00 99.99
ATOM   1634 3HB  PHE A 862       4.338  48.390  14.065  1.00 99.99
ATOM   1635  N   GLU A 863       3.511  49.823  10.703  1.00  0.00
ATOM   1636  CA  GLU A 863       4.145  50.911  10.024  1.00  0.00
ATOM   1637  C   GLU A 863       3.857  52.103  10.870  1.00  0.00
ATOM   1638  O   GLU A 863       2.700  52.442  11.118  1.00  0.00
ATOM   1639  CB  GLU A 863       3.612  51.034   8.595  1.00  0.00
ATOM   1640  CG  GLU A 863       3.984  49.872   7.684  1.00  0.00
ATOM   1641  CD  GLU A 863       3.152  48.656   7.981  1.00  0.00
ATOM   1642  OE1 GLU A 863       1.949  48.763   7.957  1.00  0.00
ATOM   1643  OE2 GLU A 863       3.715  47.596   8.123  1.00  0.00
ATOM   1644  H   GLU A 863       2.507  49.719  10.666  1.00 99.99
ATOM   1645  HA  GLU A 863       5.222  50.743   9.982  1.00 99.99
ATOM   1646 2HB  GLU A 863       2.527  51.107   8.665  1.00 99.99
ATOM   1647 3HB  GLU A 863       4.014  51.960   8.184  1.00 99.99
ATOM   1648 2HG  GLU A 863       3.909  50.112   6.623  1.00 99.99
ATOM   1649 3HG  GLU A 863       5.024  49.671   7.937  1.00 99.99
ATOM   1650  N   TRP A 864       4.923  52.762  11.355  1.00  0.00
ATOM   1651  CA  TRP A 864       4.759  53.851  12.266  1.00  0.00
ATOM   1652  C   TRP A 864       4.510  55.118  11.522  1.00  0.00
ATOM   1653  O   TRP A 864       4.780  55.226  10.326  1.00  0.00
ATOM   1654  CB  TRP A 864       5.993  53.989  13.159  1.00  0.00
ATOM   1655  CG  TRP A 864       6.193  52.830  14.088  1.00  0.00
ATOM   1656  CD1 TRP A 864       6.778  51.635  13.786  1.00  0.00
ATOM   1657  CD2 TRP A 864       5.809  52.753  15.466  1.00  0.00
ATOM   1658  NE1 TRP A 864       6.781  50.819  14.889  1.00  0.00
ATOM   1659  CE2 TRP A 864       6.193  51.483  15.936  1.00  0.00
ATOM   1660  CE3 TRP A 864       5.177  53.637  16.348  1.00  0.00
ATOM   1661  CZ2 TRP A 864       5.966  51.074  17.241  1.00  0.00
ATOM   1662  CZ3 TRP A 864       4.952  53.227  17.657  1.00  0.00
ATOM   1663  CH2 TRP A 864       5.335  51.983  18.091  1.00  0.00
ATOM   1664  H   TRP A 864       5.851  52.484  11.072  1.00 99.99
ATOM   1665  HE1 TRP A 864       7.156  49.881  14.927  1.00 99.99
ATOM   1666  HD1 TRP A 864       7.140  51.507  12.767  1.00 99.99
ATOM   1667  HZ2 TRP A 864       6.289  50.078  17.542  1.00 99.99
ATOM   1668  HH2 TRP A 864       5.141  51.700  19.126  1.00 99.99
ATOM   1669  HZ3 TRP A 864       4.458  53.925  18.334  1.00 99.99
ATOM   1670  HE3 TRP A 864       4.854  54.637  16.058  1.00 99.99
ATOM   1671  HA  TRP A 864       3.889  53.676  12.898  1.00 99.99
ATOM   1672 2HB  TRP A 864       6.895  54.060  12.551  1.00 99.99
ATOM   1673 3HB  TRP A 864       5.908  54.878  13.784  1.00 99.99
ATOM   1674  N   THR A 865       3.937  56.104  12.238  1.00  0.00
ATOM   1675  CA  THR A 865       3.644  57.381  11.662  1.00  0.00
ATOM   1676  C   THR A 865       4.917  58.162  11.641  1.00  0.00
ATOM   1677  O   THR A 865       5.891  57.807  12.305  1.00  0.00
ATOM   1678  CB  THR A 865       2.551  58.122  12.454  1.00  0.00
ATOM   1679  OG1 THR A 865       3.013  58.376  13.787  1.00  0.00
ATOM   1680  CG2 THR A 865       1.279  57.289  12.513  1.00  0.00
ATOM   1681  H   THR A 865       3.707  55.938  13.208  1.00 99.99
ATOM   1682  HG1 THR A 865       2.329  58.837  14.280  1.00 99.99
ATOM   1683  HA  THR A 865       3.305  57.254  10.634  1.00 99.99
ATOM   1684  HB  THR A 865       2.341  59.072  11.964  1.00 99.99
ATOM   1685 1HG2 THR A 865       0.519  57.830  13.077  1.00 99.99
ATOM   1686 2HG2 THR A 865       0.920  57.104  11.501  1.00 99.99
ATOM   1687 3HG2 THR A 865       1.489  56.340  13.002  1.00 99.99
ATOM   1688  N   ARG A 866       4.932  59.255  10.857  1.00  0.00
ATOM   1689  CA  ARG A 866       6.109  60.061  10.709  1.00  0.00
ATOM   1690  C   ARG A 866       6.445  60.653  12.036  1.00  0.00
ATOM   1691  O   ARG A 866       7.614  60.739  12.409  1.00  0.00
ATOM   1692  CB  ARG A 866       5.888  61.143   9.649  1.00  0.00
ATOM   1693  CG  ARG A 866       5.828  60.623   8.221  1.00  0.00
ATOM   1694  CD  ARG A 866       5.905  61.760   7.213  1.00  0.00
ATOM   1695  NE  ARG A 866       4.746  62.643   7.297  1.00  0.00
ATOM   1696  CZ  ARG A 866       3.738  62.210   6.548  1.00  0.00
ATOM   1697  NH1 ARG A 866       2.602  62.891   6.503  1.00  0.00
ATOM   1698  NH2 ARG A 866       3.865  61.094   5.842  1.00  0.00
ATOM   1699  H   ARG A 866       4.094  59.514  10.359  1.00 99.99
ATOM   1700 1HH1 ARG A 866       2.504  63.741   7.041  1.00 99.99
ATOM   1701 2HH1 ARG A 866       1.839  62.558   5.933  1.00 99.99
ATOM   1702 1HH2 ARG A 866       4.731  60.575   5.876  1.00 99.99
ATOM   1703 2HH2 ARG A 866       3.097  60.770   5.275  1.00 99.99
ATOM   1704  HE  ARG A 866       4.622  63.496   7.826  1.00 99.99
ATOM   1705  HA  ARG A 866       6.948  59.437  10.400  1.00 99.99
ATOM   1706 2HB  ARG A 866       4.951  61.641   9.895  1.00 99.99
ATOM   1707 3HB  ARG A 866       6.711  61.851   9.743  1.00 99.99
ATOM   1708 2HG  ARG A 866       6.666  59.942   8.064  1.00 99.99
ATOM   1709 3HG  ARG A 866       4.891  60.082   8.088  1.00 99.99
ATOM   1710 2HD  ARG A 866       6.803  62.345   7.409  1.00 99.99
ATOM   1711 3HD  ARG A 866       5.952  61.342   6.209  1.00 99.99
ATOM   1712  N   GLU A 867       5.419  61.044  12.873  1.00  0.00
ATOM   1713  CA  GLU A 867       5.669  61.650  14.145  1.00  0.00
ATOM   1714  C   GLU A 867       6.367  60.649  15.003  1.00  0.00
ATOM   1715  O   GLU A 867       7.293  60.986  15.739  1.00  0.00
ATOM   1716  CB  GLU A 867       4.361  62.127  14.779  1.00  0.00
ATOM   1717  CG  GLU A 867       3.734  63.333  14.093  1.00  0.00
ATOM   1718  CD  GLU A 867       4.671  64.509  14.093  1.00  0.00
ATOM   1719  OE1 GLU A 867       5.156  64.859  15.143  1.00  0.00
ATOM   1720  OE2 GLU A 867       4.991  64.988  13.031  1.00  0.00
ATOM   1721  N   GLN A 868       5.948  59.377  14.915  1.00  0.00
ATOM   1722  CA  GLN A 868       6.535  58.371  15.747  1.00  0.00
ATOM   1723  C   GLN A 868       7.988  58.249  15.414  1.00  0.00
ATOM   1724  O   GLN A 868       8.829  58.173  16.308  1.00  0.00
ATOM   1725  CB  GLN A 868       5.845  57.033  15.511  1.00  0.00
ATOM   1726  CG  GLN A 868       4.411  57.101  16.024  1.00  0.00
ATOM   1727  CD  GLN A 868       4.377  57.373  17.523  1.00  0.00
ATOM   1728  OE1 GLN A 868       5.118  56.754  18.284  1.00  0.00
ATOM   1729  NE2 GLN A 868       3.513  58.299  17.944  1.00  0.00
ATOM   1730  N   PHE A 869       8.329  58.258  14.113  1.00  0.00
ATOM   1731  CA  PHE A 869       9.698  58.081  13.724  1.00  0.00
ATOM   1732  C   PHE A 869      10.523  59.206  14.253  1.00  0.00
ATOM   1733  O   PHE A 869      11.618  58.988  14.768  1.00  0.00
ATOM   1734  CB  PHE A 869       9.813  57.989  12.201  1.00  0.00
ATOM   1735  CG  PHE A 869       9.425  56.649  11.644  1.00  0.00
ATOM   1736  CD1 PHE A 869       8.378  56.535  10.740  1.00  0.00
ATOM   1737  CD2 PHE A 869      10.104  55.501  12.022  1.00  0.00
ATOM   1738  CE1 PHE A 869       8.022  55.302  10.226  1.00  0.00
ATOM   1739  CE2 PHE A 869       9.750  54.269  11.510  1.00  0.00
ATOM   1740  CZ  PHE A 869       8.707  54.169  10.611  1.00  0.00
ATOM   1741  N   ASN A 870      10.027  60.450  14.149  1.00  0.00
ATOM   1742  CA  ASN A 870      10.866  61.526  14.573  1.00  0.00
ATOM   1743  C   ASN A 870      11.148  61.404  16.038  1.00  0.00
ATOM   1744  O   ASN A 870      12.261  61.680  16.480  1.00  0.00
ATOM   1745  CB  ASN A 870      10.173  62.859  14.307  1.00  0.00
ATOM   1746  CG  ASN A 870      10.158  63.181  12.820  1.00  0.00
ATOM   1747  OD1 ASN A 870      10.951  62.638  12.054  1.00  0.00
ATOM   1748  ND2 ASN A 870       9.248  64.069  12.411  1.00  0.00
ATOM   1749  N   GLN A 871      10.158  60.966  16.836  1.00  0.00
ATOM   1750  CA  GLN A 871      10.361  60.853  18.251  1.00  0.00
ATOM   1751  C   GLN A 871      11.394  59.804  18.530  1.00  0.00
ATOM   1752  O   GLN A 871      12.292  60.005  19.345  1.00  0.00
ATOM   1753  CB  GLN A 871       9.054  60.465  18.934  1.00  0.00
ATOM   1754  CG  GLN A 871       9.317  60.170  20.406  1.00  0.00
ATOM   1755  CD  GLN A 871       8.021  60.164  21.206  1.00  0.00
ATOM   1756  OE1 GLN A 871       7.515  61.220  21.581  1.00  0.00
ATOM   1757  NE2 GLN A 871       7.484  58.970  21.465  1.00  0.00
ATOM   1758  N   TRP A 872      11.307  58.654  17.834  1.00  0.00
ATOM   1759  CA  TRP A 872      12.202  57.566  18.102  1.00  0.00
ATOM   1760  C   TRP A 872      13.597  57.991  17.784  1.00  0.00
ATOM   1761  O   TRP A 872      14.524  57.723  18.546  1.00  0.00
ATOM   1762  CB  TRP A 872      11.801  56.333  17.290  1.00  0.00
ATOM   1763  CG  TRP A 872      10.421  55.837  17.599  1.00  0.00
ATOM   1764  CD1 TRP A 872       9.404  55.654  16.711  1.00  0.00
ATOM   1765  CD2 TRP A 872       9.908  55.459  18.882  1.00  0.00
ATOM   1766  NE1 TRP A 872       8.288  55.187  17.360  1.00  0.00
ATOM   1767  CE2 TRP A 872       8.574  55.057  18.696  1.00  0.00
ATOM   1768  CE3 TRP A 872      10.452  55.420  20.173  1.00  0.00
ATOM   1769  CZ2 TRP A 872       7.774  54.627  19.743  1.00  0.00
ATOM   1770  CZ3 TRP A 872       9.650  54.988  21.222  1.00  0.00
ATOM   1771  CH2 TRP A 872       8.350  54.602  21.013  1.00  0.00
ATOM   1772  N   ALA A 873      13.781  58.672  16.640  1.00  0.00
ATOM   1773  CA  ALA A 873      15.095  59.076  16.235  1.00  0.00
ATOM   1774  C   ALA A 873      15.646  60.022  17.254  1.00  0.00
ATOM   1775  O   ALA A 873      16.812  59.925  17.631  1.00  0.00
ATOM   1776  CB  ALA A 873      15.054  59.702  14.848  1.00  0.00
ATOM   1777  N   SER A 874      14.802  60.953  17.740  1.00  0.00
ATOM   1778  CA  SER A 874      15.230  61.970  18.659  1.00  0.00
ATOM   1779  C   SER A 874      15.730  61.342  19.917  1.00  0.00
ATOM   1780  O   SER A 874      16.801  61.688  20.409  1.00  0.00
ATOM   1781  CB  SER A 874      13.947  62.766  18.913  1.00  0.00
ATOM   1782  OG  SER A 874      14.177  63.822  19.829  1.00  0.00
ATOM   1783  N   LYS A 875      14.971  60.377  20.464  1.00  0.00
ATOM   1784  CA  LYS A 875      15.356  59.764  21.698  1.00  0.00
ATOM   1785  C   LYS A 875      16.674  59.104  21.457  1.00  0.00
ATOM   1786  O   LYS A 875      17.540  59.074  22.331  1.00  0.00
ATOM   1787  CB  LYS A 875      14.284  58.777  22.164  1.00  0.00
ATOM   1788  CG  LYS A 875      12.991  59.428  22.636  1.00  0.00
ATOM   1789  CD  LYS A 875      11.976  58.385  23.080  1.00  0.00
ATOM   1790  CE  LYS A 875      10.679  59.034  23.539  1.00  0.00
ATOM   1791  NZ  LYS A 875       9.664  58.024  23.946  1.00  0.00
ATOM   1792  N   LEU A 876      16.844  58.573  20.236  1.00  0.00
ATOM   1793  CA  LEU A 876      18.023  57.879  19.810  1.00  0.00
ATOM   1794  C   LEU A 876      19.180  58.824  19.842  1.00  0.00
ATOM   1795  O   LEU A 876      20.310  58.411  20.100  1.00  0.00
ATOM   1796  CB  LEU A 876      17.834  57.284  18.408  1.00  0.00
ATOM   1797  CG  LEU A 876      16.721  56.247  18.243  1.00  0.00
ATOM   1798  CD1 LEU A 876      16.616  55.678  16.837  1.00  0.00
ATOM   1799  CD2 LEU A 876      16.765  55.130  19.277  1.00  0.00
ATOM   1800  N   GLY A 877      18.936  60.121  19.571  1.00  0.00
ATOM   1801  CA  GLY A 877      20.016  61.064  19.577  1.00  0.00
ATOM   1802  C   GLY A 877      20.368  61.386  18.162  1.00  0.00
ATOM   1803  O   GLY A 877      21.299  62.148  17.902  1.00  0.00
ATOM   1804  N   LYS A 878      19.644  60.794  17.195  1.00  0.00
ATOM   1805  CA  LYS A 878      19.930  61.121  15.831  1.00  0.00
ATOM   1806  C   LYS A 878      19.118  62.320  15.461  1.00  0.00
ATOM   1807  O   LYS A 878      18.059  62.564  16.035  1.00  0.00
ATOM   1808  CB  LYS A 878      19.630  59.929  14.920  1.00  0.00
ATOM   1809  CG  LYS A 878      20.649  58.801  15.005  1.00  0.00
ATOM   1810  CD  LYS A 878      20.154  57.553  14.288  1.00  0.00
ATOM   1811  CE  LYS A 878      19.095  56.828  15.105  1.00  0.00
ATOM   1812  NZ  LYS A 878      18.665  55.560  14.458  1.00  0.00
ATOM   1813  N   ARG A 879      19.620  63.129  14.504  1.00  0.00
ATOM   1814  CA  ARG A 879      18.863  64.269  14.076  1.00  0.00
ATOM   1815  C   ARG A 879      18.385  63.959  12.699  1.00  0.00
ATOM   1816  O   ARG A 879      19.114  63.398  11.882  1.00  0.00
ATOM   1817  CB  ARG A 879      19.721  65.535  14.131  1.00  0.00
ATOM   1818  CG  ARG A 879      20.117  65.966  15.536  1.00  0.00
ATOM   1819  CD  ARG A 879      20.976  67.222  15.508  1.00  0.00
ATOM   1820  NE  ARG A 879      21.412  67.617  16.844  1.00  0.00
ATOM   1821  CZ  ARG A 879      20.505  68.369  17.458  1.00  0.00
ATOM   1822  NH1 ARG A 879      20.734  68.820  18.683  1.00  0.00
ATOM   1823  NH2 ARG A 879      19.367  68.672  16.847  1.00  0.00
ATOM   1824  N   HIS A 880      17.128  64.334  12.412  1.00  0.00
ATOM   1825  CA  HIS A 880      16.516  64.044  11.151  1.00  0.00
ATOM   1826  C   HIS A 880      16.883  65.158  10.223  1.00  0.00
ATOM   1827  O   HIS A 880      16.327  66.252  10.303  1.00  0.00
ATOM   1828  CB  HIS A 880      15.000  63.894  11.307  1.00  0.00
ATOM   1829  CG  HIS A 880      14.342  63.203  10.153  1.00  0.00
ATOM   1830  ND1 HIS A 880      12.974  63.055  10.056  1.00  0.00
ATOM   1831  CD2 HIS A 880      14.862  62.620   9.048  1.00  0.00
ATOM   1832  CE1 HIS A 880      12.682  62.411   8.940  1.00  0.00
ATOM   1833  NE2 HIS A 880      13.810  62.136   8.311  1.00  0.00
ATOM   1834  N   ASN A 881      17.859  64.914   9.325  1.00  0.00
ATOM   1835  CA  ASN A 881      18.276  65.961   8.439  1.00  0.00
ATOM   1836  C   ASN A 881      17.150  66.308   7.520  1.00  0.00
ATOM   1837  O   ASN A 881      16.736  67.463   7.445  1.00  0.00
ATOM   1838  CB  ASN A 881      19.475  65.498   7.617  1.00  0.00
ATOM   1839  CG  ASN A 881      20.317  66.681   7.161  1.00  0.00
ATOM   1840  OD1 ASN A 881      19.846  67.817   7.153  1.00  0.00
ATOM   1841  ND2 ASN A 881      21.567  66.412   6.780  1.00  0.00
ATOM   1842  N   TYR A 882      16.606  65.310   6.795  1.00  0.00
ATOM   1843  CA  TYR A 882      15.533  65.638   5.906  1.00  0.00
ATOM   1844  C   TYR A 882      14.613  64.472   5.769  1.00  0.00
ATOM   1845  O   TYR A 882      14.994  63.328   6.002  1.00  0.00
ATOM   1846  CB  TYR A 882      16.080  66.060   4.541  1.00  0.00
ATOM   1847  CG  TYR A 882      17.029  65.057   3.923  1.00  0.00
ATOM   1848  CD1 TYR A 882      16.563  64.059   3.081  1.00  0.00
ATOM   1849  CD2 TYR A 882      18.390  65.114   4.184  1.00  0.00
ATOM   1850  CE1 TYR A 882      17.427  63.140   2.515  1.00  0.00
ATOM   1851  CE2 TYR A 882      19.263  64.201   3.623  1.00  0.00
ATOM   1852  CZ  TYR A 882      18.777  63.215   2.790  1.00  0.00
ATOM   1853  OH  TYR A 882      19.642  62.304   2.228  1.00  0.00
ATOM   1854  N   SER A 883      13.347  64.759   5.407  1.00  0.00
ATOM   1855  CA  SER A 883      12.386  63.714   5.236  1.00  0.00
ATOM   1856  C   SER A 883      11.767  63.916   3.892  1.00  0.00
ATOM   1857  O   SER A 883      11.436  65.037   3.508  1.00  0.00
ATOM   1858  CB  SER A 883      11.394  63.968   6.374  1.00  0.00
ATOM   1859  OG  SER A 883      10.329  63.035   6.339  1.00  0.00
ATOM   1860  N   VAL A 884      11.617  62.821   3.123  1.00  0.00
ATOM   1861  CA  VAL A 884      11.015  62.948   1.832  1.00  0.00
ATOM   1862  C   VAL A 884       9.933  61.923   1.772  1.00  0.00
ATOM   1863  O   VAL A 884      10.118  60.790   2.212  1.00  0.00
ATOM   1864  CB  VAL A 884      12.048  62.753   0.706  1.00  0.00
ATOM   1865  CG1 VAL A 884      13.135  63.814   0.791  1.00  0.00
ATOM   1866  CG2 VAL A 884      12.657  61.361   0.775  1.00  0.00
ATOM   1867  N   GLU A 885       8.757  62.299   1.238  1.00  0.00
ATOM   1868  CA  GLU A 885       7.696  61.340   1.183  1.00  0.00
ATOM   1869  C   GLU A 885       7.288  61.196  -0.242  1.00  0.00
ATOM   1870  O   GLU A 885       7.225  62.176  -0.984  1.00  0.00
ATOM   1871  CB  GLU A 885       6.528  61.781   2.070  1.00  0.00
ATOM   1872  CG  GLU A 885       5.381  60.784   2.139  1.00  0.00
ATOM   1873  CD  GLU A 885       4.295  61.266   3.062  1.00  0.00
ATOM   1874  OE1 GLU A 885       3.727  62.296   2.792  1.00  0.00
ATOM   1875  OE2 GLU A 885       3.958  60.548   3.974  1.00  0.00
ATOM   1876  N   PHE A 886       7.029  59.946  -0.669  1.00  0.00
ATOM   1877  CA  PHE A 886       6.624  59.726  -2.023  1.00  0.00
ATOM   1878  C   PHE A 886       5.695  58.555  -2.068  1.00  0.00
ATOM   1879  O   PHE A 886       5.740  57.677  -1.208  1.00  0.00
ATOM   1880  CB  PHE A 886       7.844  59.503  -2.917  1.00  0.00
ATOM   1881  CG  PHE A 886       8.742  58.392  -2.451  1.00  0.00
ATOM   1882  CD1 PHE A 886       8.568  57.099  -2.921  1.00  0.00
ATOM   1883  CD2 PHE A 886       9.761  58.638  -1.542  1.00  0.00
ATOM   1884  CE1 PHE A 886       9.394  56.076  -2.492  1.00  0.00
ATOM   1885  CE2 PHE A 886      10.587  57.618  -1.113  1.00  0.00
ATOM   1886  CZ  PHE A 886      10.403  56.335  -1.589  1.00  0.00
ATOM   1887  N   SER A 887       4.793  58.545  -3.071  1.00  0.00
ATOM   1888  CA  SER A 887       3.898  57.442  -3.266  1.00  0.00
ATOM   1889  C   SER A 887       4.685  56.438  -4.045  1.00  0.00
ATOM   1890  O   SER A 887       5.609  56.808  -4.767  1.00  0.00
ATOM   1891  CB  SER A 887       2.758  58.064  -4.077  1.00  0.00
ATOM   1892  OG  SER A 887       3.202  58.453  -5.364  1.00  0.00
ATOM   1893  N   GLY A 888       4.359  55.135  -3.926  1.00  0.00
ATOM   1894  CA  GLY A 888       3.270  54.672  -3.122  1.00  0.00
ATOM   1895  C   GLY A 888       2.212  54.147  -4.039  1.00  0.00
ATOM   1896  O   GLY A 888       1.236  53.548  -3.591  1.00  0.00
ATOM   1897  N   VAL A 889       2.380  54.351  -5.359  1.00  0.00
ATOM   1898  CA  VAL A 889       1.398  53.858  -6.277  1.00  0.00
ATOM   1899  C   VAL A 889       1.523  52.372  -6.311  1.00  0.00
ATOM   1900  O   VAL A 889       2.623  51.823  -6.243  1.00  0.00
ATOM   1901  CB  VAL A 889       1.584  54.462  -7.682  1.00  0.00
ATOM   1902  CG1 VAL A 889       0.631  53.809  -8.672  1.00  0.00
ATOM   1903  CG2 VAL A 889       1.366  55.967  -7.648  1.00  0.00
ATOM   1904  N   GLY A 890       0.375  51.677  -6.400  1.00  0.00
ATOM   1905  CA  GLY A 890       0.399  50.246  -6.445  1.00  0.00
ATOM   1906  C   GLY A 890      -0.779  49.830  -7.257  1.00  0.00
ATOM   1907  O   GLY A 890      -1.739  50.584  -7.405  1.00  0.00
ATOM   1908  N   GLY A 891      -0.739  48.602  -7.808  1.00  0.00
ATOM   1909  CA  GLY A 891      -1.852  48.168  -8.593  1.00  0.00
ATOM   1910  C   GLY A 891      -2.492  47.040  -7.863  1.00  0.00
ATOM   1911  O   GLY A 891      -1.991  45.918  -7.843  1.00  0.00
ATOM   1912  N   SER A 892      -3.642  47.337  -7.240  1.00  0.00
ATOM   1913  CA  SER A 892      -4.402  46.376  -6.509  1.00  0.00
ATOM   1914  C   SER A 892      -5.048  45.457  -7.487  1.00  0.00
ATOM   1915  O   SER A 892      -5.385  44.319  -7.162  1.00  0.00
ATOM   1916  CB  SER A 892      -5.432  47.238  -5.774  1.00  0.00
ATOM   1917  OG  SER A 892      -6.326  47.852  -6.686  1.00  0.00
ATOM   1918  N   GLY A 893      -5.222  45.932  -8.732  1.00  0.00
ATOM   1919  CA  GLY A 893      -5.928  45.158  -9.706  1.00  0.00
ATOM   1920  C   GLY A 893      -7.315  45.698  -9.675  1.00  0.00
ATOM   1921  O   GLY A 893      -8.165  45.349 -10.492  1.00  0.00
ATOM   1922  N   GLU A 894      -7.561  46.580  -8.691  1.00  0.00
ATOM   1923  CA  GLU A 894      -8.811  47.257  -8.552  1.00  0.00
ATOM   1924  C   GLU A 894      -8.443  48.701  -8.487  1.00  0.00
ATOM   1925  O   GLU A 894      -7.483  49.110  -9.139  1.00  0.00
ATOM   1926  CB  GLU A 894      -9.558  46.756  -7.314  1.00  0.00
ATOM   1927  CG  GLU A 894      -9.976  45.295  -7.381  1.00  0.00
ATOM   1928  CD  GLU A 894     -10.678  44.870  -6.121  1.00  0.00
ATOM   1929  OE1 GLU A 894     -10.733  45.649  -5.202  1.00  0.00
ATOM   1930  OE2 GLU A 894     -11.257  43.809  -6.117  1.00  0.00
ATOM   1931  N   VAL A 895      -9.203  49.518  -7.731  1.00  0.00
ATOM   1932  CA  VAL A 895      -8.864  50.910  -7.652  1.00  0.00
ATOM   1933  C   VAL A 895      -7.461  50.982  -7.149  1.00  0.00
ATOM   1934  O   VAL A 895      -7.069  50.241  -6.249  1.00  0.00
ATOM   1935  CB  VAL A 895      -9.833  51.676  -6.732  1.00  0.00
ATOM   1936  CG1 VAL A 895      -9.359  53.108  -6.533  1.00  0.00
ATOM   1937  CG2 VAL A 895     -11.241  51.659  -7.307  1.00  0.00
ATOM   1938  N   GLU A 896      -6.654  51.875  -7.749  1.00  0.00
ATOM   1939  CA  GLU A 896      -5.270  51.925  -7.390  1.00  0.00
ATOM   1940  C   GLU A 896      -5.157  52.307  -5.956  1.00  0.00
ATOM   1941  O   GLU A 896      -5.796  53.240  -5.471  1.00  0.00
ATOM   1942  CB  GLU A 896      -4.518  52.909  -8.289  1.00  0.00
ATOM   1943  CG  GLU A 896      -4.337  52.437  -9.724  1.00  0.00
ATOM   1944  CD  GLU A 896      -3.576  53.446 -10.539  1.00  0.00
ATOM   1945  OE1 GLU A 896      -3.265  54.489 -10.017  1.00  0.00
ATOM   1946  OE2 GLU A 896      -3.208  53.130 -11.646  1.00  0.00
ATOM   1947  N   PRO A 897      -4.365  51.536  -5.268  1.00  0.00
ATOM   1948  CA  PRO A 897      -4.083  51.814  -3.891  1.00  0.00
ATOM   1949  C   PRO A 897      -2.978  52.811  -3.849  1.00  0.00
ATOM   1950  O   PRO A 897      -2.281  52.970  -4.850  1.00  0.00
ATOM   1951  CB  PRO A 897      -3.702  50.446  -3.301  1.00  0.00
ATOM   1952  CG  PRO A 897      -3.040  49.707  -4.433  1.00  0.00
ATOM   1953  CD  PRO A 897      -4.120  50.125  -5.637  1.00  0.00
ATOM   1954  N   GLY A 898      -2.800  53.502  -2.711  1.00  0.00
ATOM   1955  CA  GLY A 898      -1.707  54.421  -2.627  1.00  0.00
ATOM   1956  C   GLY A 898      -1.094  54.207  -1.291  1.00  0.00
ATOM   1957  O   GLY A 898      -1.791  54.136  -0.287  1.00  0.00
ATOM   1958  N   PHE A 899       0.240  54.101  -1.230  1.00  0.00
ATOM   1959  CA  PHE A 899       0.853  53.891   0.042  1.00  0.00
ATOM   1960  C   PHE A 899       1.789  55.034   0.214  1.00  0.00
ATOM   1961  O   PHE A 899       2.248  55.623  -0.762  1.00  0.00
ATOM   1962  CB  PHE A 899       1.547  52.528   0.082  1.00  0.00
ATOM   1963  CG  PHE A 899       0.609  51.365  -0.070  1.00  0.00
ATOM   1964  CD1 PHE A 899       0.362  50.814  -1.319  1.00  0.00
ATOM   1965  CD2 PHE A 899      -0.030  50.821   1.033  1.00  0.00
ATOM   1966  CE1 PHE A 899      -0.501  49.744  -1.459  1.00  0.00
ATOM   1967  CE2 PHE A 899      -0.893  49.752   0.896  1.00  0.00
ATOM   1968  CZ  PHE A 899      -1.130  49.213  -0.353  1.00  0.00
ATOM   1969  N   ALA A 900       2.081  55.403   1.469  1.00  0.00
ATOM   1970  CA  ALA A 900       2.977  56.496   1.660  1.00  0.00
ATOM   1971  C   ALA A 900       4.299  55.905   2.001  1.00  0.00
ATOM   1972  O   ALA A 900       4.383  54.968   2.792  1.00  0.00
ATOM   1973  CB  ALA A 900       2.449  57.433   2.737  1.00  0.00
ATOM   1974  N   SER A 901       5.375  56.416   1.381  1.00  0.00
ATOM   1975  CA  SER A 901       6.673  55.895   1.683  1.00  0.00
ATOM   1976  C   SER A 901       7.516  57.074   2.025  1.00  0.00
ATOM   1977  O   SER A 901       7.293  58.171   1.516  1.00  0.00
ATOM   1978  CB  SER A 901       7.093  55.235   0.367  1.00  0.00
ATOM   1979  OG  SER A 901       6.219  54.172   0.028  1.00  0.00
ATOM   1980  N   GLN A 902       8.503  56.885   2.919  1.00  0.00
ATOM   1981  CA  GLN A 902       9.295  58.010   3.304  1.00  0.00
ATOM   1982  C   GLN A 902      10.727  57.600   3.314  1.00  0.00
ATOM   1983  O   GLN A 902      11.058  56.432   3.518  1.00  0.00
ATOM   1984  CB  GLN A 902       8.884  58.484   4.694  1.00  0.00
ATOM   1985  CG  GLN A 902       7.441  58.971   4.661  1.00  0.00
ATOM   1986  CD  GLN A 902       7.008  59.499   6.021  1.00  0.00
ATOM   1987  OE1 GLN A 902       7.783  59.474   6.975  1.00  0.00
ATOM   1988  NE2 GLN A 902       5.765  59.977   6.109  1.00  0.00
ATOM   1989  N   ILE A 903      11.615  58.571   3.046  1.00  0.00
ATOM   1990  CA  ILE A 903      13.017  58.324   3.137  1.00  0.00
ATOM   1991  C   ILE A 903      13.495  59.286   4.167  1.00  0.00
ATOM   1992  O   ILE A 903      13.325  60.495   4.025  1.00  0.00
ATOM   1993  CB  ILE A 903      13.713  58.512   1.777  1.00  0.00
ATOM   1994  CG1 ILE A 903      13.136  57.541   0.743  1.00  0.00
ATOM   1995  CG2 ILE A 903      15.215  58.316   1.915  1.00  0.00
ATOM   1996  CD1 ILE A 903      13.620  57.793  -0.667  1.00  0.00
ATOM   1997  N   ALA A 904      14.089  58.770   5.257  1.00  0.00
ATOM   1998  CA  ALA A 904      14.523  59.672   6.276  1.00  0.00
ATOM   1999  C   ALA A 904      16.003  59.564   6.365  1.00  0.00
ATOM   2000  O   ALA A 904      16.568  58.473   6.329  1.00  0.00
ATOM   2001  CB  ALA A 904      13.835  59.352   7.595  1.00  0.00
ATOM   2002  N   ILE A 905      16.675  60.721   6.462  1.00  0.00
ATOM   2003  CA  ILE A 905      18.094  60.698   6.615  1.00  0.00
ATOM   2004  C   ILE A 905      18.372  61.214   7.981  1.00  0.00
ATOM   2005  O   ILE A 905      17.972  62.321   8.339  1.00  0.00
ATOM   2006  CB  ILE A 905      18.794  61.538   5.530  1.00  0.00
ATOM   2007  CG1 ILE A 905      18.398  61.047   4.136  1.00  0.00
ATOM   2008  CG2 ILE A 905      20.303  61.485   5.708  1.00  0.00
ATOM   2009  CD1 ILE A 905      18.779  59.610   3.862  1.00  0.00
ATOM   2010  N   PHE A 906      19.211  60.368   8.740  1.00  0.00
ATOM   2011  CA  PHE A 906      19.645  60.723  10.085  1.00  0.00
ATOM   2012  C   PHE A 906      20.959  61.494  10.055  1.00  0.00
ATOM   2013  O   PHE A 906      21.802  61.269   9.188  1.00  0.00
ATOM   2014  CB  PHE A 906      19.794  59.468  10.948  1.00  0.00
ATOM   2015  CG  PHE A 906      18.489  58.799  11.272  1.00  0.00
ATOM   2016  CD1 PHE A 906      17.885  57.945  10.360  1.00  0.00
ATOM   2017  CD2 PHE A 906      17.860  59.022  12.489  1.00  0.00
ATOM   2018  CE1 PHE A 906      16.684  57.328  10.658  1.00  0.00
ATOM   2019  CE2 PHE A 906      16.661  58.406  12.787  1.00  0.00
ATOM   2020  CZ  PHE A 906      16.073  57.558  11.871  1.00  0.00
ATOM   2021  N   ARG A 907      21.125  62.407  11.006  1.00  0.00
ATOM   2022  CA  ARG A 907      22.366  63.161  11.135  1.00  0.00
ATOM   2023  C   ARG A 907      23.080  62.826  12.439  1.00  0.00
ATOM   2024  O   ARG A 907      22.455  62.737  13.495  1.00  0.00
ATOM   2025  CB  ARG A 907      22.091  64.665  11.059  1.00  0.00
ATOM   2026  CG  ARG A 907      23.331  65.539  11.180  1.00  0.00
ATOM   2027  CD  ARG A 907      22.987  67.013  11.025  1.00  0.00
ATOM   2028  NE  ARG A 907      24.161  67.868  11.176  1.00  0.00
ATOM   2029  CZ  ARG A 907      23.864  69.152  11.006  1.00  0.00
ATOM   2030  NH1 ARG A 907      24.811  70.073  11.109  1.00  0.00
ATOM   2031  NH2 ARG A 907      22.617  69.516  10.735  1.00  0.00
ATOM   2032  N   ARG A 908      24.392  62.639  12.356  1.00  0.00
ATOM   2033  CA  ARG A 908      25.208  62.400  13.543  1.00  0.00
ATOM   2034  C   ARG A 908      25.768  63.702  14.097  1.00  0.00
ATOM   2035  O   ARG A 908      26.740  64.245  13.571  1.00  0.00
ATOM   2036  CB  ARG A 908      26.349  61.430  13.222  1.00  0.00
ATOM   2037  CG  ARG A 908      26.782  60.558  14.392  1.00  0.00
ATOM   2038  CD  ARG A 908      27.354  61.397  15.525  1.00  0.00
ATOM   2039  NE  ARG A 908      27.874  60.570  16.610  1.00  0.00
ATOM   2040  CZ  ARG A 908      28.319  61.304  17.624  1.00  0.00
ATOM   2041  NH1 ARG A 908      28.826  60.717  18.697  1.00  0.00
ATOM   2042  NH2 ARG A 908      28.255  62.628  17.565  1.00  0.00
ATOM   2043  N   GLU A 909      25.150  64.200  15.163  1.00  0.00
ATOM   2044  CA  GLU A 909      25.528  65.486  15.736  1.00  0.00
ATOM   2045  C   GLU A 909      25.383  65.477  17.253  1.00  0.00
ATOM   2046  O   GLU A 909      24.272  65.486  17.780  1.00  0.00
ATOM   2047  CB  GLU A 909      24.681  66.611  15.134  1.00  0.00
ATOM   2048  CG  GLU A 909      25.014  67.999  15.661  1.00  0.00
ATOM   2049  CD  GLU A 909      24.176  69.053  14.992  1.00  0.00
ATOM   2050  OE1 GLU A 909      23.408  68.712  14.124  1.00  0.00
ATOM   2051  OE2 GLU A 909      24.220  70.181  15.423  1.00  0.00
ATOM   2052  N   ALA A 910      26.515  65.457  17.948  1.00  0.00
ATOM   2053  CA  ALA A 910      26.518  65.483  19.406  1.00  0.00
ATOM   2054  C   ALA A 910      27.732  66.231  19.942  1.00  0.00
ATOM   2055  O   ALA A 910      28.769  66.303  19.283  1.00  0.00
ATOM   2056  CB  ALA A 910      26.476  64.066  19.961  1.00  0.00
ATOM   2057  N   SER A 911      27.597  66.787  21.141  1.00  0.00
ATOM   2058  CA  SER A 911      28.714  67.436  21.815  1.00  0.00
ATOM   2059  C   SER A 911      28.346  67.830  23.239  1.00  0.00
ATOM   2060  O   SER A 911      27.196  68.167  23.522  1.00  0.00
ATOM   2061  CB  SER A 911      28.954  68.683  20.959  1.00  0.00
ATOM   2062  OG  SER A 911      29.959  69.505  21.528  1.00  0.00
HETATM 2063  N   SAM   912      16.018  45.784   1.729  1.00  0.00
HETATM 2064  CA  SAM   912      15.738  44.570   0.963  1.00  0.00
HETATM 2065  C   SAM   912      15.069  44.902  -0.357  1.00  0.00
HETATM 2066  O   SAM   912      13.966  45.484  -0.322  1.00  0.00
HETATM 2067  OXT SAM   912      15.605  44.620  -1.451  1.00  0.00
HETATM 2068  CB  SAM   912      14.895  43.614   1.807  1.00  0.00
HETATM 2069  CG  SAM   912      13.842  44.241   2.704  1.00  0.00
HETATM 2070  SD  SAM   912      12.586  43.093   3.328  1.00  0.00
HETATM 2071  CE  SAM   912      11.148  44.180   3.365  1.00  0.00
HETATM 2072  C5* SAM   912      13.021  43.052   5.101  1.00  0.00
HETATM 2073  C4* SAM   912      14.301  42.277   5.364  1.00  0.00
HETATM 2074  O4* SAM   912      14.635  42.353   6.745  1.00  0.00
HETATM 2075  C3* SAM   912      14.137  40.799   5.019  1.00  0.00
HETATM 2076  O3* SAM   912      15.191  40.353   4.157  1.00  0.00
HETATM 2077  C2* SAM   912      14.136  40.131   6.380  1.00  0.00
HETATM 2078  O2* SAM   912      14.580  38.776   6.370  1.00  0.00
HETATM 2079  C1* SAM   912      15.019  41.072   7.190  1.00  0.00
HETATM 2080  N9  SAM   912      14.755  40.889   8.622  1.00  0.00
HETATM 2081  C8  SAM   912      13.583  40.543   9.220  1.00  0.00
HETATM 2082  N7  SAM   912      13.762  40.476  10.562  1.00  0.00
HETATM 2083  C5  SAM   912      15.048  40.778  10.805  1.00  0.00
HETATM 2084  C6  SAM   912      15.783  40.895  11.970  1.00  0.00
HETATM 2085  N6  SAM   912      15.241  40.600  13.169  1.00  0.00
HETATM 2086  N1  SAM   912      17.116  41.221  11.843  1.00  0.00
HETATM 2087  C2  SAM   912      17.699  41.516  10.620  1.00  0.00
HETATM 2088  N3  SAM   912      16.958  41.421   9.473  1.00  0.00
HETATM 2089  C4  SAM   912      15.663  41.070   9.585  1.00  0.00
CONECT 2063 2064                             
CONECT 2064 2065 2068                        
CONECT 2065 2066 2067                        
CONECT 2068 2069                             
CONECT 2069 2070                             
CONECT 2070 2071 2072                        
CONECT 2072 2073                             
CONECT 2073 2074 2075                        
CONECT 2074 2079                             
CONECT 2075 2076 2077                        
CONECT 2077 2078 2079                        
CONECT 2079 2080                             
CONECT 2080 2081 2089                        
CONECT 2081 2082                             
CONECT 2082 2083                             
CONECT 2083 2084 2089                        
CONECT 2084 2085 2086                        
CONECT 2086 2087                             
CONECT 2087 2088                             
CONECT 2088 2089                             
SPDBVT        1.0000000000         0.0000010152        -0.0000018706 
SPDBVT       -0.0000010152         1.0000000000         0.0000003962 
SPDBVT        0.0000018706        -0.0000003962         1.0000000000 
SPDBVT       19.1298332214        50.3685302734         5.0097775459 
SPDBVT       19.1298198700        50.3685607910         5.0097556114 
SPDBVV default;
SPDBVV     12.048013832248    2880.373180295859      10.000000000000
SPDBVV        0.9814978303         0.0970138481         0.1650767167 
SPDBVV        0.1874309295        -0.6630151530        -0.7247624118 
SPDBVV        0.0391363740         0.7422932171        -0.6689313298 
SPDBVV       14.2665004730        49.8380012512         4.9590001106 
SPDBVV        0.0000000000         0.0000000000         0.0000000000 
SPDBVf  1  1  1  1  1  1  1  1  1  1  1  1  1  1  1  1  1  1  1  1
SPDBVf  1  1  1  1  1  1  1  1  1  1  1  1  1  1  1  1  1  1  1  1
SPDBVf  1  1  1  1  1  1  1  1  1  1  1  1  1  1  1  1  1  1  1  1
SPDBVf  1  1  1  1  1  1  1  1  1  1  1  1  1  1  1  1  1  1  1  1
SPDBVf  1  1  1  1  1  1  1  1  1  1  1  1  1  1  1  1  1  1  1  1
SPDBVf  1  1  1  1  1  1  1  1  1  1  1  1  1  1  1  1  1  1  1  1
SPDBVf  1  1  1  1  1  1  1  1  1  1  1  1  1  1  1  1  1  1  1  1
SPDBVf  1  1  1  1  1  1  1  1  1  1  1  1  1  1  1  1  1  1  1  1
SPDBVf  1  1  1  1  1  1  1  1  1  1  1  1  1  1  1  1  1  1  1  1
SPDBVf  1  1  1  1  1  1  1  1  1  1  1  1  1  1  1  1  1  1  1  1
SPDBVf  1  1  1  1  1  1  1  1  1  1  1  1  1  1  1  1  1 17  3
SPDBVc 0.50 0.50 0.50 0.50 0.50 0.50 0.50 0.50 0.50 0.50 0.50 0.50 
SPDBVc 0.00 0.60 1.00 0.00 0.60 1.00 0.00 0.60 1.00 0.00 0.60 1.00 
SPDBVc 0.00 0.60 1.00 0.00 0.60 1.00 0.00 0.60 1.00 0.00 0.60 1.00 
SPDBVc 0.00 0.60 1.00 0.00 0.60 1.00 0.00 0.60 1.00 0.50 0.50 0.50 
SPDBVc 0.50 0.50 0.50 0.50 0.50 0.50 0.50 0.50 0.50 0.50 0.50 0.50 
SPDBVc 0.50 0.50 0.50 1.00 0.60 0.00 1.00 0.60 0.00 1.00 0.60 0.00 
SPDBVc 1.00 0.60 0.00 1.00 0.60 0.00 1.00 0.60 0.00 1.00 0.60 0.00 
SPDBVc 0.50 0.50 0.50 0.50 0.50 0.50 0.50 0.50 0.50 0.50 0.50 0.50 
SPDBVc 0.00 0.60 1.00 0.00 0.60 1.00 0.00 0.60 1.00 0.00 0.60 1.00 
SPDBVc 0.00 0.60 1.00 0.00 0.60 1.00 0.00 0.60 1.00 0.50 0.50 0.50 
SPDBVc 0.50 0.50 0.50 0.50 0.50 0.50 0.50 0.50 0.50 0.50 0.50 0.50 
SPDBVc 0.50 0.50 0.50 0.50 0.50 0.50 1.00 0.60 0.00 1.00 0.60 0.00 
SPDBVc 1.00 0.60 0.00 1.00 0.60 0.00 1.00 0.60 0.00 1.00 0.60 0.00 
SPDBVc 0.50 0.50 0.50 0.50 0.50 0.50 0.00 0.60 1.00 0.00 0.60 1.00 
SPDBVc 0.00 0.60 1.00 0.00 0.60 1.00 0.00 0.60 1.00 0.00 0.60 1.00 
SPDBVc 0.00 0.60 1.00 0.00 0.60 1.00 0.00 0.60 1.00 0.00 0.60 1.00 
SPDBVc 0.00 0.60 1.00 0.00 0.60 1.00 0.00 0.60 1.00 0.50 0.50 0.50 
SPDBVc 0.50 0.50 0.50 0.50 0.50 0.50 0.50 0.50 0.50 0.50 0.50 0.50 
SPDBVc 0.50 0.50 0.50 0.50 0.50 0.50 0.50 0.50 0.50 0.50 0.50 0.50 
SPDBVc 0.50 0.50 0.50 0.50 0.50 0.50 0.50 0.50 0.50 1.00 0.60 0.00 
SPDBVc 1.00 0.60 0.00 1.00 0.60 0.00 1.00 0.60 0.00 1.00 0.60 0.00 
SPDBVc 0.50 0.50 0.50 0.50 0.50 0.50 0.50 0.50 0.50 0.50 0.50 0.50 
SPDBVc 0.50 0.50 0.50 0.50 0.50 0.50 0.50 0.50 0.50 0.50 0.50 0.50 
SPDBVc 0.50 0.50 0.50 0.50 0.50 0.50 0.50 0.50 0.50 0.50 0.50 0.50 
SPDBVc 0.50 0.50 0.50 1.00 0.60 0.00 1.00 0.60 0.00 1.00 0.60 0.00 
SPDBVc 1.00 0.60 0.00 1.00 0.60 0.00 1.00 0.60 0.00 0.50 0.50 0.50 
SPDBVc 0.00 0.60 1.00 0.00 0.60 1.00 0.50 0.50 0.50 0.50 0.50 0.50 
SPDBVc 0.50 0.50 0.50 0.50 0.50 0.50 0.50 0.50 0.50 0.50 0.50 0.50 
SPDBVc 0.00 0.60 1.00 0.00 0.60 1.00 0.00 0.60 1.00 0.00 0.60 1.00 
SPDBVc 0.00 0.60 1.00 0.00 0.60 1.00 0.00 0.60 1.00 0.00 0.60 1.00 
SPDBVc 0.00 0.60 1.00 0.00 0.60 1.00 0.00 0.60 1.00 0.50 0.50 0.50 
SPDBVc 0.50 0.50 0.50 0.50 0.50 0.50 0.50 0.50 0.50 1.00 0.60 0.00 
SPDBVc 1.00 0.60 0.00 1.00 0.60 0.00 1.00 0.60 0.00 1.00 0.60 0.00 
SPDBVc 1.00 0.60 0.00 1.00 0.60 0.00 1.00 0.60 0.00 1.00 0.60 0.00 
SPDBVc 0.50 0.50 0.50 0.50 0.50 0.50 0.50 0.50 0.50 0.50 0.50 0.50 
SPDBVc 0.50 0.50 0.50 0.50 0.50 0.50 0.00 0.60 1.00 0.00 0.60 1.00 
SPDBVc 0.00 0.60 1.00 0.00 0.60 1.00 0.00 0.60 1.00 0.00 0.60 1.00 
SPDBVc 0.50 0.50 0.50 0.50 0.50 0.50 0.50 0.50 0.50 0.50 0.50 0.50 
SPDBVc 0.00 0.60 1.00 0.00 0.60 1.00 0.00 0.60 1.00 0.00 0.60 1.00 
SPDBVc 0.00 0.60 1.00 0.50 0.50 0.50 0.50 0.50 0.50 0.50 0.50 0.50 
SPDBVc 0.50 0.50 0.50 0.50 0.50 0.50 0.50 0.50 0.50 0.50 0.50 0.50 
SPDBVc 0.50 0.50 0.50 0.50 0.50 0.50 0.50 0.50 0.50 0.50 0.50 0.50 
SPDBVc 0.50 0.50 0.50 0.50 0.50 0.50 0.50 0.50 0.50 0.50 0.50 0.50 
SPDBVc 0.00 0.60 1.00 0.00 0.60 1.00 0.00 0.60 1.00 0.00 0.60 1.00 
SPDBVc 0.00 0.60 1.00 0.00 0.60 1.00 0.00 0.60 1.00 0.00 0.60 1.00 
SPDBVc 0.00 0.60 1.00 0.00 0.60 1.00 0.00 0.60 1.00 0.50 0.50 0.50 
SPDBVc 0.50 0.50 0.50 1.00 0.60 0.00 1.00 0.60 0.00 1.00 0.60 0.00 
SPDBVc 1.00 0.60 0.00 1.00 0.60 0.00 1.00 0.60 0.00 1.00 0.60 0.00 
SPDBVc 1.00 0.60 0.00 1.00 0.60 0.00 1.00 0.60 0.00 1.00 0.60 0.00 
SPDBVc 1.00 0.60 0.00 0.50 0.50 0.50 0.50 0.50 0.50 0.50 0.50 0.50 
SPDBVc 0.50 0.50 0.50 0.50 0.50 0.50 0.50 0.50 0.50 1.00 0.60 0.00 
SPDBVc 1.00 0.60 0.00 1.00 0.60 0.00 1.00 0.60 0.00 1.00 0.60 0.00 
SPDBVc 1.00 0.60 0.00 1.00 0.60 0.00 1.00 0.60 0.00 1.00 0.60 0.00 
SPDBVc 1.00 0.60 0.00 1.00 0.60 0.00 1.00 0.60 0.00 0.50 0.50 0.50 
SPDBVc 0.50 0.50 0.50 0.50 0.50 0.50 0.00 0.00 0.00 
SPDBVl 1.00 1.00 0.00 1.00 1.00 0.00 1.00 1.00 0.00 1.00 1.00 0.00 
SPDBVl 1.00 1.00 0.00 1.00 1.00 0.00 1.00 1.00 0.00 1.00 1.00 0.00 
SPDBVl 1.00 1.00 0.00 1.00 1.00 0.00 1.00 1.00 0.00 1.00 1.00 0.00 
SPDBVl 1.00 1.00 0.00 1.00 1.00 0.00 1.00 1.00 0.00 1.00 1.00 0.00 
SPDBVl 1.00 1.00 0.00 1.00 1.00 0.00 1.00 1.00 0.00 1.00 1.00 0.00 
SPDBVl 1.00 1.00 0.00 1.00 1.00 0.00 1.00 1.00 0.00 1.00 1.00 0.00 
SPDBVl 1.00 1.00 0.00 1.00 1.00 0.00 1.00 1.00 0.00 1.00 1.00 0.00 
SPDBVl 1.00 1.00 0.00 1.00 1.00 0.00 1.00 1.00 0.00 1.00 1.00 0.00 
SPDBVl 1.00 1.00 0.00 1.00 1.00 0.00 1.00 1.00 0.00 1.00 1.00 0.00 
SPDBVl 1.00 1.00 0.00 1.00 1.00 0.00 1.00 1.00 0.00 1.00 1.00 0.00 
SPDBVl 1.00 1.00 0.00 1.00 1.00 0.00 1.00 1.00 0.00 1.00 1.00 0.00 
SPDBVl 1.00 1.00 0.00 1.00 1.00 0.00 1.00 1.00 0.00 1.00 1.00 0.00 
SPDBVl 1.00 1.00 0.00 1.00 1.00 0.00 1.00 1.00 0.00 1.00 1.00 0.00 
SPDBVl 1.00 1.00 0.00 1.00 1.00 0.00 1.00 1.00 0.00 1.00 1.00 0.00 
SPDBVl 1.00 1.00 0.00 1.00 1.00 0.00 1.00 1.00 0.00 1.00 1.00 0.00 
SPDBVl 1.00 1.00 0.00 1.00 1.00 0.00 1.00 1.00 0.00 1.00 1.00 0.00 
SPDBVl 1.00 1.00 0.00 1.00 1.00 0.00 1.00 1.00 0.00 1.00 1.00 0.00 
SPDBVl 1.00 1.00 0.00 1.00 1.00 0.00 1.00 1.00 0.00 1.00 1.00 0.00 
SPDBVl 1.00 1.00 0.00 1.00 1.00 0.00 1.00 1.00 0.00 1.00 1.00 0.00 
SPDBVl 1.00 1.00 0.00 1.00 1.00 0.00 1.00 1.00 0.00 1.00 1.00 0.00 
SPDBVl 1.00 1.00 0.00 1.00 1.00 0.00 1.00 1.00 0.00 1.00 1.00 0.00 
SPDBVl 1.00 1.00 0.00 1.00 1.00 0.00 1.00 1.00 0.00 1.00 1.00 0.00 
SPDBVl 1.00 1.00 0.00 1.00 1.00 0.00 1.00 1.00 0.00 1.00 1.00 0.00 
SPDBVl 1.00 1.00 0.00 1.00 1.00 0.00 1.00 1.00 0.00 1.00 1.00 0.00 
SPDBVl 1.00 1.00 0.00 1.00 1.00 0.00 1.00 1.00 0.00 1.00 1.00 0.00 
SPDBVl 1.00 1.00 0.00 1.00 1.00 0.00 1.00 1.00 0.00 1.00 1.00 0.00 
SPDBVl 1.00 1.00 0.00 1.00 1.00 0.00 1.00 1.00 0.00 1.00 1.00 0.00 
SPDBVl 1.00 1.00 0.00 1.00 1.00 0.00 1.00 1.00 0.00 1.00 1.00 0.00 
SPDBVl 1.00 1.00 0.00 1.00 1.00 0.00 1.00 1.00 0.00 1.00 1.00 0.00 
SPDBVl 1.00 1.00 0.00 1.00 1.00 0.00 1.00 1.00 0.00 1.00 1.00 0.00 
SPDBVl 1.00 1.00 0.00 1.00 1.00 0.00 1.00 1.00 0.00 1.00 1.00 0.00 
SPDBVl 1.00 1.00 0.00 1.00 1.00 0.00 1.00 1.00 0.00 1.00 1.00 0.00 
SPDBVl 1.00 1.00 0.00 1.00 1.00 0.00 1.00 1.00 0.00 1.00 1.00 0.00 
SPDBVl 1.00 1.00 0.00 1.00 1.00 0.00 1.00 1.00 0.00 1.00 1.00 0.00 
SPDBVl 1.00 1.00 0.00 1.00 1.00 0.00 1.00 1.00 0.00 1.00 1.00 0.00 
SPDBVl 1.00 1.00 0.00 1.00 1.00 0.00 1.00 1.00 0.00 1.00 1.00 0.00 
SPDBVl 1.00 1.00 0.00 1.00 1.00 0.00 1.00 1.00 0.00 1.00 1.00 0.00 
SPDBVl 1.00 1.00 0.00 1.00 1.00 0.00 1.00 1.00 0.00 1.00 1.00 0.00 
SPDBVl 1.00 1.00 0.00 1.00 1.00 0.00 1.00 1.00 0.00 1.00 1.00 0.00 
SPDBVl 1.00 1.00 0.00 1.00 1.00 0.00 1.00 1.00 0.00 1.00 1.00 0.00 
SPDBVl 1.00 1.00 0.00 1.00 1.00 0.00 1.00 1.00 0.00 1.00 1.00 0.00 
SPDBVl 1.00 1.00 0.00 1.00 1.00 0.00 1.00 1.00 0.00 1.00 1.00 0.00 
SPDBVl 1.00 1.00 0.00 1.00 1.00 0.00 1.00 1.00 0.00 1.00 1.00 0.00 
SPDBVl 1.00 1.00 0.00 1.00 1.00 0.00 1.00 1.00 0.00 1.00 1.00 0.00 
SPDBVl 1.00 1.00 0.00 1.00 1.00 0.00 1.00 1.00 0.00 1.00 1.00 0.00 
SPDBVl 1.00 1.00 0.00 1.00 1.00 0.00 1.00 1.00 0.00 1.00 1.00 0.00 
SPDBVl 1.00 1.00 0.00 1.00 1.00 0.00 1.00 1.00 0.00 1.00 1.00 0.00 
SPDBVl 1.00 1.00 0.00 1.00 1.00 0.00 1.00 1.00 0.00 1.00 1.00 0.00 
SPDBVl 1.00 1.00 0.00 1.00 1.00 0.00 1.00 1.00 0.00 1.00 1.00 0.00 
SPDBVl 1.00 1.00 0.00 1.00 1.00 0.00 1.00 1.00 0.00 1.00 1.00 0.00 
SPDBVl 1.00 1.00 0.00 1.00 1.00 0.00 1.00 1.00 0.00 1.00 1.00 0.00 
SPDBVl 1.00 1.00 0.00 1.00 1.00 0.00 1.00 1.00 0.00 1.00 1.00 0.00 
SPDBVl 1.00 1.00 0.00 1.00 1.00 0.00 1.00 1.00 0.00 1.00 1.00 0.00 
SPDBVl 1.00 1.00 0.00 1.00 1.00 0.00 1.00 1.00 0.00 1.00 1.00 0.00 
SPDBVl 1.00 1.00 0.00 1.00 1.00 0.00 1.00 1.00 0.00 
SPDBVb 0.00 0.00 0.00
END
