# Supplementary material for: Molecular phylogenetics and comparative modeling of HEN1, a methyltransferase involved in plant microRNA biogenesis
Source: BMC Evol Biol. 2006 Jan 24;6:6. doi: 10.1186/1471-2148-6-6 (PMC1397878; doi:10.1186/1471-2148-6-6)
Supplement: Additional File 3 — 3rd model of the HEN1 CTD (aa 694–911) in the Protein Data Bank format. A representative of the 3rd cluster of decoys obtained after re-folding the insertion (aa 829–859) using ROSETTA. [file 1471-2148-6-6-S3.pdb]

COMPND    ?
REMARK    File generated by Swiss-PdbViewer  3.70b15
REMARK    http://www.expasy.org/spdbv/
ATOM      1  N   LYS A 694       7.559  59.724 -13.289  1.00  0.00
ATOM      2  CA  LYS A 694       7.270  58.331 -13.606  1.00  0.00
ATOM      3  C   LYS A 694       6.658  57.609 -12.413  1.00  0.00
ATOM      4  O   LYS A 694       6.695  58.107 -11.288  1.00  0.00
ATOM      5  CB  LYS A 694       8.540  57.610 -14.061  1.00  0.00
ATOM      6  CG  LYS A 694       9.617  57.496 -12.990  1.00  0.00
ATOM      7  CD  LYS A 694      10.786  56.649 -13.469  1.00  0.00
ATOM      8  CE  LYS A 694      11.608  57.382 -14.518  1.00  0.00
ATOM      9  NZ  LYS A 694      12.802  56.598 -14.937  1.00  0.00
ATOM     10  N   PRO A 695       6.092  56.433 -12.664  1.00  0.00
ATOM     11  CA  PRO A 695       5.583  55.583 -11.595  1.00  0.00
ATOM     12  C   PRO A 695       6.703  55.146 -10.660  1.00  0.00
ATOM     13  O   PRO A 695       7.778  54.746 -11.107  1.00  0.00
ATOM     14  CB  PRO A 695       4.947  54.393 -12.332  1.00  0.00
ATOM     15  CG  PRO A 695       4.605  54.921 -13.698  1.00  0.00
ATOM     16  CD  PRO A 695       5.897  55.834 -13.991  1.00  0.00
ATOM     17  N   PRO A 696       6.446  55.225  -9.359  1.00  0.00
ATOM     18  CA  PRO A 696       7.456  54.910  -8.357  1.00  0.00
ATOM     19  C   PRO A 696       7.749  53.416  -8.320  1.00  0.00
ATOM     20  O   PRO A 696       6.867  52.595  -8.572  1.00  0.00
ATOM     21  CB  PRO A 696       6.848  55.413  -7.037  1.00  0.00
ATOM     22  CG  PRO A 696       5.360  55.355  -7.249  1.00  0.00
ATOM     23  CD  PRO A 696       5.233  55.803  -8.762  1.00  0.00
ATOM     24  N   LEU A 697       8.992  53.069  -8.007  1.00  0.00
ATOM     25  CA  LEU A 697       9.404  51.672  -7.940  1.00  0.00
ATOM     26  C   LEU A 697      10.443  51.455  -6.847  1.00  0.00
ATOM     27  O   LEU A 697      11.051  52.406  -6.357  1.00  0.00
ATOM     28  CB  LEU A 697       9.963  51.199  -9.289  1.00  0.00
ATOM     29  CG  LEU A 697       8.989  51.180 -10.470  1.00  0.00
ATOM     30  CD1 LEU A 697       9.661  50.969 -11.818  1.00  0.00
ATOM     31  CD2 LEU A 697       7.825  50.215 -10.291  1.00  0.00
ATOM     32  N   SER A 698      10.640  50.197  -6.466  1.00  0.00
ATOM     33  CA  SER A 698      11.659  49.844  -5.485  1.00  0.00
ATOM     34  C   SER A 698      13.053  50.192  -5.989  1.00  0.00
ATOM     35  O   SER A 698      13.923  50.590  -5.214  1.00  0.00
ATOM     36  CB  SER A 698      11.500  48.327  -5.353  1.00  0.00
ATOM     37  OG  SER A 698      11.835  47.674  -6.564  1.00  0.00
ATOM     38  N   LYS A 699      13.260  50.040  -7.292  1.00  0.00
ATOM     39  CA  LYS A 699      14.548  50.344  -7.904  1.00  0.00
ATOM     40  C   LYS A 699      14.866  51.831  -7.810  1.00  0.00
ATOM     41  O   LYS A 699      16.016  52.218  -7.605  1.00  0.00
ATOM     42  CB  LYS A 699      14.568  49.893  -9.365  1.00  0.00
ATOM     43  CG  LYS A 699      15.896  50.117 -10.075  1.00  0.00
ATOM     44  CD  LYS A 699      15.865  49.565 -11.493  1.00  0.00
ATOM     45  CE  LYS A 699      17.187  49.804 -12.209  1.00  0.00
ATOM     46  NZ  LYS A 699      17.167  49.279 -13.602  1.00  0.00
ATOM     47  N   GLN A 700      13.840  52.660  -7.963  1.00  0.00
ATOM     48  CA  GLN A 700      13.999  54.105  -7.848  1.00  0.00
ATOM     49  C   GLN A 700      14.288  54.515  -6.410  1.00  0.00
ATOM     50  O   GLN A 700      15.077  55.426  -6.161  1.00  0.00
ATOM     51  CB  GLN A 700      12.723  54.806  -8.302  1.00  0.00
ATOM     52  CG  GLN A 700      12.528  54.589  -9.799  1.00  0.00
ATOM     53  CD  GLN A 700      13.691  55.167 -10.593  1.00  0.00
ATOM     54  OE1 GLN A 700      14.127  56.287 -10.335  1.00  0.00
ATOM     55  NE2 GLN A 700      14.191  54.400 -11.564  1.00  0.00
ATOM     56  N   ARG A 701      13.643  53.836  -5.466  1.00  0.00
ATOM     57  CA  ARG A 701      13.875  54.086  -4.049  1.00  0.00
ATOM     58  C   ARG A 701      15.334  53.847  -3.680  1.00  0.00
ATOM     59  O   ARG A 701      15.913  54.588  -2.887  1.00  0.00
ATOM     60  CB  ARG A 701      12.965  53.204  -3.192  1.00  0.00
ATOM     61  CG  ARG A 701      11.476  53.448  -3.396  1.00  0.00
ATOM     62  CD  ARG A 701      10.639  52.487  -2.566  1.00  0.00
ATOM     63  NE  ARG A 701       9.208  52.689  -2.773  1.00  0.00
ATOM     64  CZ  ARG A 701       8.481  51.793  -2.115  1.00  0.00
ATOM     65  NH1 ARG A 701       7.158  51.827  -2.189  1.00  0.00
ATOM     66  NH2 ARG A 701       9.076  50.861  -1.382  1.00  0.00
ATOM     67  N   VAL A 702      15.922  52.806  -4.260  1.00  0.00
ATOM     68  CA  VAL A 702      17.298  52.480  -4.007  1.00  0.00
ATOM     69  C   VAL A 702      18.171  53.573  -4.526  1.00  0.00
ATOM     70  O   VAL A 702      19.103  54.010  -3.853  1.00  0.00
ATOM     71  CB  VAL A 702      17.689  51.139  -4.657  1.00  0.00
ATOM     72  CG1 VAL A 702      19.189  50.910  -4.542  1.00  0.00
ATOM     73  CG2 VAL A 702      16.926  49.992  -4.012  1.00  0.00
ATOM     74  N   GLU A 703      17.882  54.051  -5.748  1.00  0.00
ATOM     75  CA  GLU A 703      18.687  55.070  -6.352  1.00  0.00
ATOM     76  C   GLU A 703      18.593  56.294  -5.501  1.00  0.00
ATOM     77  O   GLU A 703      19.592  56.954  -5.229  1.00  0.00
ATOM     78  CB  GLU A 703      18.227  55.336  -7.787  1.00  0.00
ATOM     79  CG  GLU A 703      18.535  54.210  -8.765  1.00  0.00
ATOM     80  CD  GLU A 703      17.943  54.486 -10.119  1.00  0.00
ATOM     81  OE1 GLU A 703      17.263  55.474 -10.259  1.00  0.00
ATOM     82  OE2 GLU A 703      18.261  53.772 -11.041  1.00  0.00
ATOM     83  N   TYR A 704      17.371  56.611  -5.041  1.00  0.00
ATOM     84  CA  TYR A 704      17.122  57.775  -4.243  1.00  0.00
ATOM     85  C   TYR A 704      17.868  57.673  -2.949  1.00  0.00
ATOM     86  O   TYR A 704      18.513  58.631  -2.525  1.00  0.00
ATOM     87  CB  TYR A 704      15.621  57.942  -3.993  1.00  0.00
ATOM     88  CG  TYR A 704      14.804  58.109  -5.255  1.00  0.00
ATOM     89  CD1 TYR A 704      15.390  57.977  -6.505  1.00  0.00
ATOM     90  CD2 TYR A 704      13.449  58.398  -5.192  1.00  0.00
ATOM     91  CE1 TYR A 704      14.649  58.129  -7.661  1.00  0.00
ATOM     92  CE2 TYR A 704      12.699  58.552  -6.341  1.00  0.00
ATOM     93  CZ  TYR A 704      13.302  58.417  -7.575  1.00  0.00
ATOM     94  OH  TYR A 704      12.558  58.568  -8.722  1.00  0.00
ATOM     95  N   ALA A 705      17.815  56.503  -2.289  1.00  0.00
ATOM     96  CA  ALA A 705      18.454  56.347  -1.014  1.00  0.00
ATOM     97  C   ALA A 705      19.931  56.505  -1.162  1.00  0.00
ATOM     98  O   ALA A 705      20.574  57.197  -0.374  1.00  0.00
ATOM     99  CB  ALA A 705      18.104  54.996  -0.408  1.00  0.00
ATOM    100  N   LEU A 706      20.510  55.882  -2.201  1.00  0.00
ATOM    101  CA  LEU A 706      21.932  55.909  -2.352  1.00  0.00
ATOM    102  C   LEU A 706      22.359  57.320  -2.585  1.00  0.00
ATOM    103  O   LEU A 706      23.340  57.787  -2.010  1.00  0.00
ATOM    104  CB  LEU A 706      22.380  54.994  -3.500  1.00  0.00
ATOM    105  CG  LEU A 706      22.063  53.503  -3.358  1.00  0.00
ATOM    106  CD1 LEU A 706      22.551  52.658  -4.525  1.00  0.00
ATOM    107  CD2 LEU A 706      22.509  52.905  -2.032  1.00  0.00
ATOM    108  N   LYS A 707      21.601  58.055  -3.417  1.00  0.00
ATOM    109  CA  LYS A 707      22.010  59.379  -3.780  1.00  0.00
ATOM    110  C   LYS A 707      22.110  60.230  -2.556  1.00  0.00
ATOM    111  O   LYS A 707      23.068  60.983  -2.388  1.00  0.00
ATOM    112  CB  LYS A 707      21.031  59.985  -4.787  1.00  0.00
ATOM    113  CG  LYS A 707      21.081  59.353  -6.171  1.00  0.00
ATOM    114  CD  LYS A 707      20.083  60.007  -7.115  1.00  0.00
ATOM    115  CE  LYS A 707      20.114  59.359  -8.491  1.00  0.00
ATOM    116  NZ  LYS A 707      19.119  59.966  -9.416  1.00  0.00
ATOM    117  N   HIS A 708      21.123  60.113  -1.654  1.00  0.00
ATOM    118  CA  HIS A 708      21.058  60.966  -0.504  1.00  0.00
ATOM    119  C   HIS A 708      22.260  60.782   0.366  1.00  0.00
ATOM    120  O   HIS A 708      22.845  61.760   0.830  1.00  0.00
ATOM    121  CB  HIS A 708      19.781  60.695   0.298  1.00  0.00
ATOM    122  CG  HIS A 708      18.522  60.986  -0.460  1.00  0.00
ATOM    123  ND1 HIS A 708      17.282  60.559  -0.032  1.00  0.00
ATOM    124  CD2 HIS A 708      18.312  61.656  -1.617  1.00  0.00
ATOM    125  CE1 HIS A 708      16.362  60.958  -0.894  1.00  0.00
ATOM    126  NE2 HIS A 708      16.961  61.624  -1.864  1.00  0.00
ATOM    127  N   ILE A 709      22.686  59.534   0.623  1.00  0.00
ATOM    128  CA  ILE A 709      23.826  59.432   1.481  1.00  0.00
ATOM    129  C   ILE A 709      24.992  59.349   0.560  1.00  0.00
ATOM    130  O   ILE A 709      25.479  58.260   0.258  1.00  0.00
ATOM    131  CB  ILE A 709      23.724  58.212   2.413  1.00  0.00
ATOM    132  CG1 ILE A 709      22.449  58.289   3.256  1.00  0.00
ATOM    133  CG2 ILE A 709      24.952  58.122   3.308  1.00  0.00
ATOM    134  CD1 ILE A 709      22.282  57.135   4.218  1.00  0.00
ATOM    135  N   ARG A 710      25.494  60.529   0.135  1.00  0.00
ATOM    136  CA  ARG A 710      26.521  60.567  -0.859  1.00  0.00
ATOM    137  C   ARG A 710      27.672  59.778  -0.352  1.00  0.00
ATOM    138  O   ARG A 710      28.302  60.109   0.651  1.00  0.00
ATOM    139  CB  ARG A 710      26.913  62.014  -1.171  1.00  0.00
ATOM    140  CG  ARG A 710      27.899  62.165  -2.321  1.00  0.00
ATOM    141  CD  ARG A 710      28.216  63.629  -2.587  1.00  0.00
ATOM    142  NE  ARG A 710      27.041  64.372  -3.032  1.00  0.00
ATOM    143  CZ  ARG A 710      26.821  64.219  -4.333  1.00  0.00
ATOM    144  NH1 ARG A 710      25.792  64.824  -4.909  1.00  0.00
ATOM    145  NH2 ARG A 710      27.630  63.461  -5.060  1.00  0.00
ATOM    146  N   GLU A 711      27.962  58.695  -1.091  1.00  0.00
ATOM    147  CA  GLU A 711      28.929  57.718  -0.706  1.00  0.00
ATOM    148  C   GLU A 711      30.303  58.199  -1.006  1.00  0.00
ATOM    149  O   GLU A 711      30.512  59.135  -1.775  1.00  0.00
ATOM    150  CB  GLU A 711      28.660  56.389  -1.417  1.00  0.00
ATOM    151  CG  GLU A 711      27.437  55.640  -0.907  1.00  0.00
ATOM    152  CD  GLU A 711      26.181  56.130  -1.571  1.00  0.00
ATOM    153  OE1 GLU A 711      26.273  56.995  -2.409  1.00  0.00
ATOM    154  OE2 GLU A 711      25.142  55.562  -1.325  1.00  0.00
ATOM    155  N   SER A 712      31.278  57.558  -0.338  1.00  0.00
ATOM    156  CA  SER A 712      32.665  57.836  -0.532  1.00  0.00
ATOM    157  C   SER A 712      33.279  56.519  -0.884  1.00  0.00
ATOM    158  O   SER A 712      32.765  55.467  -0.509  1.00  0.00
ATOM    159  CB  SER A 712      33.109  58.351   0.840  1.00  0.00
ATOM    160  OG  SER A 712      32.414  59.536   1.188  1.00  0.00
ATOM    161  N   SER A 713      34.405  56.546  -1.618  1.00  0.00
ATOM    162  CA  SER A 713      35.013  55.332  -2.075  1.00  0.00
ATOM    163  C   SER A 713      35.341  54.489  -0.892  1.00  0.00
ATOM    164  O   SER A 713      35.063  53.291  -0.884  1.00  0.00
ATOM    165  CB  SER A 713      36.278  55.825  -2.781  1.00  0.00
ATOM    166  OG  SER A 713      35.956  56.576  -3.938  1.00  0.00
ATOM    167  N   ALA A 714      35.950  55.079   0.151  1.00  0.00
ATOM    168  CA  ALA A 714      36.222  54.239   1.274  1.00  0.00
ATOM    169  C   ALA A 714      35.130  54.482   2.255  1.00  0.00
ATOM    170  O   ALA A 714      35.194  55.405   3.064  1.00  0.00
ATOM    171  CB  ALA A 714      37.604  54.535   1.836  1.00  0.00
ATOM    172  N   SER A 715      34.098  53.628   2.217  1.00  0.00
ATOM    173  CA  SER A 715      33.023  53.792   3.137  1.00  0.00
ATOM    174  C   SER A 715      32.601  52.417   3.512  1.00  0.00
ATOM    175  O   SER A 715      32.653  51.498   2.695  1.00  0.00
ATOM    176  CB  SER A 715      31.967  54.526   2.306  1.00  0.00
ATOM    177  OG  SER A 715      30.796  54.765   3.067  1.00  0.00
ATOM    178  N   THR A 716      32.193  52.236   4.779  1.00  0.00
ATOM    179  CA  THR A 716      31.725  50.955   5.204  1.00  0.00
ATOM    180  C   THR A 716      30.255  51.128   5.367  1.00  0.00
ATOM    181  O   THR A 716      29.809  52.032   6.073  1.00  0.00
ATOM    182  CB  THR A 716      32.415  50.505   6.505  1.00  0.00
ATOM    183  OG1 THR A 716      33.828  50.404   6.289  1.00  0.00
ATOM    184  CG2 THR A 716      31.878  49.154   6.954  1.00  0.00
ATOM    185  N   LEU A 717      29.455  50.282   4.696  1.00  0.00
ATOM    186  CA  LEU A 717      28.043  50.486   4.797  1.00  0.00
ATOM    187  C   LEU A 717      27.423  49.244   5.350  1.00  0.00
ATOM    188  O   LEU A 717      27.779  48.134   4.955  1.00  0.00
ATOM    189  CB  LEU A 717      27.441  50.850   3.434  1.00  0.00
ATOM    190  CG  LEU A 717      25.976  51.296   3.423  1.00  0.00
ATOM    191  CD1 LEU A 717      25.697  52.466   2.492  1.00  0.00
ATOM    192  CD2 LEU A 717      24.992  50.162   3.174  1.00  0.00
ATOM    193  N   VAL A 718      26.503  49.403   6.329  1.00  0.00
ATOM    194  CA  VAL A 718      25.807  48.255   6.833  1.00  0.00
ATOM    195  C   VAL A 718      24.411  48.330   6.335  1.00  0.00
ATOM    196  O   VAL A 718      23.753  49.367   6.414  1.00  0.00
ATOM    197  CB  VAL A 718      25.847  48.202   8.372  1.00  0.00
ATOM    198  CG1 VAL A 718      25.232  49.462   8.964  1.00  0.00
ATOM    199  CG2 VAL A 718      25.120  46.967   8.881  1.00  0.00
ATOM    200  N   ASP A 719      23.927  47.205   5.792  1.00  0.00
ATOM    201  CA  ASP A 719      22.588  47.166   5.308  1.00  0.00
ATOM    202  C   ASP A 719      21.840  46.281   6.244  1.00  0.00
ATOM    203  O   ASP A 719      22.173  45.107   6.401  1.00  0.00
ATOM    204  CB  ASP A 719      22.553  46.665   3.862  1.00  0.00
ATOM    205  CG  ASP A 719      21.166  46.649   3.235  1.00  0.00
ATOM    206  OD1 ASP A 719      20.269  47.220   3.808  1.00  0.00
ATOM    207  OD2 ASP A 719      21.046  46.204   2.118  1.00  0.00
ATOM    208  N   PHE A 720      20.806  46.830   6.906  1.00  0.00
ATOM    209  CA  PHE A 720      20.082  46.027   7.839  1.00  0.00
ATOM    210  C   PHE A 720      18.906  45.473   7.104  1.00  0.00
ATOM    211  O   PHE A 720      18.216  46.195   6.386  1.00  0.00
ATOM    212  CB  PHE A 720      19.673  46.859   9.056  1.00  0.00
ATOM    213  CG  PHE A 720      20.835  47.454   9.801  1.00  0.00
ATOM    214  CD1 PHE A 720      21.055  48.824   9.791  1.00  0.00
ATOM    215  CD2 PHE A 720      21.710  46.647  10.511  1.00  0.00
ATOM    216  CE1 PHE A 720      22.123  49.372  10.475  1.00  0.00
ATOM    217  CE2 PHE A 720      22.778  47.192  11.196  1.00  0.00
ATOM    218  CZ  PHE A 720      22.985  48.557  11.178  1.00  0.00
ATOM    219  N   GLY A 721      18.643  44.161   7.262  1.00  0.00
ATOM    220  CA  GLY A 721      17.541  43.583   6.553  1.00  0.00
ATOM    221  C   GLY A 721      17.908  43.576   5.104  1.00  0.00
ATOM    222  O   GLY A 721      17.140  44.020   4.253  1.00  0.00
ATOM    223  N   CYS A 722      19.108  43.051   4.798  1.00  0.00
ATOM    224  CA  CYS A 722      19.648  43.035   3.470  1.00  0.00
ATOM    225  C   CYS A 722      18.745  42.261   2.560  1.00  0.00
ATOM    226  O   CYS A 722      18.574  42.626   1.398  1.00  0.00
ATOM    227  CB  CYS A 722      20.986  42.319   3.658  1.00  0.00
ATOM    228  SG  CYS A 722      22.000  42.221   2.163  1.00  0.00
ATOM    229  N   GLY A 723      18.154  41.155   3.043  1.00  0.00
ATOM    230  CA  GLY A 723      17.266  40.421   2.191  1.00  0.00
ATOM    231  C   GLY A 723      18.061  39.806   1.082  1.00  0.00
ATOM    232  O   GLY A 723      19.076  39.151   1.318  1.00  0.00
ATOM    233  N   SER A 724      17.590  40.002  -0.167  1.00  0.00
ATOM    234  CA  SER A 724      18.201  39.439  -1.340  1.00  0.00
ATOM    235  C   SER A 724      19.540  40.070  -1.550  1.00  0.00
ATOM    236  O   SER A 724      20.395  39.499  -2.226  1.00  0.00
ATOM    237  CB  SER A 724      17.224  39.824  -2.454  1.00  0.00
ATOM    238  OG  SER A 724      17.198  41.227  -2.646  1.00  0.00
ATOM    239  N   GLY A 725      19.766  41.267  -0.976  1.00  0.00
ATOM    240  CA  GLY A 725      21.053  41.882  -1.139  1.00  0.00
ATOM    241  C   GLY A 725      21.039  42.829  -2.300  1.00  0.00
ATOM    242  O   GLY A 725      22.094  43.176  -2.828  1.00  0.00
ATOM    243  N   SER A 726      19.846  43.273  -2.739  1.00  0.00
ATOM    244  CA  SER A 726      19.787  44.187  -3.846  1.00  0.00
ATOM    245  C   SER A 726      20.463  45.471  -3.480  1.00  0.00
ATOM    246  O   SER A 726      21.232  46.021  -4.265  1.00  0.00
ATOM    247  CB  SER A 726      18.283  44.394  -4.043  1.00  0.00
ATOM    248  OG  SER A 726      17.655  43.198  -4.469  1.00  0.00
ATOM    249  N   LEU A 727      20.185  45.985  -2.268  1.00  0.00
ATOM    250  CA  LEU A 727      20.741  47.242  -1.853  1.00  0.00
ATOM    251  C   LEU A 727      22.225  47.118  -1.767  1.00  0.00
ATOM    252  O   LEU A 727      22.958  48.002  -2.211  1.00  0.00
ATOM    253  CB  LEU A 727      20.149  47.688  -0.510  1.00  0.00
ATOM    254  CG  LEU A 727      20.470  49.114  -0.053  1.00  0.00
ATOM    255  CD1 LEU A 727      20.130  50.181  -1.082  1.00  0.00
ATOM    256  CD2 LEU A 727      19.886  49.467   1.307  1.00  0.00
ATOM    257  N   LEU A 728      22.700  45.992  -1.208  1.00  0.00
ATOM    258  CA  LEU A 728      24.104  45.819  -1.002  1.00  0.00
ATOM    259  C   LEU A 728      24.796  45.840  -2.323  1.00  0.00
ATOM    260  O   LEU A 728      25.835  46.478  -2.474  1.00  0.00
ATOM    261  CB  LEU A 728      24.392  44.513  -0.250  1.00  0.00
ATOM    262  CG  LEU A 728      25.785  44.364   0.367  1.00  0.00
ATOM    263  CD1 LEU A 728      25.922  43.165   1.294  1.00  0.00
ATOM    264  CD2 LEU A 728      26.914  44.388  -0.654  1.00  0.00
ATOM    265  N   ASP A 729      24.225  45.149  -3.323  1.00  0.00
ATOM    266  CA  ASP A 729      24.870  45.027  -4.597  1.00  0.00
ATOM    267  C   ASP A 729      25.020  46.374  -5.225  1.00  0.00
ATOM    268  O   ASP A 729      26.090  46.722  -5.721  1.00  0.00
ATOM    269  CB  ASP A 729      24.081  44.088  -5.511  1.00  0.00
ATOM    270  CG  ASP A 729      24.173  42.615  -5.131  1.00  0.00
ATOM    271  OD1 ASP A 729      25.011  42.281  -4.328  1.00  0.00
ATOM    272  OD2 ASP A 729      23.311  41.867  -5.523  1.00  0.00
ATOM    273  N   SER A 730      23.943  47.176  -5.210  1.00  0.00
ATOM    274  CA  SER A 730      23.992  48.464  -5.832  1.00  0.00
ATOM    275  C   SER A 730      25.009  49.281  -5.102  1.00  0.00
ATOM    276  O   SER A 730      25.810  49.996  -5.701  1.00  0.00
ATOM    277  CB  SER A 730      22.573  49.001  -5.626  1.00  0.00
ATOM    278  OG  SER A 730      21.627  48.232  -6.348  1.00  0.00
ATOM    279  N   LEU A 731      25.003  49.170  -3.766  1.00  0.00
ATOM    280  CA  LEU A 731      25.892  49.924  -2.936  1.00  0.00
ATOM    281  C   LEU A 731      27.306  49.535  -3.225  1.00  0.00
ATOM    282  O   LEU A 731      28.180  50.389  -3.356  1.00  0.00
ATOM    283  CB  LEU A 731      25.566  49.716  -1.452  1.00  0.00
ATOM    284  CG  LEU A 731      24.359  50.475  -0.896  1.00  0.00
ATOM    285  CD1 LEU A 731      23.867  49.952   0.444  1.00  0.00
ATOM    286  CD2 LEU A 731      24.551  51.984  -0.849  1.00  0.00
ATOM    287  N   LEU A 732      27.582  48.224  -3.314  1.00  0.00
ATOM    288  CA  LEU A 732      28.941  47.824  -3.497  1.00  0.00
ATOM    289  C   LEU A 732      29.391  48.220  -4.866  1.00  0.00
ATOM    290  O   LEU A 732      30.481  48.765  -5.038  1.00  0.00
ATOM    291  CB  LEU A 732      29.103  46.313  -3.282  1.00  0.00
ATOM    292  CG  LEU A 732      30.534  45.774  -3.220  1.00  0.00
ATOM    293  CD1 LEU A 732      31.362  46.358  -2.085  1.00  0.00
ATOM    294  CD2 LEU A 732      30.617  44.254  -3.224  1.00  0.00
ATOM    295  N   ASP A 733      28.530  47.980  -5.872  1.00  0.00
ATOM    296  CA  ASP A 733      28.825  48.295  -7.239  1.00  0.00
ATOM    297  C   ASP A 733      28.371  49.694  -7.464  1.00  0.00
ATOM    298  O   ASP A 733      28.293  50.486  -6.525  1.00  0.00
ATOM    299  CB  ASP A 733      28.140  47.300  -8.179  1.00  0.00
ATOM    300  CG  ASP A 733      28.621  45.863  -8.032  1.00  0.00
ATOM    301  OD1 ASP A 733      29.810  45.659  -7.964  1.00  0.00
ATOM    302  OD2 ASP A 733      27.800  45.000  -7.833  1.00  0.00
ATOM    303  N   TYR A 734      28.090  50.058  -8.731  1.00  0.00
ATOM    304  CA  TYR A 734      27.670  51.407  -8.938  1.00  0.00
ATOM    305  C   TYR A 734      28.829  52.304  -8.669  1.00  0.00
ATOM    306  O   TYR A 734      29.829  51.924  -8.064  1.00  0.00
ATOM    307  CB  TYR A 734      26.478  51.741  -8.037  1.00  0.00
ATOM    308  CG  TYR A 734      25.218  50.976  -8.378  1.00  0.00
ATOM    309  CD1 TYR A 734      25.057  50.390  -9.626  1.00  0.00
ATOM    310  CD2 TYR A 734      24.196  50.841  -7.452  1.00  0.00
ATOM    311  CE1 TYR A 734      23.908  49.690  -9.942  1.00  0.00
ATOM    312  CE2 TYR A 734      23.043  50.144  -7.757  1.00  0.00
ATOM    313  CZ  TYR A 734      22.903  49.569  -9.004  1.00  0.00
ATOM    314  OH  TYR A 734      21.757  48.873  -9.314  1.00  0.00
ATOM    315  N   PRO A 735      28.728  53.495  -9.168  1.00  0.00
ATOM    316  CA  PRO A 735      29.779  54.451  -8.998  1.00  0.00
ATOM    317  C   PRO A 735      29.983  54.707  -7.542  1.00  0.00
ATOM    318  O   PRO A 735      31.007  55.283  -7.181  1.00  0.00
ATOM    319  CB  PRO A 735      29.285  55.692  -9.759  1.00  0.00
ATOM    320  CG  PRO A 735      27.786  55.569  -9.771  1.00  0.00
ATOM    321  CD  PRO A 735      27.563  54.035  -9.903  1.00  0.00
ATOM    322  N   THR A 736      29.024  54.298  -6.691  1.00  0.00
ATOM    323  CA  THR A 736      29.193  54.508  -5.287  1.00  0.00
ATOM    324  C   THR A 736      30.467  53.831  -4.885  1.00  0.00
ATOM    325  O   THR A 736      31.329  54.456  -4.271  1.00  0.00
ATOM    326  CB  THR A 736      27.996  53.961  -4.486  1.00  0.00
ATOM    327  OG1 THR A 736      27.841  52.560  -4.748  1.00  0.00
ATOM    328  CG2 THR A 736      26.718  54.689  -4.872  1.00  0.00
ATOM    329  N   SER A 737      30.629  52.544  -5.259  1.00  0.00
ATOM    330  CA  SER A 737      31.848  51.817  -5.030  1.00  0.00
ATOM    331  C   SER A 737      32.340  51.999  -3.626  1.00  0.00
ATOM    332  O   SER A 737      33.439  52.508  -3.414  1.00  0.00
ATOM    333  CB  SER A 737      32.822  52.457  -6.024  1.00  0.00
ATOM    334  OG  SER A 737      32.366  52.299  -7.356  1.00  0.00
ATOM    335  N   LEU A 738      31.538  51.599  -2.625  1.00  0.00
ATOM    336  CA  LEU A 738      31.980  51.740  -1.267  1.00  0.00
ATOM    337  C   LEU A 738      33.025  50.698  -1.034  1.00  0.00
ATOM    338  O   LEU A 738      33.081  49.691  -1.736  1.00  0.00
ATOM    339  CB  LEU A 738      30.805  51.606  -0.290  1.00  0.00
ATOM    340  CG  LEU A 738      29.705  52.666  -0.383  1.00  0.00
ATOM    341  CD1 LEU A 738      28.627  52.528   0.681  1.00  0.00
ATOM    342  CD2 LEU A 738      30.232  54.093  -0.436  1.00  0.00
ATOM    343  N   GLN A 739      33.917  50.936  -0.054  1.00  0.00
ATOM    344  CA  GLN A 739      34.975  50.003   0.192  1.00  0.00
ATOM    345  C   GLN A 739      34.409  48.704   0.676  1.00  0.00
ATOM    346  O   GLN A 739      34.778  47.641   0.178  1.00  0.00
ATOM    347  CB  GLN A 739      35.922  50.559   1.251  1.00  0.00
ATOM    348  CG  GLN A 739      37.094  49.602   1.438  1.00  0.00
ATOM    349  CD  GLN A 739      37.921  49.491   0.164  1.00  0.00
ATOM    350  OE1 GLN A 739      38.241  50.500  -0.461  1.00  0.00
ATOM    351  NE2 GLN A 739      38.264  48.260  -0.220  1.00  0.00
ATOM    352  N   THR A 740      33.472  48.745   1.645  1.00  0.00
ATOM    353  CA  THR A 740      32.990  47.500   2.169  1.00  0.00
ATOM    354  C   THR A 740      31.533  47.595   2.446  1.00  0.00
ATOM    355  O   THR A 740      30.991  48.672   2.693  1.00  0.00
ATOM    356  CB  THR A 740      33.739  47.102   3.454  1.00  0.00
ATOM    357  OG1 THR A 740      33.489  48.074   4.477  1.00  0.00
ATOM    358  CG2 THR A 740      35.235  47.017   3.196  1.00  0.00
ATOM    359  N   ILE A 741      30.858  46.437   2.405  1.00  0.00
ATOM    360  CA  ILE A 741      29.458  46.420   2.664  1.00  0.00
ATOM    361  C   ILE A 741      29.185  45.232   3.531  1.00  0.00
ATOM    362  O   ILE A 741      29.726  44.150   3.303  1.00  0.00
ATOM    363  CB  ILE A 741      28.644  46.360   1.359  1.00  0.00
ATOM    364  CG1 ILE A 741      29.053  47.500   0.421  1.00  0.00
ATOM    365  CG2 ILE A 741      27.154  46.423   1.659  1.00  0.00
ATOM    366  CD1 ILE A 741      28.485  48.845   0.810  1.00  0.00
ATOM    367  N   ILE A 742      28.366  45.415   4.584  1.00  0.00
ATOM    368  CA  ILE A 742      28.032  44.314   5.438  1.00  0.00
ATOM    369  C   ILE A 742      26.546  44.198   5.404  1.00  0.00
ATOM    370  O   ILE A 742      25.836  45.185   5.590  1.00  0.00
ATOM    371  CB  ILE A 742      28.556  44.529   6.869  1.00  0.00
ATOM    372  CG1 ILE A 742      30.081  44.654   6.866  1.00  0.00
ATOM    373  CG2 ILE A 742      28.115  43.389   7.775  1.00  0.00
ATOM    374  CD1 ILE A 742      30.662  45.088   8.193  1.00  0.00
ATOM    375  N   GLY A 743      26.032  42.981   5.146  1.00  0.00
ATOM    376  CA  GLY A 743      24.611  42.837   5.080  1.00  0.00
ATOM    377  C   GLY A 743      24.196  41.963   6.210  1.00  0.00
ATOM    378  O   GLY A 743      24.830  40.947   6.497  1.00  0.00
ATOM    379  N   VAL A 744      23.095  42.338   6.882  1.00  0.00
ATOM    380  CA  VAL A 744      22.671  41.548   7.993  1.00  0.00
ATOM    381  C   VAL A 744      21.257  41.140   7.721  1.00  0.00
ATOM    382  O   VAL A 744      20.435  41.945   7.282  1.00  0.00
ATOM    383  CB  VAL A 744      22.786  42.326   9.317  1.00  0.00
ATOM    384  CG1 VAL A 744      22.286  41.480  10.478  1.00  0.00
ATOM    385  CG2 VAL A 744      24.225  42.759   9.557  1.00  0.00
ATOM    386  N   ASP A 745      20.947  39.849   7.940  1.00  0.00
ATOM    387  CA  ASP A 745      19.623  39.379   7.672  1.00  0.00
ATOM    388  C   ASP A 745      19.285  38.378   8.729  1.00  0.00
ATOM    389  O   ASP A 745      20.143  37.624   9.185  1.00  0.00
ATOM    390  CB  ASP A 745      19.540  38.783   6.264  1.00  0.00
ATOM    391  CG  ASP A 745      18.122  38.600   5.741  1.00  0.00
ATOM    392  OD1 ASP A 745      17.381  37.853   6.336  1.00  0.00
ATOM    393  OD2 ASP A 745      17.741  39.323   4.850  1.00  0.00
ATOM    394  N   ILE A 746      18.018  38.383   9.177  1.00  0.00
ATOM    395  CA  ILE A 746      17.547  37.485  10.189  1.00  0.00
ATOM    396  C   ILE A 746      17.528  36.072   9.684  1.00  0.00
ATOM    397  O   ILE A 746      17.935  35.154  10.394  1.00  0.00
ATOM    398  CB  ILE A 746      16.138  37.869  10.677  1.00  0.00
ATOM    399  CG1 ILE A 746      15.861  37.246  12.048  1.00  0.00
ATOM    400  CG2 ILE A 746      15.088  37.429   9.668  1.00  0.00
ATOM    401  CD1 ILE A 746      14.409  37.311  12.465  1.00  0.00
ATOM    402  N   SER A 747      17.073  35.854   8.434  1.00  0.00
ATOM    403  CA  SER A 747      16.899  34.509   7.960  1.00  0.00
ATOM    404  C   SER A 747      18.103  34.073   7.195  1.00  0.00
ATOM    405  O   SER A 747      18.641  34.778   6.343  1.00  0.00
ATOM    406  CB  SER A 747      15.679  34.622   7.042  1.00  0.00
ATOM    407  OG  SER A 747      15.918  35.540   5.989  1.00  0.00
ATOM    408  N   PRO A 748      18.528  32.885   7.525  1.00  0.00
ATOM    409  CA  PRO A 748      19.663  32.297   6.878  1.00  0.00
ATOM    410  C   PRO A 748      19.388  32.025   5.438  1.00  0.00
ATOM    411  O   PRO A 748      20.332  32.003   4.649  1.00  0.00
ATOM    412  CB  PRO A 748      19.920  31.005   7.671  1.00  0.00
ATOM    413  CG  PRO A 748      18.602  30.677   8.316  1.00  0.00
ATOM    414  CD  PRO A 748      17.982  32.046   8.612  1.00  0.00
ATOM    415  N   LYS A 749      18.113  31.802   5.070  1.00  0.00
ATOM    416  CA  LYS A 749      17.807  31.509   3.701  1.00  0.00
ATOM    417  C   LYS A 749      18.164  32.699   2.879  1.00  0.00
ATOM    418  O   LYS A 749      18.784  32.574   1.824  1.00  0.00
ATOM    419  CB  LYS A 749      16.331  31.138   3.549  1.00  0.00
ATOM    420  CG  LYS A 749      15.920  30.762   2.131  1.00  0.00
ATOM    421  CD  LYS A 749      14.462  30.330   2.075  1.00  0.00
ATOM    422  CE  LYS A 749      14.040  29.988   0.654  1.00  0.00
ATOM    423  NZ  LYS A 749      12.609  29.588   0.579  1.00  0.00
ATOM    424  N   GLY A 750      17.783  33.897   3.358  1.00  0.00
ATOM    425  CA  GLY A 750      18.038  35.101   2.627  1.00  0.00
ATOM    426  C   GLY A 750      19.513  35.308   2.527  1.00  0.00
ATOM    427  O   GLY A 750      20.024  35.722   1.488  1.00  0.00
ATOM    428  N   LEU A 751      20.241  35.016   3.619  1.00  0.00
ATOM    429  CA  LEU A 751      21.651  35.266   3.627  1.00  0.00
ATOM    430  C   LEU A 751      22.292  34.443   2.564  1.00  0.00
ATOM    431  O   LEU A 751      23.174  34.918   1.850  1.00  0.00
ATOM    432  CB  LEU A 751      22.256  34.959   5.003  1.00  0.00
ATOM    433  CG  LEU A 751      21.879  35.901   6.149  1.00  0.00
ATOM    434  CD1 LEU A 751      22.194  35.347   7.530  1.00  0.00
ATOM    435  CD2 LEU A 751      22.433  37.311   5.992  1.00  0.00
ATOM    436  N   ALA A 752      21.857  33.181   2.422  1.00  0.00
ATOM    437  CA  ALA A 752      22.462  32.320   1.452  1.00  0.00
ATOM    438  C   ALA A 752      22.237  32.901   0.096  1.00  0.00
ATOM    439  O   ALA A 752      23.142  32.929  -0.738  1.00  0.00
ATOM    440  CB  ALA A 752      21.898  30.912   1.569  1.00  0.00
ATOM    441  N   ARG A 753      21.017  33.406  -0.150  1.00  0.00
ATOM    442  CA  ARG A 753      20.673  33.917  -1.442  1.00  0.00
ATOM    443  C   ARG A 753      21.564  35.078  -1.753  1.00  0.00
ATOM    444  O   ARG A 753      22.126  35.168  -2.843  1.00  0.00
ATOM    445  CB  ARG A 753      19.197  34.319  -1.483  1.00  0.00
ATOM    446  CG  ARG A 753      18.224  33.149  -1.459  1.00  0.00
ATOM    447  CD  ARG A 753      16.782  33.630  -1.388  1.00  0.00
ATOM    448  NE  ARG A 753      16.384  34.348  -2.595  1.00  0.00
ATOM    449  CZ  ARG A 753      15.240  35.002  -2.429  1.00  0.00
ATOM    450  NH1 ARG A 753      14.728  35.710  -3.425  1.00  0.00
ATOM    451  NH2 ARG A 753      14.606  34.947  -1.264  1.00  0.00
ATOM    452  N   ALA A 754      21.735  35.989  -0.779  1.00  0.00
ATOM    453  CA  ALA A 754      22.508  37.175  -1.004  1.00  0.00
ATOM    454  C   ALA A 754      23.920  36.792  -1.297  1.00  0.00
ATOM    455  O   ALA A 754      24.547  37.343  -2.201  1.00  0.00
ATOM    456  CB  ALA A 754      22.417  38.102   0.199  1.00  0.00
ATOM    457  N   ALA A 755      24.450  35.809  -0.549  1.00  0.00
ATOM    458  CA  ALA A 755      25.827  35.446  -0.710  1.00  0.00
ATOM    459  C   ALA A 755      26.043  34.966  -2.105  1.00  0.00
ATOM    460  O   ALA A 755      27.027  35.332  -2.747  1.00  0.00
ATOM    461  CB  ALA A 755      26.219  34.392   0.315  1.00  0.00
ATOM    462  N   LYS A 756      25.114  34.148  -2.627  1.00  0.00
ATOM    463  CA  LYS A 756      25.311  33.632  -3.947  1.00  0.00
ATOM    464  C   LYS A 756      25.337  34.777  -4.902  1.00  0.00
ATOM    465  O   LYS A 756      26.156  34.821  -5.819  1.00  0.00
ATOM    466  CB  LYS A 756      24.213  32.629  -4.301  1.00  0.00
ATOM    467  CG  LYS A 756      24.291  31.314  -3.537  1.00  0.00
ATOM    468  CD  LYS A 756      23.170  30.369  -3.943  1.00  0.00
ATOM    469  CE  LYS A 756      23.232  29.066  -3.161  1.00  0.00
ATOM    470  NZ  LYS A 756      22.122  28.144  -3.525  1.00  0.00
ATOM    471  N   MET A 757      24.442  35.754  -4.696  1.00  0.00
ATOM    472  CA  MET A 757      24.347  36.844  -5.617  1.00  0.00
ATOM    473  C   MET A 757      25.638  37.600  -5.626  1.00  0.00
ATOM    474  O   MET A 757      26.157  37.944  -6.687  1.00  0.00
ATOM    475  CB  MET A 757      23.177  37.751  -5.242  1.00  0.00
ATOM    476  CG  MET A 757      21.804  37.132  -5.462  1.00  0.00
ATOM    477  SD  MET A 757      20.462  38.201  -4.907  1.00  0.00
ATOM    478  CE  MET A 757      20.555  39.518  -6.118  1.00  0.00
ATOM    479  N   LEU A 758      26.213  37.855  -4.436  1.00  0.00
ATOM    480  CA  LEU A 758      27.426  38.619  -4.373  1.00  0.00
ATOM    481  C   LEU A 758      28.522  37.890  -5.080  1.00  0.00
ATOM    482  O   LEU A 758      29.235  38.468  -5.898  1.00  0.00
ATOM    483  CB  LEU A 758      27.818  38.906  -2.918  1.00  0.00
ATOM    484  CG  LEU A 758      26.833  39.731  -2.086  1.00  0.00
ATOM    485  CD1 LEU A 758      27.196  39.819  -0.612  1.00  0.00
ATOM    486  CD2 LEU A 758      26.554  41.113  -2.658  1.00  0.00
ATOM    487  N   HIS A 759      28.675  36.585  -4.797  1.00  0.00
ATOM    488  CA  HIS A 759      29.746  35.840  -5.392  1.00  0.00
ATOM    489  C   HIS A 759      29.560  35.785  -6.872  1.00  0.00
ATOM    490  O   HIS A 759      30.507  36.009  -7.626  1.00  0.00
ATOM    491  CB  HIS A 759      29.818  34.429  -4.800  1.00  0.00
ATOM    492  CG  HIS A 759      30.280  34.395  -3.377  1.00  0.00
ATOM    493  ND1 HIS A 759      30.154  33.277  -2.580  1.00  0.00
ATOM    494  CD2 HIS A 759      30.868  35.341  -2.609  1.00  0.00
ATOM    495  CE1 HIS A 759      30.646  33.538  -1.381  1.00  0.00
ATOM    496  NE2 HIS A 759      31.085  34.783  -1.373  1.00  0.00
ATOM    497  N   VAL A 760      28.325  35.508  -7.330  1.00  0.00
ATOM    498  CA  VAL A 760      28.104  35.357  -8.737  1.00  0.00
ATOM    499  C   VAL A 760      28.468  36.630  -9.423  1.00  0.00
ATOM    500  O   VAL A 760      29.207  36.622 -10.407  1.00  0.00
ATOM    501  CB  VAL A 760      26.641  34.984  -9.043  1.00  0.00
ATOM    502  CG1 VAL A 760      26.382  35.024 -10.541  1.00  0.00
ATOM    503  CG2 VAL A 760      26.314  33.608  -8.484  1.00  0.00
ATOM    504  N   LYS A 761      27.975  37.771  -8.910  1.00  0.00
ATOM    505  CA  LYS A 761      28.279  39.001  -9.574  1.00  0.00
ATOM    506  C   LYS A 761      29.699  39.338  -9.280  1.00  0.00
ATOM    507  O   LYS A 761      30.206  39.047  -8.197  1.00  0.00
ATOM    508  CB  LYS A 761      27.324  40.106  -9.118  1.00  0.00
ATOM    509  CG  LYS A 761      25.879  39.908  -9.556  1.00  0.00
ATOM    510  CD  LYS A 761      24.999  41.062  -9.097  1.00  0.00
ATOM    511  CE  LYS A 761      23.551  40.855  -9.516  1.00  0.00
ATOM    512  NZ  LYS A 761      22.679  41.978  -9.078  1.00  0.00
ATOM    513  N   LEU A 762      30.398  39.946 -10.259  1.00  0.00
ATOM    514  CA  LEU A 762      31.764  40.254  -9.981  1.00  0.00
ATOM    515  C   LEU A 762      31.766  41.234  -8.881  1.00  0.00
ATOM    516  O   LEU A 762      31.106  42.270  -8.942  1.00  0.00
ATOM    517  CB  LEU A 762      32.472  40.788 -11.234  1.00  0.00
ATOM    518  CG  LEU A 762      33.969  41.080 -11.109  1.00  0.00
ATOM    519  CD1 LEU A 762      34.818  39.842 -10.859  1.00  0.00
ATOM    520  CD2 LEU A 762      34.534  41.898 -12.261  1.00  0.00
ATOM    521  N   ASN A 763      32.521  40.909  -7.830  1.00  0.00
ATOM    522  CA  ASN A 763      32.593  41.831  -6.758  1.00  0.00
ATOM    523  C   ASN A 763      33.744  42.717  -7.080  1.00  0.00
ATOM    524  O   ASN A 763      34.532  42.422  -7.978  1.00  0.00
ATOM    525  CB  ASN A 763      32.816  41.084  -5.447  1.00  0.00
ATOM    526  CG  ASN A 763      34.067  40.221  -5.514  1.00  0.00
ATOM    527  OD1 ASN A 763      35.162  40.725  -5.754  1.00  0.00
ATOM    528  ND2 ASN A 763      33.902  38.913  -5.299  1.00  0.00
ATOM    529  N   LYS A 764      33.854  43.845  -6.358  1.00  0.00
ATOM    530  CA  LYS A 764      34.931  44.756  -6.575  1.00  0.00
ATOM    531  C   LYS A 764      36.183  44.010  -6.270  1.00  0.00
ATOM    532  O   LYS A 764      36.169  43.022  -5.537  1.00  0.00
ATOM    533  CB  LYS A 764      34.762  46.002  -5.705  1.00  0.00
ATOM    534  CG  LYS A 764      33.509  46.814  -6.004  1.00  0.00
ATOM    535  CD  LYS A 764      33.585  47.463  -7.378  1.00  0.00
ATOM    536  CE  LYS A 764      32.383  48.359  -7.635  1.00  0.00
ATOM    537  NZ  LYS A 764      32.371  48.887  -9.027  1.00  0.00
ATOM    538  N   GLU A 765      37.308  44.467  -6.849  1.00  0.00
ATOM    539  CA  GLU A 765      38.540  43.762  -6.674  1.00  0.00
ATOM    540  C   GLU A 765      38.849  43.712  -5.220  1.00  0.00
ATOM    541  O   GLU A 765      38.626  44.668  -4.480  1.00  0.00
ATOM    542  CB  GLU A 765      39.661  44.438  -7.465  1.00  0.00
ATOM    543  CG  GLU A 765      41.004  43.725  -7.387  1.00  0.00
ATOM    544  CD  GLU A 765      42.040  44.416  -8.231  1.00  0.00
ATOM    545  OE1 GLU A 765      41.716  45.406  -8.843  1.00  0.00
ATOM    546  OE2 GLU A 765      43.181  44.022  -8.176  1.00  0.00
ATOM    547  N   ALA A 766      39.366  42.552  -4.785  1.00  0.00
ATOM    548  CA  ALA A 766      39.740  42.335  -3.424  1.00  0.00
ATOM    549  C   ALA A 766      40.553  41.085  -3.442  1.00  0.00
ATOM    550  O   ALA A 766      40.815  40.530  -4.507  1.00  0.00
ATOM    551  CB  ALA A 766      38.504  42.251  -2.541  1.00  0.00
ATOM    552  N   CYS A 767      41.000  40.614  -2.264  1.00  0.00
ATOM    553  CA  CYS A 767      41.831  39.449  -2.276  1.00  0.00
ATOM    554  C   CYS A 767      40.975  38.246  -2.517  1.00  0.00
ATOM    555  O   CYS A 767      40.619  37.528  -1.584  1.00  0.00
ATOM    556  CB  CYS A 767      42.423  39.443  -0.866  1.00  0.00
ATOM    557  SG  CYS A 767      43.464  40.872  -0.484  1.00  0.00
ATOM    558  N   ASN A 768      40.622  38.011  -3.797  1.00  0.00
ATOM    559  CA  ASN A 768      39.873  36.855  -4.199  1.00  0.00
ATOM    560  C   ASN A 768      38.664  36.740  -3.339  1.00  0.00
ATOM    561  O   ASN A 768      38.186  35.641  -3.062  1.00  0.00
ATOM    562  CB  ASN A 768      40.729  35.603  -4.045  1.00  0.00
ATOM    563  CG  ASN A 768      41.888  35.607  -5.030  1.00  0.00
ATOM    564  OD1 ASN A 768      41.797  36.207  -6.100  1.00  0.00
ATOM    565  ND2 ASN A 768      42.983  34.934  -4.668  1.00  0.00
ATOM    566  N   VAL A 769      38.127  37.886  -2.897  1.00  0.00
ATOM    567  CA  VAL A 769      36.968  37.831  -2.068  1.00  0.00
ATOM    568  C   VAL A 769      36.262  39.118  -2.275  1.00  0.00
ATOM    569  O   VAL A 769      36.807  40.055  -2.855  1.00  0.00
ATOM    570  CB  VAL A 769      37.339  37.609  -0.590  1.00  0.00
ATOM    571  CG1 VAL A 769      38.010  38.849  -0.017  1.00  0.00
ATOM    572  CG2 VAL A 769      36.105  37.249   0.221  1.00  0.00
ATOM    573  N   LYS A 770      35.005  39.180  -1.823  1.00  0.00
ATOM    574  CA  LYS A 770      34.255  40.382  -1.953  1.00  0.00
ATOM    575  C   LYS A 770      34.271  41.037  -0.617  1.00  0.00
ATOM    576  O   LYS A 770      34.285  40.371   0.415  1.00  0.00
ATOM    577  CB  LYS A 770      32.838  40.079  -2.441  1.00  0.00
ATOM    578  CG  LYS A 770      32.066  41.298  -2.930  1.00  0.00
ATOM    579  CD  LYS A 770      30.782  40.893  -3.639  1.00  0.00
ATOM    580  CE  LYS A 770      29.991  42.111  -4.092  1.00  0.00
ATOM    581  NZ  LYS A 770      28.695  41.732  -4.716  1.00  0.00
ATOM    582  N   SER A 771      34.313  42.378  -0.612  1.00  0.00
ATOM    583  CA  SER A 771      34.343  43.111   0.613  1.00  0.00
ATOM    584  C   SER A 771      33.017  42.912   1.268  1.00  0.00
ATOM    585  O   SER A 771      32.866  43.100   2.474  1.00  0.00
ATOM    586  CB  SER A 771      34.546  44.555   0.145  1.00  0.00
ATOM    587  OG  SER A 771      33.418  45.020  -0.576  1.00  0.00
ATOM    588  N   ALA A 772      32.003  42.537   0.465  1.00  0.00
ATOM    589  CA  ALA A 772      30.701  42.351   1.023  1.00  0.00
ATOM    590  C   ALA A 772      30.713  41.125   1.877  1.00  0.00
ATOM    591  O   ALA A 772      31.255  40.086   1.500  1.00  0.00
ATOM    592  CB  ALA A 772      29.659  42.258  -0.083  1.00  0.00
ATOM    593  N   THR A 773      30.107  41.231   3.075  1.00  0.00
ATOM    594  CA  THR A 773      30.009  40.096   3.938  1.00  0.00
ATOM    595  C   THR A 773      28.589  40.030   4.388  1.00  0.00
ATOM    596  O   THR A 773      27.943  41.057   4.585  1.00  0.00
ATOM    597  CB  THR A 773      30.978  40.207   5.130  1.00  0.00
ATOM    598  OG1 THR A 773      30.649  41.364   5.910  1.00  0.00
ATOM    599  CG2 THR A 773      32.414  40.320   4.642  1.00  0.00
ATOM    600  N   LEU A 774      28.058  38.803   4.545  1.00  0.00
ATOM    601  CA  LEU A 774      26.694  38.644   4.953  1.00  0.00
ATOM    602  C   LEU A 774      26.711  37.911   6.256  1.00  0.00
ATOM    603  O   LEU A 774      27.360  36.876   6.382  1.00  0.00
ATOM    604  CB  LEU A 774      25.884  37.901   3.882  1.00  0.00
ATOM    605  CG  LEU A 774      25.793  38.561   2.504  1.00  0.00
ATOM    606  CD1 LEU A 774      25.082  37.712   1.461  1.00  0.00
ATOM    607  CD2 LEU A 774      25.220  39.971   2.536  1.00  0.00
ATOM    608  N   TYR A 775      26.008  38.427   7.281  1.00  0.00
ATOM    609  CA  TYR A 775      25.967  37.670   8.499  1.00  0.00
ATOM    610  C   TYR A 775      24.565  37.680   9.031  1.00  0.00
ATOM    611  O   TYR A 775      23.782  38.578   8.723  1.00  0.00
ATOM    612  CB  TYR A 775      26.952  38.245   9.520  1.00  0.00
ATOM    613  CG  TYR A 775      28.392  38.228   9.059  1.00  0.00
ATOM    614  CD1 TYR A 775      28.933  39.304   8.371  1.00  0.00
ATOM    615  CD2 TYR A 775      29.208  37.136   9.315  1.00  0.00
ATOM    616  CE1 TYR A 775      30.247  39.294   7.947  1.00  0.00
ATOM    617  CE2 TYR A 775      30.525  37.115   8.897  1.00  0.00
ATOM    618  CZ  TYR A 775      31.041  38.196   8.212  1.00  0.00
ATOM    619  OH  TYR A 775      32.351  38.181   7.794  1.00  0.00
ATOM    620  N   ASP A 776      24.197  36.630   9.805  1.00  0.00
ATOM    621  CA  ASP A 776      22.881  36.544  10.381  1.00  0.00
ATOM    622  C   ASP A 776      22.904  37.389  11.596  1.00  0.00
ATOM    623  O   ASP A 776      23.908  37.436  12.307  1.00  0.00
ATOM    624  CB  ASP A 776      22.521  35.087  10.682  1.00  0.00
ATOM    625  CG  ASP A 776      23.458  34.398  11.665  1.00  0.00
ATOM    626  OD1 ASP A 776      24.638  34.364  11.407  1.00  0.00
ATOM    627  OD2 ASP A 776      23.015  34.051  12.734  1.00  0.00
ATOM    628  N   GLY A 777      21.775  38.049  11.893  1.00  0.00
ATOM    629  CA  GLY A 777      21.741  38.807  13.101  1.00  0.00
ATOM    630  C   GLY A 777      20.450  39.544  13.130  1.00  0.00
ATOM    631  O   GLY A 777      19.734  39.604  12.133  1.00  0.00
ATOM    632  N   SER A 778      20.134  40.139  14.298  1.00  0.00
ATOM    633  CA  SER A 778      18.922  40.883  14.445  1.00  0.00
ATOM    634  C   SER A 778      19.302  42.316  14.534  1.00  0.00
ATOM    635  O   SER A 778      20.342  42.678  15.083  1.00  0.00
ATOM    636  CB  SER A 778      18.351  40.353  15.763  1.00  0.00
ATOM    637  OG  SER A 778      16.957  40.127  15.659  1.00  0.00
ATOM    638  N   ILE A 779      18.442  43.175  13.977  1.00  0.00
ATOM    639  CA  ILE A 779      18.637  44.583  14.039  1.00  0.00
ATOM    640  C   ILE A 779      18.535  44.998  15.468  1.00  0.00
ATOM    641  O   ILE A 779      19.224  45.916  15.915  1.00  0.00
ATOM    642  CB  ILE A 779      17.571  45.291  13.209  1.00  0.00
ATOM    643  CG1 ILE A 779      16.724  44.255  12.480  1.00  0.00
ATOM    644  CG2 ILE A 779      18.245  46.205  12.192  1.00  0.00
ATOM    645  CD1 ILE A 779      15.501  44.934  11.872  1.00  0.00
ATOM    646  N   LEU A 780      17.663  44.317  16.230  1.00  0.00
ATOM    647  CA  LEU A 780      17.472  44.662  17.605  1.00  0.00
ATOM    648  C   LEU A 780      18.794  44.556  18.289  1.00  0.00
ATOM    649  O   LEU A 780      19.167  45.441  19.056  1.00  0.00
ATOM    650  CB  LEU A 780      16.421  43.755  18.259  1.00  0.00
ATOM    651  CG  LEU A 780      14.969  43.947  17.809  1.00  0.00
ATOM    652  CD1 LEU A 780      14.013  42.900  18.359  1.00  0.00
ATOM    653  CD2 LEU A 780      14.433  45.350  18.052  1.00  0.00
ATOM    654  N   GLU A 781      19.555  43.476  18.047  1.00  0.00
ATOM    655  CA  GLU A 781      20.834  43.455  18.686  1.00  0.00
ATOM    656  C   GLU A 781      21.861  43.247  17.626  1.00  0.00
ATOM    657  O   GLU A 781      21.928  42.190  17.002  1.00  0.00
ATOM    658  CB  GLU A 781      20.880  42.361  19.755  1.00  0.00
ATOM    659  CG  GLU A 781      22.190  42.292  20.527  1.00  0.00
ATOM    660  CD  GLU A 781      22.159  41.199  21.559  1.00  0.00
ATOM    661  OE1 GLU A 781      21.185  40.488  21.615  1.00  0.00
ATOM    662  OE2 GLU A 781      23.154  41.002  22.216  1.00  0.00
ATOM    663  N   PHE A 782      22.706  44.270  17.401  1.00  0.00
ATOM    664  CA  PHE A 782      23.710  44.122  16.395  1.00  0.00
ATOM    665  C   PHE A 782      24.967  43.766  17.106  1.00  0.00
ATOM    666  O   PHE A 782      25.299  44.356  18.132  1.00  0.00
ATOM    667  CB  PHE A 782      23.841  45.408  15.576  1.00  0.00
ATOM    668  CG  PHE A 782      22.727  45.612  14.588  1.00  0.00
ATOM    669  CD1 PHE A 782      21.786  46.612  14.780  1.00  0.00
ATOM    670  CD2 PHE A 782      22.619  44.804  13.467  1.00  0.00
ATOM    671  CE1 PHE A 782      20.761  46.801  13.872  1.00  0.00
ATOM    672  CE2 PHE A 782      21.597  44.991  12.556  1.00  0.00
ATOM    673  CZ  PHE A 782      20.666  45.991  12.759  1.00  0.00
ATOM    674  N   ASP A 783      25.695  42.764  16.583  1.00  0.00
ATOM    675  CA  ASP A 783      26.929  42.392  17.203  1.00  0.00
ATOM    676  C   ASP A 783      28.000  43.092  16.440  1.00  0.00
ATOM    677  O   ASP A 783      28.732  42.476  15.665  1.00  0.00
ATOM    678  CB  ASP A 783      27.094  40.870  17.197  1.00  0.00
ATOM    679  CG  ASP A 783      28.274  40.363  18.017  1.00  0.00
ATOM    680  OD1 ASP A 783      28.928  41.164  18.640  1.00  0.00
ATOM    681  OD2 ASP A 783      28.416  39.169  18.139  1.00  0.00
ATOM    682  N   SER A 784      28.118  44.416  16.647  1.00  0.00
ATOM    683  CA  SER A 784      29.107  45.157  15.929  1.00  0.00
ATOM    684  C   SER A 784      29.742  46.101  16.896  1.00  0.00
ATOM    685  O   SER A 784      29.175  46.419  17.940  1.00  0.00
ATOM    686  CB  SER A 784      28.282  45.891  14.868  1.00  0.00
ATOM    687  OG  SER A 784      27.613  44.975  14.019  1.00  0.00
ATOM    688  N   ARG A 785      30.961  46.565  16.563  1.00  0.00
ATOM    689  CA  ARG A 785      31.664  47.475  17.418  1.00  0.00
ATOM    690  C   ARG A 785      31.023  48.813  17.275  1.00  0.00
ATOM    691  O   ARG A 785      30.324  49.081  16.300  1.00  0.00
ATOM    692  CB  ARG A 785      33.151  47.510  17.057  1.00  0.00
ATOM    693  CG  ARG A 785      33.901  46.218  17.350  1.00  0.00
ATOM    694  CD  ARG A 785      35.384  46.356  17.039  1.00  0.00
ATOM    695  NE  ARG A 785      36.130  45.150  17.385  1.00  0.00
ATOM    696  CZ  ARG A 785      37.429  45.283  17.138  1.00  0.00
ATOM    697  NH1 ARG A 785      38.260  44.283  17.393  1.00  0.00
ATOM    698  NH2 ARG A 785      37.898  46.418  16.635  1.00  0.00
ATOM    699  N   LEU A 786      31.222  49.687  18.278  1.00  0.00
ATOM    700  CA  LEU A 786      30.611  50.978  18.215  1.00  0.00
ATOM    701  C   LEU A 786      31.340  51.828  17.221  1.00  0.00
ATOM    702  O   LEU A 786      32.547  51.693  17.026  1.00  0.00
ATOM    703  CB  LEU A 786      30.595  51.646  19.596  1.00  0.00
ATOM    704  CG  LEU A 786      29.774  50.956  20.688  1.00  0.00
ATOM    705  CD1 LEU A 786      29.892  51.614  22.054  1.00  0.00
ATOM    706  CD2 LEU A 786      28.314  50.743  20.314  1.00  0.00
ATOM    707  N   HIS A 787      30.580  52.717  16.550  1.00  0.00
ATOM    708  CA  HIS A 787      31.079  53.660  15.587  1.00  0.00
ATOM    709  C   HIS A 787      31.787  52.934  14.484  1.00  0.00
ATOM    710  O   HIS A 787      32.770  53.430  13.937  1.00  0.00
ATOM    711  CB  HIS A 787      32.014  54.673  16.255  1.00  0.00
ATOM    712  CG  HIS A 787      31.380  55.422  17.386  1.00  0.00
ATOM    713  ND1 HIS A 787      30.377  56.349  17.195  1.00  0.00
ATOM    714  CD2 HIS A 787      31.607  55.381  18.720  1.00  0.00
ATOM    715  CE1 HIS A 787      30.014  56.845  18.365  1.00  0.00
ATOM    716  NE2 HIS A 787      30.743  56.275  19.305  1.00  0.00
ATOM    717  N   ASP A 788      31.307  51.721  14.148  1.00  0.00
ATOM    718  CA  ASP A 788      31.881  50.895  13.122  1.00  0.00
ATOM    719  C   ASP A 788      31.582  51.366  11.724  1.00  0.00
ATOM    720  O   ASP A 788      32.459  51.343  10.863  1.00  0.00
ATOM    721  CB  ASP A 788      31.400  49.449  13.266  1.00  0.00
ATOM    722  CG  ASP A 788      32.058  48.470  12.303  1.00  0.00
ATOM    723  OD1 ASP A 788      33.257  48.329  12.356  1.00  0.00
ATOM    724  OD2 ASP A 788      31.348  47.758  11.635  1.00  0.00
ATOM    725  N   VAL A 789      30.344  51.828  11.450  1.00  0.00
ATOM    726  CA  VAL A 789      29.995  52.021  10.068  1.00  0.00
ATOM    727  C   VAL A 789      29.891  53.462   9.719  1.00  0.00
ATOM    728  O   VAL A 789      29.685  54.299  10.592  1.00  0.00
ATOM    729  CB  VAL A 789      28.663  51.331   9.720  1.00  0.00
ATOM    730  CG1 VAL A 789      28.776  49.826   9.913  1.00  0.00
ATOM    731  CG2 VAL A 789      27.533  51.893  10.569  1.00  0.00
ATOM    732  N   ASP A 790      30.183  53.761   8.430  1.00  0.00
ATOM    733  CA  ASP A 790      30.066  55.039   7.776  1.00  0.00
ATOM    734  C   ASP A 790      28.638  55.338   7.402  1.00  0.00
ATOM    735  O   ASP A 790      28.208  56.490   7.404  1.00  0.00
ATOM    736  CB  ASP A 790      30.952  55.087   6.529  1.00  0.00
ATOM    737  CG  ASP A 790      32.443  55.189   6.820  1.00  0.00
ATOM    738  OD1 ASP A 790      32.824  56.053   7.574  1.00  0.00
ATOM    739  OD2 ASP A 790      33.168  54.311   6.417  1.00  0.00
ATOM    740  N   ILE A 791      27.869  54.313   6.989  1.00  0.00
ATOM    741  CA  ILE A 791      26.510  54.576   6.610  1.00  0.00
ATOM    742  C   ILE A 791      25.702  53.376   6.976  1.00  0.00
ATOM    743  O   ILE A 791      26.204  52.253   6.967  1.00  0.00
ATOM    744  CB  ILE A 791      26.393  54.887   5.106  1.00  0.00
ATOM    745  CG1 ILE A 791      27.174  56.157   4.760  1.00  0.00
ATOM    746  CG2 ILE A 791      24.933  55.029   4.704  1.00  0.00
ATOM    747  CD1 ILE A 791      27.585  56.245   3.308  1.00  0.00
ATOM    748  N   GLY A 792      24.417  53.584   7.317  1.00  0.00
ATOM    749  CA  GLY A 792      23.584  52.465   7.639  1.00  0.00
ATOM    750  C   GLY A 792      22.365  52.603   6.797  1.00  0.00
ATOM    751  O   GLY A 792      21.769  53.678   6.725  1.00  0.00
ATOM    752  N   THR A 793      21.947  51.502   6.146  1.00  0.00
ATOM    753  CA  THR A 793      20.827  51.618   5.268  1.00  0.00
ATOM    754  C   THR A 793      19.813  50.614   5.713  1.00  0.00
ATOM    755  O   THR A 793      20.167  49.522   6.161  1.00  0.00
ATOM    756  CB  THR A 793      21.232  51.389   3.800  1.00  0.00
ATOM    757  OG1 THR A 793      21.757  50.064   3.647  1.00  0.00
ATOM    758  CG2 THR A 793      22.285  52.400   3.374  1.00  0.00
ATOM    759  N   CYS A 794      18.518  50.971   5.624  1.00  0.00
ATOM    760  CA  CYS A 794      17.479  50.052   5.988  1.00  0.00
ATOM    761  C   CYS A 794      16.357  50.299   5.030  1.00  0.00
ATOM    762  O   CYS A 794      15.814  51.403   4.977  1.00  0.00
ATOM    763  CB  CYS A 794      17.138  50.479   7.416  1.00  0.00
ATOM    764  SG  CYS A 794      15.846  49.489   8.205  1.00  0.00
ATOM    765  N   LEU A 795      15.973  49.276   4.237  1.00  0.00
ATOM    766  CA  LEU A 795      14.935  49.495   3.275  1.00  0.00
ATOM    767  C   LEU A 795      13.790  48.576   3.564  1.00  0.00
ATOM    768  O   LEU A 795      13.900  47.358   3.434  1.00  0.00
ATOM    769  CB  LEU A 795      15.457  49.287   1.847  1.00  0.00
ATOM    770  CG  LEU A 795      14.441  49.443   0.712  1.00  0.00
ATOM    771  CD1 LEU A 795      13.840  50.837   0.613  1.00  0.00
ATOM    772  CD2 LEU A 795      14.959  48.982  -0.643  1.00  0.00
ATOM    773  N   GLU A 796      12.664  49.169   3.998  1.00  0.00
ATOM    774  CA  GLU A 796      11.413  48.508   4.226  1.00  0.00
ATOM    775  C   GLU A 796      11.587  47.388   5.206  1.00  0.00
ATOM    776  O   GLU A 796      10.785  46.456   5.239  1.00  0.00
ATOM    777  CB  GLU A 796      10.835  47.984   2.909  1.00  0.00
ATOM    778  CG  GLU A 796      10.545  49.064   1.877  1.00  0.00
ATOM    779  CD  GLU A 796       9.876  48.489   0.659  1.00  0.00
ATOM    780  OE1 GLU A 796      10.476  47.669   0.007  1.00  0.00
ATOM    781  OE2 GLU A 796       8.725  48.785   0.442  1.00  0.00
ATOM    782  N   VAL A 797      12.666  47.431   6.006  1.00  0.00
ATOM    783  CA  VAL A 797      12.915  46.460   7.037  1.00  0.00
ATOM    784  C   VAL A 797      12.120  46.750   8.278  1.00  0.00
ATOM    785  O   VAL A 797      11.642  45.840   8.953  1.00  0.00
ATOM    786  CB  VAL A 797      14.409  46.400   7.409  1.00  0.00
ATOM    787  CG1 VAL A 797      15.268  46.374   6.154  1.00  0.00
ATOM    788  CG2 VAL A 797      14.788  47.581   8.288  1.00  0.00
ATOM    789  N   ILE A 798      11.934  48.049   8.584  1.00  0.00
ATOM    790  CA  ILE A 798      11.428  48.521   9.847  1.00  0.00
ATOM    791  C   ILE A 798      10.074  47.972  10.168  1.00  0.00
ATOM    792  O   ILE A 798       9.813  47.613  11.315  1.00  0.00
ATOM    793  CB  ILE A 798      11.348  50.058   9.885  1.00  0.00
ATOM    794  CG1 ILE A 798      12.752  50.667   9.868  1.00  0.00
ATOM    795  CG2 ILE A 798      10.579  50.520  11.113  1.00  0.00
ATOM    796  CD1 ILE A 798      12.768  52.160   9.635  1.00  0.00
ATOM    797  N   GLU A 799       9.179  47.870   9.173  1.00  0.00
ATOM    798  CA  GLU A 799       7.836  47.444   9.441  1.00  0.00
ATOM    799  C   GLU A 799       7.877  46.099  10.099  1.00  0.00
ATOM    800  O   GLU A 799       7.066  45.803  10.974  1.00  0.00
ATOM    801  CB  GLU A 799       7.019  47.407   8.148  1.00  0.00
ATOM    802  CG  GLU A 799       6.917  48.745   7.430  1.00  0.00
ATOM    803  CD  GLU A 799       8.145  49.017   6.605  1.00  0.00
ATOM    804  OE1 GLU A 799       9.032  48.197   6.607  1.00  0.00
ATOM    805  OE2 GLU A 799       8.149  49.987   5.885  1.00  0.00
ATOM    806  N   HIS A 800       8.835  45.252   9.691  1.00  0.00
ATOM    807  CA  HIS A 800       8.988  43.927  10.220  1.00  0.00
ATOM    808  C   HIS A 800       9.341  44.013  11.674  1.00  0.00
ATOM    809  O   HIS A 800       8.954  43.157  12.465  1.00  0.00
ATOM    810  CB  HIS A 800      10.055  43.153   9.440  1.00  0.00
ATOM    811  CG  HIS A 800      11.458  43.545   9.788  1.00  0.00
ATOM    812  ND1 HIS A 800      12.194  42.893  10.756  1.00  0.00
ATOM    813  CD2 HIS A 800      12.258  44.521   9.300  1.00  0.00
ATOM    814  CE1 HIS A 800      13.388  43.453  10.847  1.00  0.00
ATOM    815  NE2 HIS A 800      13.452  44.442   9.974  1.00  0.00
ATOM    816  N   MET A 801      10.099  45.054  12.065  1.00  0.00
ATOM    817  CA  MET A 801      10.553  45.178  13.421  1.00  0.00
ATOM    818  C   MET A 801       9.375  45.118  14.334  1.00  0.00
ATOM    819  O   MET A 801       8.313  45.661  14.040  1.00  0.00
ATOM    820  CB  MET A 801      11.332  46.480  13.600  1.00  0.00
ATOM    821  CG  MET A 801      12.650  46.534  12.840  1.00  0.00
ATOM    822  SD  MET A 801      13.804  45.247  13.356  1.00  0.00
ATOM    823  CE  MET A 801      14.239  45.820  14.995  1.00  0.00
ATOM    824  N   GLU A 802       9.548  44.453  15.492  1.00  0.00
ATOM    825  CA  GLU A 802       8.466  44.337  16.420  1.00  0.00
ATOM    826  C   GLU A 802       8.263  45.676  17.047  1.00  0.00
ATOM    827  O   GLU A 802       9.178  46.497  17.102  1.00  0.00
ATOM    828  CB  GLU A 802       8.766  43.257  17.460  1.00  0.00
ATOM    829  CG  GLU A 802       8.808  41.841  16.903  1.00  0.00
ATOM    830  CD  GLU A 802       9.074  40.834  17.988  1.00  0.00
ATOM    831  OE1 GLU A 802       9.263  41.236  19.111  1.00  0.00
ATOM    832  OE2 GLU A 802       8.978  39.660  17.718  1.00  0.00
ATOM    833  N   GLU A 803       7.028  45.934  17.518  1.00  0.00
ATOM    834  CA  GLU A 803       6.713  47.211  18.085  1.00  0.00
ATOM    835  C   GLU A 803       7.558  47.406  19.298  1.00  0.00
ATOM    836  O   GLU A 803       7.819  46.474  20.054  1.00  0.00
ATOM    837  CB  GLU A 803       5.221  47.297  18.415  1.00  0.00
ATOM    838  CG  GLU A 803       4.775  48.647  18.960  1.00  0.00
ATOM    839  CD  GLU A 803       3.293  48.672  19.210  1.00  0.00
ATOM    840  OE1 GLU A 803       2.652  47.676  18.970  1.00  0.00
ATOM    841  OE2 GLU A 803       2.816  49.646  19.744  1.00  0.00
ATOM    842  N   ASP A 804       8.051  48.648  19.470  1.00  0.00
ATOM    843  CA  ASP A 804       8.888  49.080  20.555  1.00  0.00
ATOM    844  C   ASP A 804      10.252  48.484  20.379  1.00  0.00
ATOM    845  O   ASP A 804      11.237  48.982  20.924  1.00  0.00
ATOM    846  CB  ASP A 804       8.274  48.679  21.899  1.00  0.00
ATOM    847  CG  ASP A 804       6.996  49.427  22.254  1.00  0.00
ATOM    848  OD1 ASP A 804       6.732  50.435  21.643  1.00  0.00
ATOM    849  OD2 ASP A 804       6.217  48.905  23.017  1.00  0.00
ATOM    850  N   GLN A 805      10.345  47.431  19.552  1.00  0.00
ATOM    851  CA  GLN A 805      11.583  46.799  19.227  1.00  0.00
ATOM    852  C   GLN A 805      12.298  47.754  18.338  1.00  0.00
ATOM    853  O   GLN A 805      13.524  47.845  18.343  1.00  0.00
ATOM    854  CB  GLN A 805      11.319  45.475  18.518  1.00  0.00
ATOM    855  CG  GLN A 805      10.476  44.576  19.414  1.00  0.00
ATOM    856  CD  GLN A 805      11.071  44.483  20.812  1.00  0.00
ATOM    857  OE1 GLN A 805      12.274  44.284  20.967  1.00  0.00
ATOM    858  NE2 GLN A 805      10.223  44.626  21.833  1.00  0.00
ATOM    859  N   ALA A 806      11.506  48.515  17.563  1.00  0.00
ATOM    860  CA  ALA A 806      12.027  49.432  16.597  1.00  0.00
ATOM    861  C   ALA A 806      12.901  50.417  17.299  1.00  0.00
ATOM    862  O   ALA A 806      13.951  50.797  16.785  1.00  0.00
ATOM    863  CB  ALA A 806      10.892  50.114  15.847  1.00  0.00
ATOM    864  N   CYS A 807      12.503  50.850  18.507  1.00  0.00
ATOM    865  CA  CYS A 807      13.294  51.814  19.212  1.00  0.00
ATOM    866  C   CYS A 807      14.638  51.202  19.444  1.00  0.00
ATOM    867  O   CYS A 807      15.664  51.869  19.321  1.00  0.00
ATOM    868  CB  CYS A 807      12.516  52.003  20.514  1.00  0.00
ATOM    869  SG  CYS A 807      13.198  53.263  21.619  1.00  0.00
ATOM    870  N   GLU A 808      14.657  49.897  19.764  1.00  0.00
ATOM    871  CA  GLU A 808      15.884  49.213  20.037  1.00  0.00
ATOM    872  C   GLU A 808      16.724  49.260  18.803  1.00  0.00
ATOM    873  O   GLU A 808      17.943  49.413  18.874  1.00  0.00
ATOM    874  CB  GLU A 808      15.608  47.775  20.481  1.00  0.00
ATOM    875  CG  GLU A 808      16.853  46.985  20.861  1.00  0.00
ATOM    876  CD  GLU A 808      16.498  45.609  21.350  1.00  0.00
ATOM    877  OE1 GLU A 808      15.332  45.300  21.403  1.00  0.00
ATOM    878  OE2 GLU A 808      17.394  44.826  21.563  1.00  0.00
ATOM    879  N   PHE A 809      16.082  49.136  17.630  1.00  0.00
ATOM    880  CA  PHE A 809      16.806  49.158  16.395  1.00  0.00
ATOM    881  C   PHE A 809      17.504  50.466  16.284  1.00  0.00
ATOM    882  O   PHE A 809      18.693  50.519  15.976  1.00  0.00
ATOM    883  CB  PHE A 809      15.860  48.922  15.216  1.00  0.00
ATOM    884  CG  PHE A 809      16.486  49.180  13.876  1.00  0.00
ATOM    885  CD1 PHE A 809      17.509  48.370  13.404  1.00  0.00
ATOM    886  CD2 PHE A 809      16.054  50.233  13.083  1.00  0.00
ATOM    887  CE1 PHE A 809      18.086  48.607  12.170  1.00  0.00
ATOM    888  CE2 PHE A 809      16.629  50.471  11.849  1.00  0.00
ATOM    889  CZ  PHE A 809      17.646  49.657  11.393  1.00  0.00
ATOM    890  N   GLY A 810      16.775  51.562  16.556  1.00  0.00
ATOM    891  CA  GLY A 810      17.347  52.863  16.399  1.00  0.00
ATOM    892  C   GLY A 810      18.508  52.997  17.327  1.00  0.00
ATOM    893  O   GLY A 810      19.545  53.548  16.959  1.00  0.00
ATOM    894  N   GLU A 811      18.364  52.491  18.562  1.00  0.00
ATOM    895  CA  GLU A 811      19.408  52.642  19.528  1.00  0.00
ATOM    896  C   GLU A 811      20.627  51.944  19.023  1.00  0.00
ATOM    897  O   GLU A 811      21.728  52.485  19.075  1.00  0.00
ATOM    898  CB  GLU A 811      18.967  52.090  20.885  1.00  0.00
ATOM    899  CG  GLU A 811      17.904  52.923  21.588  1.00  0.00
ATOM    900  CD  GLU A 811      17.427  52.251  22.846  1.00  0.00
ATOM    901  OE1 GLU A 811      17.855  51.153  23.109  1.00  0.00
ATOM    902  OE2 GLU A 811      16.724  52.880  23.601  1.00  0.00
ATOM    903  N   LYS A 812      20.452  50.718  18.501  1.00  0.00
ATOM    904  CA  LYS A 812      21.571  49.961  18.029  1.00  0.00
ATOM    905  C   LYS A 812      22.181  50.678  16.872  1.00  0.00
ATOM    906  O   LYS A 812      23.403  50.730  16.737  1.00  0.00
ATOM    907  CB  LYS A 812      21.136  48.546  17.644  1.00  0.00
ATOM    908  CG  LYS A 812      20.735  47.669  18.823  1.00  0.00
ATOM    909  CD  LYS A 812      21.928  47.358  19.713  1.00  0.00
ATOM    910  CE  LYS A 812      21.535  46.454  20.872  1.00  0.00
ATOM    911  NZ  LYS A 812      22.686  46.168  21.771  1.00  0.00
ATOM    912  N   VAL A 813      21.338  51.268  16.007  1.00  0.00
ATOM    913  CA  VAL A 813      21.840  51.909  14.831  1.00  0.00
ATOM    914  C   VAL A 813      22.778  53.000  15.225  1.00  0.00
ATOM    915  O   VAL A 813      23.900  53.070  14.733  1.00  0.00
ATOM    916  CB  VAL A 813      20.698  52.478  13.967  1.00  0.00
ATOM    917  CG1 VAL A 813      21.259  53.323  12.833  1.00  0.00
ATOM    918  CG2 VAL A 813      19.836  51.353  13.415  1.00  0.00
ATOM    919  N   LEU A 814      22.370  53.858  16.172  1.00  0.00
ATOM    920  CA  LEU A 814      23.190  54.984  16.502  1.00  0.00
ATOM    921  C   LEU A 814      24.492  54.499  17.056  1.00  0.00
ATOM    922  O   LEU A 814      25.543  55.078  16.784  1.00  0.00
ATOM    923  CB  LEU A 814      22.480  55.907  17.500  1.00  0.00
ATOM    924  CG  LEU A 814      23.223  57.180  17.911  1.00  0.00
ATOM    925  CD1 LEU A 814      23.522  58.120  16.753  1.00  0.00
ATOM    926  CD2 LEU A 814      22.563  57.931  19.060  1.00  0.00
ATOM    927  N   SER A 815      24.470  53.414  17.851  1.00  0.00
ATOM    928  CA  SER A 815      25.692  52.984  18.466  1.00  0.00
ATOM    929  C   SER A 815      26.708  52.643  17.415  1.00  0.00
ATOM    930  O   SER A 815      27.858  53.072  17.497  1.00  0.00
ATOM    931  CB  SER A 815      25.265  51.734  19.241  1.00  0.00
ATOM    932  OG  SER A 815      24.378  52.066  20.294  1.00  0.00
ATOM    933  N   LEU A 816      26.302  51.872  16.389  1.00  0.00
ATOM    934  CA  LEU A 816      27.187  51.410  15.351  1.00  0.00
ATOM    935  C   LEU A 816      27.685  52.552  14.516  1.00  0.00
ATOM    936  O   LEU A 816      28.812  52.525  14.025  1.00  0.00
ATOM    937  CB  LEU A 816      26.491  50.375  14.458  1.00  0.00
ATOM    938  CG  LEU A 816      26.017  49.086  15.134  1.00  0.00
ATOM    939  CD1 LEU A 816      25.369  48.093  14.181  1.00  0.00
ATOM    940  CD2 LEU A 816      27.086  48.407  15.978  1.00  0.00
ATOM    941  N   PHE A 817      26.840  53.575  14.306  1.00  0.00
ATOM    942  CA  PHE A 817      27.161  54.703  13.477  1.00  0.00
ATOM    943  C   PHE A 817      28.347  55.448  14.008  1.00  0.00
ATOM    944  O   PHE A 817      28.540  55.581  15.215  1.00  0.00
ATOM    945  CB  PHE A 817      25.959  55.642  13.363  1.00  0.00
ATOM    946  CG  PHE A 817      24.945  55.207  12.342  1.00  0.00
ATOM    947  CD1 PHE A 817      24.962  53.918  11.833  1.00  0.00
ATOM    948  CD2 PHE A 817      23.975  56.088  11.889  1.00  0.00
ATOM    949  CE1 PHE A 817      24.030  53.517  10.895  1.00  0.00
ATOM    950  CE2 PHE A 817      23.041  55.690  10.952  1.00  0.00
ATOM    951  CZ  PHE A 817      23.069  54.403  10.454  1.00  0.00
ATOM    952  N   HIS A 818      29.194  55.930  13.076  1.00  0.00
ATOM    953  CA  HIS A 818      30.353  56.719  13.377  1.00  0.00
ATOM    954  C   HIS A 818      29.837  58.092  13.664  1.00  0.00
ATOM    955  O   HIS A 818      28.660  58.361  13.438  1.00  0.00
ATOM    956  CB  HIS A 818      31.349  56.685  12.213  1.00  0.00
ATOM    957  CG  HIS A 818      32.646  57.370  12.512  1.00  0.00
ATOM    958  ND1 HIS A 818      33.607  56.818  13.332  1.00  0.00
ATOM    959  CD2 HIS A 818      33.141  58.561  12.100  1.00  0.00
ATOM    960  CE1 HIS A 818      34.639  57.641  13.411  1.00  0.00
ATOM    961  NE2 HIS A 818      34.380  58.705  12.674  1.00  0.00
ATOM    962  N   PRO A 819      30.638  58.973  14.195  1.00  0.00
ATOM    963  CA  PRO A 819      30.121  60.287  14.432  1.00  0.00
ATOM    964  C   PRO A 819      29.847  60.952  13.126  1.00  0.00
ATOM    965  O   PRO A 819      30.563  60.690  12.160  1.00  0.00
ATOM    966  CB  PRO A 819      31.226  60.986  15.240  1.00  0.00
ATOM    967  CG  PRO A 819      32.021  59.868  15.856  1.00  0.00
ATOM    968  CD  PRO A 819      32.013  58.788  14.707  1.00  0.00
ATOM    969  N   LYS A 820      28.812  61.811  13.076  1.00  0.00
ATOM    970  CA  LYS A 820      28.439  62.457  11.854  1.00  0.00
ATOM    971  C   LYS A 820      28.189  61.383  10.855  1.00  0.00
ATOM    972  O   LYS A 820      28.476  61.537   9.668  1.00  0.00
ATOM    973  CB  LYS A 820      29.535  63.426  11.405  1.00  0.00
ATOM    974  CG  LYS A 820      29.838  64.538  12.400  1.00  0.00
ATOM    975  CD  LYS A 820      30.884  65.498  11.856  1.00  0.00
ATOM    976  CE  LYS A 820      31.252  66.557  12.883  1.00  0.00
ATOM    977  NZ  LYS A 820      32.305  67.481  12.377  1.00  0.00
ATOM    978  N   LEU A 821      27.633  60.252  11.325  1.00  0.00
ATOM    979  CA  LEU A 821      27.386  59.162  10.436  1.00  0.00
ATOM    980  C   LEU A 821      26.020  59.388   9.872  1.00  0.00
ATOM    981  O   LEU A 821      25.266  60.204  10.399  1.00  0.00
ATOM    982  CB  LEU A 821      27.507  57.819  11.166  1.00  0.00
ATOM    983  CG  LEU A 821      27.734  56.578  10.298  1.00  0.00
ATOM    984  CD1 LEU A 821      29.024  56.619   9.493  1.00  0.00
ATOM    985  CD2 LEU A 821      27.615  55.266  11.060  1.00  0.00
ATOM    986  N   LEU A 822      25.661  58.690   8.776  1.00  0.00
ATOM    987  CA  LEU A 822      24.348  58.910   8.242  1.00  0.00
ATOM    988  C   LEU A 822      23.605  57.612   8.158  1.00  0.00
ATOM    989  O   LEU A 822      24.161  56.582   7.768  1.00  0.00
ATOM    990  CB  LEU A 822      24.421  59.577   6.862  1.00  0.00
ATOM    991  CG  LEU A 822      25.074  60.960   6.797  1.00  0.00
ATOM    992  CD1 LEU A 822      25.245  61.494   5.383  1.00  0.00
ATOM    993  CD2 LEU A 822      24.405  61.997   7.689  1.00  0.00
ATOM    994  N   ILE A 823      22.311  57.634   8.539  1.00  0.00
ATOM    995  CA  ILE A 823      21.479  56.470   8.445  1.00  0.00
ATOM    996  C   ILE A 823      20.362  56.796   7.513  1.00  0.00
ATOM    997  O   ILE A 823      19.693  57.821   7.664  1.00  0.00
ATOM    998  CB  ILE A 823      20.947  56.044   9.826  1.00  0.00
ATOM    999  CG1 ILE A 823      19.914  54.924   9.677  1.00  0.00
ATOM   1000  CG2 ILE A 823      20.344  57.235  10.554  1.00  0.00
ATOM   1001  CD1 ILE A 823      19.451  54.342  10.992  1.00  0.00
ATOM   1002  N   VAL A 824      20.135  55.932   6.506  1.00  0.00
ATOM   1003  CA  VAL A 824      19.045  56.175   5.612  1.00  0.00
ATOM   1004  C   VAL A 824      18.014  55.131   5.895  1.00  0.00
ATOM   1005  O   VAL A 824      18.290  53.933   5.851  1.00  0.00
ATOM   1006  CB  VAL A 824      19.501  56.132   4.141  1.00  0.00
ATOM   1007  CG1 VAL A 824      20.156  54.795   3.825  1.00  0.00
ATOM   1008  CG2 VAL A 824      18.323  56.380   3.210  1.00  0.00
ATOM   1009  N   SER A 825      16.783  55.569   6.221  1.00  0.00
ATOM   1010  CA  SER A 825      15.763  54.614   6.530  1.00  0.00
ATOM   1011  C   SER A 825      14.622  54.858   5.593  1.00  0.00
ATOM   1012  O   SER A 825      14.176  55.993   5.435  1.00  0.00
ATOM   1013  CB  SER A 825      15.399  54.956   7.977  1.00  0.00
ATOM   1014  OG  SER A 825      14.355  54.125   8.451  1.00  0.00
ATOM   1015  N   THR A 826      14.133  53.794   4.924  1.00  0.00
ATOM   1016  CA  THR A 826      13.030  53.989   4.028  1.00  0.00
ATOM   1017  C   THR A 826      11.932  53.039   4.395  1.00  0.00
ATOM   1018  O   THR A 826      11.933  51.875   3.993  1.00  0.00
ATOM   1019  CB  THR A 826      13.449  53.779   2.561  1.00  0.00
ATOM   1020  OG1 THR A 826      14.553  54.639   2.249  1.00  0.00
ATOM   1021  CG2 THR A 826      12.292  54.088   1.625  1.00  0.00
ATOM   1022  H   THR A 826      14.536  52.877   5.052  1.00 99.99
ATOM   1023  HG1 THR A 826      14.417  55.496   2.662  1.00 99.99
ATOM   1024  HA  THR A 826      12.640  55.001   4.138  1.00 99.99
ATOM   1025  HB  THR A 826      13.759  52.743   2.426  1.00 99.99
ATOM   1026 1HG2 THR A 826      12.607  53.933   0.593  1.00 99.99
ATOM   1027 2HG2 THR A 826      11.454  53.427   1.852  1.00 99.99
ATOM   1028 3HG2 THR A 826      11.982  55.124   1.759  1.00 99.99
ATOM   1029  N   PRO A 827      11.029  53.503   5.213  1.00  0.00
ATOM   1030  CA  PRO A 827       9.881  52.693   5.537  1.00  0.00
ATOM   1031  C   PRO A 827       8.663  53.172   4.813  1.00  0.00
ATOM   1032  O   PRO A 827       8.697  54.247   4.214  1.00  0.00
ATOM   1033  CB  PRO A 827       9.742  52.833   7.062  1.00  0.00
ATOM   1034  CG  PRO A 827      10.099  54.264   7.356  1.00  0.00
ATOM   1035  CD  PRO A 827      11.580  54.209   6.385  1.00  0.00
ATOM   1036 2HD  PRO A 827      11.867  55.049   6.037  1.00 99.99
ATOM   1037 3HD  PRO A 827      12.249  53.608   6.701  1.00 99.99
ATOM   1038 2HG  PRO A 827       9.576  54.766   6.918  1.00 99.99
ATOM   1039 3HG  PRO A 827      10.414  54.301   8.238  1.00 99.99
ATOM   1040 2HB  PRO A 827       8.835  52.763   7.157  1.00 99.99
ATOM   1041 3HB  PRO A 827      10.398  52.338   7.335  1.00 99.99
ATOM   1042  HA  PRO A 827      10.047  51.745   5.281  1.00 99.99
ATOM   1043  N   ASN A 828       7.574  52.386   4.863  1.00 10.00
ATOM   1044  CA  ASN A 828       6.272  52.815   4.367  1.00 10.00
ATOM   1045  C   ASN A 828       5.558  53.697   5.384  1.00 10.00
ATOM   1046  O   ASN A 828       5.624  53.450   6.588  1.00 10.00
ATOM   1047  CB  ASN A 828       5.397  51.597   4.090  1.00 10.00
ATOM   1048  CG  ASN A 828       5.905  50.822   2.883  1.00 10.00
ATOM   1049  OD1 ASN A 828       6.574  51.382   2.016  1.00 10.00
ATOM   1050  ND2 ASN A 828       5.584  49.527   2.826  1.00 10.00
ATOM   1051  H   ASN A 828       7.662  51.462   5.260  1.00 99.99
ATOM   1052 1HD2 ASN A 828       5.892  48.970   2.055  1.00 99.99
ATOM   1053 2HD2 ASN A 828       5.037  49.115   3.554  1.00 99.99
ATOM   1054  HA  ASN A 828       6.398  53.421   3.469  1.00 99.99
ATOM   1055 2HB  ASN A 828       5.108  50.921   4.896  1.00 99.99
ATOM   1056 3HB  ASN A 828       4.538  52.201   3.796  1.00 99.99
ATOM   1057  N   TYR A 829       4.879  54.727   4.892  1.00 10.00
ATOM   1058  CA  TYR A 829       4.059  55.581   5.744  1.00 10.00
ATOM   1059  C   TYR A 829       2.587  55.199   5.654  1.00 10.00
ATOM   1060  O   TYR A 829       2.179  54.475   4.744  1.00 10.00
ATOM   1061  CB  TYR A 829       4.243  57.052   5.364  1.00 10.00
ATOM   1062  CG  TYR A 829       5.598  57.615   5.732  1.00 10.00
ATOM   1063  CD1 TYR A 829       6.359  57.041   6.740  1.00 10.00
ATOM   1064  CD2 TYR A 829       6.114  58.718   5.067  1.00 10.00
ATOM   1065  CE1 TYR A 829       7.596  57.552   7.082  1.00 10.00
ATOM   1066  CE2 TYR A 829       7.350  59.236   5.400  1.00 10.00
ATOM   1067  CZ  TYR A 829       8.089  58.650   6.407  1.00 10.00
ATOM   1068  OH  TYR A 829       9.322  59.163   6.740  1.00 10.00
ATOM   1069  H   TYR A 829       4.932  54.925   3.903  1.00 99.99
ATOM   1070  HH  TYR A 829       9.568  59.924   6.211  1.00 99.99
ATOM   1071  HD1 TYR A 829       5.963  56.173   7.268  1.00 99.99
ATOM   1072  HE1 TYR A 829       8.183  57.091   7.876  1.00 99.99
ATOM   1073  HE2 TYR A 829       7.738  60.105   4.866  1.00 99.99
ATOM   1074  HD2 TYR A 829       5.526  59.177   4.273  1.00 99.99
ATOM   1075  HA  TYR A 829       4.350  55.452   6.786  1.00 99.99
ATOM   1076 2HB  TYR A 829       4.101  57.126   4.285  1.00 99.99
ATOM   1077 3HB  TYR A 829       3.464  57.617   5.873  1.00 99.99
ATOM   1078  N   GLU A 830       1.795  55.688   6.602  1.00 10.00
ATOM   1079  CA  GLU A 830       0.348  55.515   6.555  1.00 10.00
ATOM   1080  C   GLU A 830      -0.361  56.849   6.361  1.00 10.00
ATOM   1081  O   GLU A 830      -0.547  57.608   7.313  1.00 10.00
ATOM   1082  CB  GLU A 830      -0.151  54.835   7.832  1.00 10.00
ATOM   1083  CG  GLU A 830       0.337  53.404   8.014  1.00 10.00
ATOM   1084  CD  GLU A 830      -0.258  52.777   9.244  1.00 10.00
ATOM   1085  OE1 GLU A 830      -0.973  53.451   9.945  1.00 10.00
ATOM   1086  OE2 GLU A 830      -0.090  51.594   9.424  1.00 10.00
ATOM   1087  H   GLU A 830       2.206  56.192   7.374  1.00 99.99
ATOM   1088  HA  GLU A 830       0.077  54.893   5.701  1.00 99.99
ATOM   1089 2HB  GLU A 830       0.188  55.443   8.670  1.00 99.99
ATOM   1090 3HB  GLU A 830      -1.240  54.844   7.794  1.00 99.99
ATOM   1091 2HG  GLU A 830       0.141  52.766   7.153  1.00 99.99
ATOM   1092 3HG  GLU A 830       1.412  53.515   8.146  1.00 99.99
ATOM   1093  N   PHE A 831      -0.753  57.131   5.124  1.00 10.00
ATOM   1094  CA  PHE A 831      -1.387  58.400   4.792  1.00 10.00
ATOM   1095  C   PHE A 831      -2.889  58.232   4.603  1.00 10.00
ATOM   1096  O   PHE A 831      -3.344  57.253   4.009  1.00 10.00
ATOM   1097  CB  PHE A 831      -0.762  58.998   3.529  1.00 10.00
ATOM   1098  CG  PHE A 831       0.548  59.693   3.773  1.00 10.00
ATOM   1099  CD1 PHE A 831       1.197  59.570   4.992  1.00 10.00
ATOM   1100  CD2 PHE A 831       1.131  60.470   2.784  1.00 10.00
ATOM   1101  CE1 PHE A 831       2.402  60.209   5.217  1.00 10.00
ATOM   1102  CE2 PHE A 831       2.336  61.108   3.006  1.00 10.00
ATOM   1103  CZ  PHE A 831       2.972  60.977   4.224  1.00 10.00
ATOM   1104  H   PHE A 831      -0.606  56.448   4.394  1.00 99.99
ATOM   1105  HD1 PHE A 831       0.748  58.961   5.777  1.00 99.99
ATOM   1106  HE1 PHE A 831       2.903  60.105   6.180  1.00 99.99
ATOM   1107  HZ  PHE A 831       3.921  61.482   4.400  1.00 99.99
ATOM   1108  HE2 PHE A 831       2.784  61.716   2.220  1.00 99.99
ATOM   1109  HD2 PHE A 831       0.628  60.573   1.822  1.00 99.99
ATOM   1110  HA  PHE A 831      -1.256  59.106   5.613  1.00 99.99
ATOM   1111 2HB  PHE A 831      -0.568  58.213   2.800  1.00 99.99
ATOM   1112 3HB  PHE A 831      -1.431  59.739   3.095  1.00 99.99
ATOM   1113  N   ASN A 832      -3.657  59.190   5.112  1.00 10.00
ATOM   1114  CA  ASN A 832      -5.112  59.109   5.072  1.00 10.00
ATOM   1115  C   ASN A 832      -5.626  59.137   3.639  1.00 10.00
ATOM   1116  O   ASN A 832      -6.611  58.474   3.310  1.00 10.00
ATOM   1117  CB  ASN A 832      -5.717  60.290   5.825  1.00 10.00
ATOM   1118  CG  ASN A 832      -5.539  60.131   7.328  1.00 10.00
ATOM   1119  OD1 ASN A 832      -5.322  59.024   7.818  1.00 10.00
ATOM   1120  ND2 ASN A 832      -5.630  61.243   8.061  1.00 10.00
ATOM   1121  H   ASN A 832      -3.220  59.996   5.536  1.00 99.99
ATOM   1122 1HD2 ASN A 832      -5.522  61.195   9.054  1.00 99.99
ATOM   1123 2HD2 ASN A 832      -5.808  62.121   7.618  1.00 99.99
ATOM   1124  HA  ASN A 832      -5.441  58.161   5.501  1.00 99.99
ATOM   1125 2HB  ASN A 832      -5.513  61.315   5.512  1.00 99.99
ATOM   1126 3HB  ASN A 832      -6.738  60.022   5.552  1.00 99.99
ATOM   1127  N   THR A 833      -4.957  59.909   2.790  1.00 10.00
ATOM   1128  CA  THR A 833      -5.355  60.036   1.393  1.00 10.00
ATOM   1129  C   THR A 833      -5.150  58.727   0.641  1.00 10.00
ATOM   1130  O   THR A 833      -6.074  58.212   0.011  1.00 10.00
ATOM   1131  CB  THR A 833      -4.569  61.153   0.682  1.00 10.00
ATOM   1132  OG1 THR A 833      -4.849  62.412   1.309  1.00 10.00
ATOM   1133  CG2 THR A 833      -4.958  61.226  -0.787  1.00 10.00
ATOM   1134  H   THR A 833      -4.151  60.421   3.121  1.00 99.99
ATOM   1135  HG1 THR A 833      -4.357  63.106   0.863  1.00 99.99
ATOM   1136  HA  THR A 833      -6.419  60.264   1.332  1.00 99.99
ATOM   1137  HB  THR A 833      -3.502  60.945   0.764  1.00 99.99
ATOM   1138 1HG2 THR A 833      -4.392  62.020  -1.273  1.00 99.99
ATOM   1139 2HG2 THR A 833      -4.736  60.274  -1.270  1.00 99.99
ATOM   1140 3HG2 THR A 833      -6.024  61.435  -0.871  1.00 99.99
ATOM   1141  N   ILE A 834      -3.935  58.195   0.709  1.00 10.00
ATOM   1142  CA  ILE A 834      -3.608  56.944   0.036  1.00 10.00
ATOM   1143  C   ILE A 834      -4.537  55.820   0.479  1.00 10.00
ATOM   1144  O   ILE A 834      -5.030  55.049  -0.344  1.00 10.00
ATOM   1145  CB  ILE A 834      -2.150  56.525   0.299  1.00 10.00
ATOM   1146  CG1 ILE A 834      -1.188  57.622  -0.164  1.00 10.00
ATOM   1147  CG2 ILE A 834      -1.839  55.211  -0.402  1.00 10.00
ATOM   1148  CD1 ILE A 834      -1.248  57.901  -1.648  1.00 10.00
ATOM   1149  H   ILE A 834      -3.219  58.669   1.242  1.00 99.99
ATOM   1150  HA  ILE A 834      -3.772  57.031  -1.037  1.00 99.99
ATOM   1151  HB  ILE A 834      -2.001  56.409   1.372  1.00 99.99
ATOM   1152 1HG2 ILE A 834      -0.805  54.930  -0.205  1.00 99.99
ATOM   1153 2HG2 ILE A 834      -2.503  54.433  -0.026  1.00 99.99
ATOM   1154 3HG2 ILE A 834      -1.987  55.326  -1.475  1.00 99.99
ATOM   1155 2HG1 ILE A 834      -1.440  58.528   0.387  1.00 99.99
ATOM   1156 3HG1 ILE A 834      -0.180  57.304   0.105  1.00 99.99
ATOM   1157 1HD1 ILE A 834      -0.538  58.689  -1.900  1.00 99.99
ATOM   1158 2HD1 ILE A 834      -0.993  56.996  -2.200  1.00 99.99
ATOM   1159 3HD1 ILE A 834      -2.253  58.220  -1.919  1.00 99.99
ATOM   1160  N   LEU A 835      -4.771  55.733   1.784  1.00 10.00
ATOM   1161  CA  LEU A 835      -5.621  54.688   2.341  1.00 10.00
ATOM   1162  C   LEU A 835      -7.057  54.827   1.853  1.00 10.00
ATOM   1163  O   LEU A 835      -7.892  53.954   2.092  1.00 10.00
ATOM   1164  CB  LEU A 835      -5.586  54.711   3.875  1.00 10.00
ATOM   1165  CG  LEU A 835      -4.253  54.364   4.542  1.00 10.00
ATOM   1166  CD1 LEU A 835      -4.263  54.522   6.055  1.00 10.00
ATOM   1167  CD2 LEU A 835      -3.704  53.001   4.144  1.00 10.00
ATOM   1168  H   LEU A 835      -4.348  56.408   2.406  1.00 99.99
ATOM   1169  HA  LEU A 835      -5.271  53.713   2.001  1.00 99.99
ATOM   1170 1HB  LEU A 835      -5.812  55.763   4.040  1.00 99.99
ATOM   1171 2HB  LEU A 835      -6.378  54.098   4.306  1.00 99.99
ATOM   1172  HG  LEU A 835      -3.496  55.022   4.114  1.00 99.99
ATOM   1173 1HD1 LEU A 835      -3.284  54.258   6.455  1.00 99.99
ATOM   1174 2HD1 LEU A 835      -4.492  55.556   6.311  1.00 99.99
ATOM   1175 3HD1 LEU A 835      -5.019  53.865   6.483  1.00 99.99
ATOM   1176 1HD2 LEU A 835      -2.758  52.827   4.656  1.00 99.99
ATOM   1177 2HD2 LEU A 835      -4.417  52.226   4.424  1.00 99.99
ATOM   1178 3HD2 LEU A 835      -3.544  52.975   3.066  1.00 99.99
ATOM   1179  N   GLN A 836      -7.339  55.930   1.169  1.00 10.00
ATOM   1180  CA  GLN A 836      -8.674  56.184   0.642  1.00 10.00
ATOM   1181  C   GLN A 836      -8.972  55.291  -0.557  1.00 10.00
ATOM   1182  O   GLN A 836     -10.013  54.635  -0.611  1.00 10.00
ATOM   1183  CB  GLN A 836      -8.791  57.638   0.200  1.00 10.00
ATOM   1184  CG  GLN A 836     -10.215  57.916  -0.267  1.00 10.00
ATOM   1185  CD  GLN A 836     -11.209  57.748   0.874  1.00 10.00
ATOM   1186  OE1 GLN A 836     -10.969  58.219   1.984  1.00 10.00
ATOM   1187  NE2 GLN A 836     -12.326  57.073   0.599  1.00 10.00
ATOM   1188  H   GLN A 836      -6.610  56.611   1.010  1.00 99.99
ATOM   1189 1HE2 GLN A 836     -13.014  56.932   1.313  1.00 99.99
ATOM   1190 2HE2 GLN A 836     -12.477  56.709  -0.320  1.00 99.99
ATOM   1191  HA  GLN A 836      -9.419  55.943   1.400  1.00 99.99
ATOM   1192 2HB  GLN A 836      -8.514  58.251   1.057  1.00 99.99
ATOM   1193 3HB  GLN A 836      -8.064  57.784  -0.599  1.00 99.99
ATOM   1194 2HG  GLN A 836     -10.486  58.802  -0.841  1.00 99.99
ATOM   1195 3HG  GLN A 836     -10.269  57.037  -0.911  1.00 99.99
ATOM   1196  N   ARG A 837      -8.053  55.270  -1.515  1.00 10.00
ATOM   1197  CA  ARG A 837      -8.217  54.461  -2.718  1.00 10.00
ATOM   1198  C   ARG A 837      -7.749  53.030  -2.488  1.00 10.00
ATOM   1199  O   ARG A 837      -8.275  52.092  -3.085  1.00 10.00
ATOM   1200  CB  ARG A 837      -7.455  55.083  -3.890  1.00 10.00
ATOM   1201  CG  ARG A 837      -7.958  56.455  -4.313  1.00 10.00
ATOM   1202  CD  ARG A 837      -7.150  57.004  -5.481  1.00 10.00
ATOM   1203  NE  ARG A 837      -7.303  56.190  -6.683  1.00 10.00
ATOM   1204  CZ  ARG A 837      -6.468  56.564  -7.645  1.00 10.00
ATOM   1205  NH1 ARG A 837      -6.469  55.933  -8.810  1.00 10.00
ATOM   1206  NH2 ARG A 837      -5.629  57.572  -7.442  1.00 10.00
ATOM   1207  H   ARG A 837      -7.219  55.829  -1.409  1.00 99.99
ATOM   1208 1HH1 ARG A 837      -7.106  55.166  -8.965  1.00 99.99
ATOM   1209 2HH1 ARG A 837      -5.831  56.222  -9.538  1.00 99.99
ATOM   1210 1HH2 ARG A 837      -5.628  58.054  -6.554  1.00 99.99
ATOM   1211 2HH2 ARG A 837      -4.996  57.854  -8.176  1.00 99.99
ATOM   1212  HE  ARG A 837      -7.932  55.419  -6.862  1.00 99.99
ATOM   1213  HA  ARG A 837      -9.274  54.404  -2.982  1.00 99.99
ATOM   1214 2HB  ARG A 837      -6.411  55.155  -3.587  1.00 99.99
ATOM   1215 3HB  ARG A 837      -7.542  54.390  -4.727  1.00 99.99
ATOM   1216 2HG  ARG A 837      -9.004  56.366  -4.605  1.00 99.99
ATOM   1217 3HG  ARG A 837      -7.873  57.132  -3.463  1.00 99.99
ATOM   1218 2HD  ARG A 837      -7.488  58.017  -5.700  1.00 99.99
ATOM   1219 3HD  ARG A 837      -6.098  57.024  -5.204  1.00 99.99
ATOM   1220  N   SER A 838      -6.758  52.870  -1.618  1.00 10.00
ATOM   1221  CA  SER A 838      -6.235  51.550  -1.287  1.00 10.00
ATOM   1222  C   SER A 838      -7.270  50.719  -0.540  1.00 10.00
ATOM   1223  O   SER A 838      -7.551  49.580  -0.912  1.00 10.00
ATOM   1224  CB  SER A 838      -5.046  51.870  -0.376  1.00 10.00
ATOM   1225  OG  SER A 838      -4.411  50.684   0.067  1.00 10.00
ATOM   1226  H   SER A 838      -6.356  53.684  -1.175  1.00 99.99
ATOM   1227  HG  SER A 838      -3.893  50.873   0.853  1.00 99.99
ATOM   1228  HA  SER A 838      -5.870  50.998  -2.155  1.00 99.99
ATOM   1229 2HB  SER A 838      -4.333  52.476  -0.935  1.00 99.99
ATOM   1230 3HB  SER A 838      -5.405  52.433   0.484  1.00 99.99
ATOM   1231  N   THR A 839      -7.833  51.295   0.516  1.00 10.00
ATOM   1232  CA  THR A 839      -8.816  50.597   1.336  1.00 10.00
ATOM   1233  C   THR A 839      -9.969  51.517   1.715  1.00 10.00
ATOM   1234  O   THR A 839     -10.081  51.946   2.863  1.00 10.00
ATOM   1235  CB  THR A 839      -8.183  50.029   2.619  1.00 10.00
ATOM   1236  OG1 THR A 839      -7.556  51.087   3.354  1.00 10.00
ATOM   1237  CG2 THR A 839      -7.145  48.971   2.277  1.00 10.00
ATOM   1238  H   THR A 839      -7.573  52.241   0.758  1.00 99.99
ATOM   1239  HG1 THR A 839      -7.161  50.731   4.153  1.00 99.99
ATOM   1240  HA  THR A 839      -9.252  49.775   0.767  1.00 99.99
ATOM   1241  HB  THR A 839      -8.965  49.584   3.233  1.00 99.99
ATOM   1242 1HG2 THR A 839      -6.709  48.580   3.197  1.00 99.99
ATOM   1243 2HG2 THR A 839      -7.621  48.159   1.728  1.00 99.99
ATOM   1244 3HG2 THR A 839      -6.362  49.414   1.663  1.00 99.99
ATOM   1245  N   PRO A 840     -10.825  51.818   0.744  1.00 10.00
ATOM   1246  CA  PRO A 840     -11.927  52.748   0.955  1.00 10.00
ATOM   1247  C   PRO A 840     -12.926  52.199   1.966  1.00 10.00
ATOM   1248  O   PRO A 840     -13.572  52.956   2.690  1.00 10.00
ATOM   1249  CB  PRO A 840     -12.551  52.915  -0.441  1.00 10.00
ATOM   1250  CG  PRO A 840     -12.137  51.684  -1.200  1.00 10.00
ATOM   1251  CD  PRO A 840     -10.764  51.333  -0.642  1.00 10.00
ATOM   1252 2HD  PRO A 840     -10.625  50.394  -0.554  1.00 99.99
ATOM   1253 3HD  PRO A 840     -10.061  51.852  -1.019  1.00 99.99
ATOM   1254 2HG  PRO A 840     -12.592  51.028  -0.918  1.00 99.99
ATOM   1255 3HG  PRO A 840     -11.893  51.955  -2.065  1.00 99.99
ATOM   1256 2HB  PRO A 840     -13.438  52.816  -0.244  1.00 99.99
ATOM   1257 3HB  PRO A 840     -12.091  53.580  -0.750  1.00 99.99
ATOM   1258  HA  PRO A 840     -11.581  53.618   1.295  1.00 99.99
ATOM   1259  N   GLU A 841     -13.049  50.877   2.010  1.00 10.00
ATOM   1260  CA  GLU A 841     -14.025  50.226   2.877  1.00 10.00
ATOM   1261  C   GLU A 841     -13.487  50.072   4.293  1.00 10.00
ATOM   1262  O   GLU A 841     -14.215  49.680   5.205  1.00 10.00
ATOM   1263  CB  GLU A 841     -14.417  48.860   2.311  1.00 10.00
ATOM   1264  CG  GLU A 841     -15.182  48.919   0.996  1.00 10.00
ATOM   1265  CD  GLU A 841     -15.477  47.540   0.474  1.00 10.00
ATOM   1266  OE1 GLU A 841     -15.061  46.590   1.091  1.00 10.00
ATOM   1267  OE2 GLU A 841     -16.212  47.433  -0.480  1.00 10.00
ATOM   1268  H   GLU A 841     -12.451  50.307   1.429  1.00 99.99
ATOM   1269  HA  GLU A 841     -14.922  50.842   2.951  1.00 99.99
ATOM   1270 2HB  GLU A 841     -13.494  48.298   2.168  1.00 99.99
ATOM   1271 3HB  GLU A 841     -15.029  48.365   3.065  1.00 99.99
ATOM   1272 2HG  GLU A 841     -16.109  49.488   1.060  1.00 99.99
ATOM   1273 3HG  GLU A 841     -14.493  49.423   0.322  1.00 99.99
ATOM   1274  N   THR A 842     -12.207  50.380   4.472  1.00 10.00
ATOM   1275  CA  THR A 842     -11.536  50.159   5.747  1.00 10.00
ATOM   1276  C   THR A 842     -11.036  51.469   6.342  1.00 10.00
ATOM   1277  O   THR A 842     -10.604  52.365   5.618  1.00 10.00
ATOM   1278  CB  THR A 842     -10.349  49.188   5.599  1.00 10.00
ATOM   1279  OG1 THR A 842     -10.815  47.933   5.087  1.00 10.00
ATOM   1280  CG2 THR A 842      -9.674  48.963   6.943  1.00 10.00
ATOM   1281  H   THR A 842     -11.685  50.779   3.704  1.00 99.99
ATOM   1282  HG1 THR A 842     -10.073  47.330   4.995  1.00 99.99
ATOM   1283  HA  THR A 842     -12.240  49.742   6.466  1.00 99.99
ATOM   1284  HB  THR A 842      -9.629  49.612   4.899  1.00 99.99
ATOM   1285 1HG2 THR A 842      -8.838  48.275   6.819  1.00 99.99
ATOM   1286 2HG2 THR A 842      -9.308  49.914   7.330  1.00 99.99
ATOM   1287 3HG2 THR A 842     -10.392  48.539   7.644  1.00 99.99
ATOM   1288  N   GLN A 843     -11.100  51.574   7.665  1.00 10.00
ATOM   1289  CA  GLN A 843     -10.583  52.744   8.366  1.00 10.00
ATOM   1290  C   GLN A 843      -9.773  52.337   9.591  1.00 10.00
ATOM   1291  O   GLN A 843      -9.942  51.241  10.123  1.00 10.00
ATOM   1292  CB  GLN A 843     -11.739  53.626   8.824  1.00 10.00
ATOM   1293  CG  GLN A 843     -12.493  54.151   7.607  1.00 10.00
ATOM   1294  CD  GLN A 843     -13.648  55.051   8.024  1.00 10.00
ATOM   1295  OE1 GLN A 843     -13.913  55.214   9.213  1.00 10.00
ATOM   1296  NE2 GLN A 843     -14.338  55.632   7.040  1.00 10.00
ATOM   1297  H   GLN A 843     -11.517  50.825   8.199  1.00 99.99
ATOM   1298 1HE2 GLN A 843     -15.108  56.233   7.257  1.00 99.99
ATOM   1299 2HE2 GLN A 843     -14.085  55.467   6.087  1.00 99.99
ATOM   1300  HA  GLN A 843      -9.905  53.292   7.712  1.00 99.99
ATOM   1301 2HB  GLN A 843     -12.371  53.011   9.464  1.00 99.99
ATOM   1302 3HB  GLN A 843     -11.304  54.433   9.414  1.00 99.99
ATOM   1303 2HG  GLN A 843     -11.991  54.597   6.749  1.00 99.99
ATOM   1304 3HG  GLN A 843     -12.892  53.176   7.327  1.00 99.99
ATOM   1305  N   GLU A 844      -8.890  53.227  10.030  1.00 10.00
ATOM   1306  CA  GLU A 844      -8.085  52.984  11.221  1.00 10.00
ATOM   1307  C   GLU A 844      -8.962  52.837  12.458  1.00 10.00
ATOM   1308  O   GLU A 844      -8.710  51.987  13.312  1.00 10.00
ATOM   1309  CB  GLU A 844      -7.074  54.115  11.425  1.00 10.00
ATOM   1310  CG  GLU A 844      -5.945  54.140  10.405  1.00 10.00
ATOM   1311  CD  GLU A 844      -5.066  55.345  10.593  1.00 10.00
ATOM   1312  OE1 GLU A 844      -5.372  56.156  11.434  1.00 10.00
ATOM   1313  OE2 GLU A 844      -4.028  55.400   9.976  1.00 10.00
ATOM   1314  H   GLU A 844      -8.773  54.095   9.526  1.00 99.99
ATOM   1315  HA  GLU A 844      -7.540  52.045  11.114  1.00 99.99
ATOM   1316 2HB  GLU A 844      -7.629  55.051  11.375  1.00 99.99
ATOM   1317 3HB  GLU A 844      -6.657  53.993  12.425  1.00 99.99
ATOM   1318 2HG  GLU A 844      -5.332  53.239  10.414  1.00 99.99
ATOM   1319 3HG  GLU A 844      -6.464  54.215   9.450  1.00 99.99
ATOM   1320  N   GLU A 845      -9.992  53.671  12.549  1.00 10.00
ATOM   1321  CA  GLU A 845     -10.890  53.657  13.698  1.00 10.00
ATOM   1322  C   GLU A 845     -11.330  52.238  14.035  1.00 10.00
ATOM   1323  O   GLU A 845     -11.283  51.821  15.193  1.00 10.00
ATOM   1324  CB  GLU A 845     -12.113  54.538  13.433  1.00 10.00
ATOM   1325  CG  GLU A 845     -13.089  54.624  14.598  1.00 10.00
ATOM   1326  CD  GLU A 845     -14.230  55.551  14.286  1.00 10.00
ATOM   1327  OE1 GLU A 845     -14.242  56.111  13.215  1.00 10.00
ATOM   1328  OE2 GLU A 845     -15.149  55.615  15.069  1.00 10.00
ATOM   1329  H   GLU A 845     -10.157  54.332  11.804  1.00 99.99
ATOM   1330  HA  GLU A 845     -10.370  54.036  14.578  1.00 99.99
ATOM   1331 2HB  GLU A 845     -11.741  55.536  13.198  1.00 99.99
ATOM   1332 3HB  GLU A 845     -12.622  54.125  12.563  1.00 99.99
ATOM   1333 2HG  GLU A 845     -13.482  53.656  14.906  1.00 99.99
ATOM   1334 3HG  GLU A 845     -12.490  55.045  15.404  1.00 99.99
ATOM   1335  N   ASN A 846     -11.761  51.500  13.018  1.00 10.00
ATOM   1336  CA  ASN A 846     -12.172  50.113  13.198  1.00 10.00
ATOM   1337  C   ASN A 846     -10.995  49.162  13.020  1.00 10.00
ATOM   1338  O   ASN A 846     -11.129  47.952  13.200  1.00 10.00
ATOM   1339  CB  ASN A 846     -13.241  49.752  12.171  1.00 10.00
ATOM   1340  CG  ASN A 846     -14.551  50.466  12.472  1.00 10.00
ATOM   1341  OD1 ASN A 846     -14.832  50.800  13.621  1.00 10.00
ATOM   1342  ND2 ASN A 846     -15.355  50.701  11.432  1.00 10.00
ATOM   1343  H   ASN A 846     -11.803  51.911  12.096  1.00 99.99
ATOM   1344 1HD2 ASN A 846     -16.228  51.167  11.572  1.00 99.99
ATOM   1345 2HD2 ASN A 846     -15.084  50.411  10.514  1.00 99.99
ATOM   1346  HA  ASN A 846     -12.538  49.963  14.214  1.00 99.99
ATOM   1347 2HB  ASN A 846     -13.019  49.771  11.103  1.00 99.99
ATOM   1348 3HB  ASN A 846     -13.308  48.718  12.510  1.00 99.99
ATOM   1349  N   ASN A 847      -9.842  49.717  12.663  1.00 10.00
ATOM   1350  CA  ASN A 847      -8.640  48.918  12.453  1.00 10.00
ATOM   1351  C   ASN A 847      -8.162  48.289  13.755  1.00 10.00
ATOM   1352  O   ASN A 847      -8.172  48.929  14.807  1.00 10.00
ATOM   1353  CB  ASN A 847      -7.521  49.799  11.905  1.00 10.00
ATOM   1354  CG  ASN A 847      -6.346  48.959  11.428  1.00 10.00
ATOM   1355  OD1 ASN A 847      -6.516  47.797  11.061  1.00 10.00
ATOM   1356  ND2 ASN A 847      -5.149  49.550  11.434  1.00 10.00
ATOM   1357  H   ASN A 847      -9.796  50.718  12.535  1.00 99.99
ATOM   1358 1HD2 ASN A 847      -4.341  49.044  11.130  1.00 99.99
ATOM   1359 2HD2 ASN A 847      -5.060  50.497  11.741  1.00 99.99
ATOM   1360  HA  ASN A 847      -8.858  48.093  11.773  1.00 99.99
ATOM   1361 2HB  ASN A 847      -7.739  50.604  11.202  1.00 99.99
ATOM   1362 3HB  ASN A 847      -7.290  50.223  12.882  1.00 99.99
ATOM   1363  N   SER A 848      -7.744  47.030  13.679  1.00 10.00
ATOM   1364  CA  SER A 848      -7.137  46.353  14.819  1.00 10.00
ATOM   1365  C   SER A 848      -5.674  46.027  14.552  1.00 10.00
ATOM   1366  O   SER A 848      -5.136  45.056  15.086  1.00 10.00
ATOM   1367  CB  SER A 848      -7.960  45.068  14.937  1.00 10.00
ATOM   1368  OG  SER A 848      -7.887  44.306  13.745  1.00 10.00
ATOM   1369  H   SER A 848      -7.851  46.528  12.809  1.00 99.99
ATOM   1370  HG  SER A 848      -6.973  44.071  13.572  1.00 99.99
ATOM   1371  HA  SER A 848      -7.227  46.912  15.752  1.00 99.99
ATOM   1372 2HB  SER A 848      -7.572  44.480  15.768  1.00 99.99
ATOM   1373 3HB  SER A 848      -8.998  45.334  15.133  1.00 99.99
ATOM   1374  N   GLU A 849      -5.034  46.842  13.719  1.00 10.00
ATOM   1375  CA  GLU A 849      -3.627  46.648  13.388  1.00 10.00
ATOM   1376  C   GLU A 849      -2.733  46.967  14.580  1.00 10.00
ATOM   1377  O   GLU A 849      -1.627  46.438  14.697  1.00 10.00
ATOM   1378  CB  GLU A 849      -3.234  47.515  12.191  1.00 10.00
ATOM   1379  CG  GLU A 849      -1.801  47.319  11.715  1.00 10.00
ATOM   1380  CD  GLU A 849      -1.526  48.112  10.468  1.00 10.00
ATOM   1381  OE1 GLU A 849      -2.422  48.771   9.996  1.00 10.00
ATOM   1382  OE2 GLU A 849      -0.393  48.151  10.052  1.00 10.00
ATOM   1383  H   GLU A 849      -5.535  47.614  13.305  1.00 99.99
ATOM   1384  HA  GLU A 849      -3.447  45.603  13.136  1.00 99.99
ATOM   1385 2HB  GLU A 849      -3.921  47.269  11.380  1.00 99.99
ATOM   1386 3HB  GLU A 849      -3.379  48.554  12.487  1.00 99.99
ATOM   1387 2HG  GLU A 849      -1.057  47.562  12.471  1.00 99.99
ATOM   1388 3HG  GLU A 849      -1.751  46.255  11.486  1.00 99.99
ATOM   1389  N   PRO A 850      -3.217  47.834  15.462  1.00 10.00
ATOM   1390  CA  PRO A 850      -2.466  48.218  16.651  1.00 10.00
ATOM   1391  C   PRO A 850      -2.316  47.044  17.610  1.00 10.00
ATOM   1392  O   PRO A 850      -1.299  46.912  18.291  1.00 10.00
ATOM   1393  CB  PRO A 850      -3.290  49.363  17.263  1.00 10.00
ATOM   1394  CG  PRO A 850      -4.077  49.932  16.114  1.00 10.00
ATOM   1395  CD  PRO A 850      -4.472  48.586  15.332  1.00 10.00
ATOM   1396 2HD  PRO A 850      -5.115  48.044  15.781  1.00 99.99
ATOM   1397 3HD  PRO A 850      -4.562  48.691  14.389  1.00 99.99
ATOM   1398 2HG  PRO A 850      -4.827  50.194  16.406  1.00 99.99
ATOM   1399 3HG  PRO A 850      -3.464  50.317  15.517  1.00 99.99
ATOM   1400 2HB  PRO A 850      -3.881  48.891  17.778  1.00 99.99
ATOM   1401 3HB  PRO A 850      -2.666  49.930  17.460  1.00 99.99
ATOM   1402  HA  PRO A 850      -1.556  48.532  16.394  1.00 99.99
ATOM   1403  N   GLN A 851      -3.335  46.193  17.660  1.00 10.00
ATOM   1404  CA  GLN A 851      -3.313  45.021  18.526  1.00 10.00
ATOM   1405  C   GLN A 851      -2.354  43.963  17.996  1.00 10.00
ATOM   1406  O   GLN A 851      -1.527  43.433  18.739  1.00 10.00
ATOM   1407  CB  GLN A 851      -4.707  44.410  18.610  1.00 10.00
ATOM   1408  CG  GLN A 851      -5.627  45.344  19.387  1.00 10.00
ATOM   1409  CD  GLN A 851      -7.060  44.828  19.385  1.00 10.00
ATOM   1410  OE1 GLN A 851      -7.368  43.844  18.717  1.00 10.00
ATOM   1411  NE2 GLN A 851      -7.938  45.498  20.135  1.00 10.00
ATOM   1412  H   GLN A 851      -4.147  46.363  17.083  1.00 99.99
ATOM   1413 1HE2 GLN A 851      -8.894  45.204  20.171  1.00 99.99
ATOM   1414 2HE2 GLN A 851      -7.640  46.295  20.661  1.00 99.99
ATOM   1415  HA  GLN A 851      -2.949  45.304  19.514  1.00 99.99
ATOM   1416 2HB  GLN A 851      -5.047  44.260  17.585  1.00 99.99
ATOM   1417 3HB  GLN A 851      -4.598  43.442  19.100  1.00 99.99
ATOM   1418 2HG  GLN A 851      -5.388  45.714  20.384  1.00 99.99
ATOM   1419 3HG  GLN A 851      -5.548  46.161  18.669  1.00 99.99
ATOM   1420  N   LEU A 852      -2.471  43.658  16.708  1.00 10.00
ATOM   1421  CA  LEU A 852      -1.603  42.672  16.073  1.00 10.00
ATOM   1422  C   LEU A 852      -0.141  43.085  16.164  1.00 10.00
ATOM   1423  O   LEU A 852       0.759  42.258  16.009  1.00 10.00
ATOM   1424  CB  LEU A 852      -1.996  42.461  14.605  1.00 10.00
ATOM   1425  CG  LEU A 852      -3.353  41.804  14.341  1.00 10.00
ATOM   1426  CD1 LEU A 852      -3.732  41.746  12.869  1.00 10.00
ATOM   1427  CD2 LEU A 852      -3.511  40.438  14.993  1.00 10.00
ATOM   1428  H   LEU A 852      -3.177  44.121  16.155  1.00 99.99
ATOM   1429  HA  LEU A 852      -1.690  41.720  16.596  1.00 99.99
ATOM   1430 1HB  LEU A 852      -2.026  43.500  14.278  1.00 99.99
ATOM   1431 2HB  LEU A 852      -1.222  41.929  14.052  1.00 99.99
ATOM   1432  HG  LEU A 852      -4.103  42.377  14.886  1.00 99.99
ATOM   1433 1HD1 LEU A 852      -4.704  41.267  12.761  1.00 99.99
ATOM   1434 2HD1 LEU A 852      -3.778  42.757  12.465  1.00 99.99
ATOM   1435 3HD1 LEU A 852      -2.983  41.172  12.323  1.00 99.99
ATOM   1436 1HD2 LEU A 852      -4.497  40.036  14.762  1.00 99.99
ATOM   1437 2HD2 LEU A 852      -2.745  39.763  14.613  1.00 99.99
ATOM   1438 3HD2 LEU A 852      -3.404  40.536  16.073  1.00 99.99
ATOM   1439  N   PRO A 853       0.092  44.369  16.413  1.00 10.00
ATOM   1440  CA  PRO A 853       1.447  44.893  16.531  1.00 10.00
ATOM   1441  C   PRO A 853       2.147  44.340  17.766  1.00 10.00
ATOM   1442  O   PRO A 853       3.335  44.583  17.979  1.00 10.00
ATOM   1443  CB  PRO A 853       1.255  46.417  16.608  1.00 10.00
ATOM   1444  CG  PRO A 853      -0.119  46.606  17.187  1.00 10.00
ATOM   1445  CD  PRO A 853      -0.922  45.429  16.494  1.00 10.00
ATOM   1446 2HD  PRO A 853      -1.605  45.055  17.045  1.00 99.99
ATOM   1447 3HD  PRO A 853      -1.131  45.594  15.580  1.00 99.99
ATOM   1448 2HG  PRO A 853      -0.108  46.353  17.995  1.00 99.99
ATOM   1449 3HG  PRO A 853      -0.502  47.352  16.768  1.00 99.99
ATOM   1450 2HB  PRO A 853       1.851  46.630  17.269  1.00 99.99
ATOM   1451 3HB  PRO A 853       1.218  46.623  15.768  1.00 99.99
ATOM   1452  HA  PRO A 853       1.983  44.643  15.728  1.00 99.99
ATOM   1453  N   LYS A 854       1.403  43.596  18.576  1.00 10.00
ATOM   1454  CA  LYS A 854       1.943  43.027  19.805  1.00 10.00
ATOM   1455  C   LYS A 854       2.707  41.738  19.526  1.00 10.00
ATOM   1456  O   LYS A 854       3.552  41.322  20.318  1.00 10.00
ATOM   1457  CB  LYS A 854       0.824  42.768  20.814  1.00 10.00
ATOM   1458  CG  LYS A 854       0.152  44.026  21.345  1.00 10.00
ATOM   1459  CD  LYS A 854      -0.948  43.688  22.341  1.00 10.00
ATOM   1460  CE  LYS A 854      -1.604  44.946  22.891  1.00 10.00
ATOM   1461  NZ  LYS A 854      -2.671  44.631  23.879  1.00 10.00
ATOM   1462  H   LYS A 854       0.438  43.420  18.336  1.00 99.99
ATOM   1463 1HZ  LYS A 854      -3.080  45.490  24.218  1.00 99.99
ATOM   1464 2HZ  LYS A 854      -3.385  44.069  23.438  1.00 99.99
ATOM   1465 3HZ  LYS A 854      -2.271  44.120  24.653  1.00 99.99
ATOM   1466  HA  LYS A 854       2.658  43.720  20.250  1.00 99.99
ATOM   1467 2HB  LYS A 854       0.082  42.144  20.314  1.00 99.99
ATOM   1468 3HB  LYS A 854       1.263  42.213  21.644  1.00 99.99
ATOM   1469 2HG  LYS A 854       0.908  44.642  21.833  1.00 99.99
ATOM   1470 3HG  LYS A 854      -0.274  44.573  20.505  1.00 99.99
ATOM   1471 2HD  LYS A 854      -1.698  43.077  21.835  1.00 99.99
ATOM   1472 3HD  LYS A 854      -0.512  43.119  23.162  1.00 99.99
ATOM   1473 2HE  LYS A 854      -0.836  45.552  23.367  1.00 99.99
ATOM   1474 3HE  LYS A 854      -2.036  45.498  22.056  1.00 99.99
ATOM   1475  N   PHE A 855       2.401  41.109  18.396  1.00 10.00
ATOM   1476  CA  PHE A 855       3.097  39.896  17.982  1.00 10.00
ATOM   1477  C   PHE A 855       4.606  40.105  17.973  1.00 10.00
ATOM   1478  O   PHE A 855       5.109  41.042  17.353  1.00 10.00
ATOM   1479  CB  PHE A 855       2.618  39.451  16.599  1.00 10.00
ATOM   1480  CG  PHE A 855       1.229  38.879  16.594  1.00 10.00
ATOM   1481  CD1 PHE A 855       0.586  38.572  17.784  1.00 10.00
ATOM   1482  CD2 PHE A 855       0.563  38.648  15.400  1.00 10.00
ATOM   1483  CE1 PHE A 855      -0.692  38.046  17.780  1.00 10.00
ATOM   1484  CE2 PHE A 855      -0.715  38.123  15.394  1.00 10.00
ATOM   1485  CZ  PHE A 855      -1.343  37.822  16.586  1.00 10.00
ATOM   1486  H   PHE A 855       1.667  41.479  17.810  1.00 99.99
ATOM   1487  HD1 PHE A 855       1.101  38.750  18.728  1.00 99.99
ATOM   1488  HE1 PHE A 855      -1.185  37.808  18.723  1.00 99.99
ATOM   1489  HZ  PHE A 855      -2.350  37.406  16.582  1.00 99.99
ATOM   1490  HE2 PHE A 855      -1.228  37.948  14.449  1.00 99.99
ATOM   1491  HD2 PHE A 855       1.059  38.887  14.458  1.00 99.99
ATOM   1492  HA  PHE A 855       2.900  39.094  18.695  1.00 99.99
ATOM   1493 2HB  PHE A 855       2.610  40.298  15.914  1.00 99.99
ATOM   1494 3HB  PHE A 855       3.276  38.675  16.208  1.00 99.99
ATOM   1495  N   ARG A 856       5.324  39.226  18.664  1.00 10.00
ATOM   1496  CA  ARG A 856       6.780  39.295  18.713  1.00 10.00
ATOM   1497  C   ARG A 856       7.388  39.065  17.335  1.00 10.00
ATOM   1498  O   ARG A 856       8.510  39.492  17.063  1.00 10.00
ATOM   1499  CB  ARG A 856       7.333  38.273  19.709  1.00 10.00
ATOM   1500  CG  ARG A 856       7.050  38.600  21.168  1.00 10.00
ATOM   1501  CD  ARG A 856       7.570  37.506  22.091  1.00 10.00
ATOM   1502  NE  ARG A 856       7.261  37.779  23.491  1.00 10.00
ATOM   1503  CZ  ARG A 856       7.523  36.735  24.269  1.00 10.00
ATOM   1504  NH1 ARG A 856       7.303  36.806  25.574  1.00 10.00
ATOM   1505  NH2 ARG A 856       8.007  35.617  23.742  1.00 10.00
ATOM   1506  H   ARG A 856       4.850  38.492  19.168  1.00 99.99
ATOM   1507 1HH1 ARG A 856       6.936  37.656  25.976  1.00 99.99
ATOM   1508 2HH1 ARG A 856       7.504  36.009  26.161  1.00 99.99
ATOM   1509 1HH2 ARG A 856       8.176  35.563  22.747  1.00 99.99
ATOM   1510 2HH2 ARG A 856       8.205  34.827  24.337  1.00 99.99
ATOM   1511  HE  ARG A 856       6.894  38.619  23.918  1.00 99.99
ATOM   1512  HA  ARG A 856       7.092  40.292  19.027  1.00 99.99
ATOM   1513 2HB  ARG A 856       6.887  37.311  19.459  1.00 99.99
ATOM   1514 3HB  ARG A 856       8.410  38.226  19.550  1.00 99.99
ATOM   1515 2HG  ARG A 856       7.537  39.544  21.413  1.00 99.99
ATOM   1516 3HG  ARG A 856       5.972  38.702  21.298  1.00 99.99
ATOM   1517 2HD  ARG A 856       7.110  36.558  21.810  1.00 99.99
ATOM   1518 3HD  ARG A 856       8.651  37.433  21.978  1.00 99.99
ATOM   1519  N   ASN A 857       6.642  38.386  16.470  1.00 10.00
ATOM   1520  CA  ASN A 857       7.090  38.136  15.105  1.00 10.00
ATOM   1521  C   ASN A 857       7.346  39.440  14.361  1.00 10.00
ATOM   1522  O   ASN A 857       6.635  40.426  14.553  1.00 10.00
ATOM   1523  CB  ASN A 857       6.024  37.350  14.348  1.00 10.00
ATOM   1524  CG  ASN A 857       5.930  35.921  14.860  1.00 10.00
ATOM   1525  OD1 ASN A 857       6.875  35.405  15.454  1.00 10.00
ATOM   1526  ND2 ASN A 857       4.782  35.278  14.630  1.00 10.00
ATOM   1527  H   ASN A 857       5.742  38.035  16.766  1.00 99.99
ATOM   1528 1HD2 ASN A 857       4.665  34.337  14.946  1.00 99.99
ATOM   1529 2HD2 ASN A 857       4.040  35.739  14.143  1.00 99.99
ATOM   1530  HA  ASN A 857       8.039  37.597  15.120  1.00 99.99
ATOM   1531 2HB  ASN A 857       5.033  37.773  14.178  1.00 99.99
ATOM   1532 3HB  ASN A 857       6.588  37.362  13.415  1.00 99.99
ATOM   1533  N   HIS A 858       8.368  39.439  13.513  1.00 10.00
ATOM   1534  CA  HIS A 858       8.730  40.626  12.747  1.00 10.00
ATOM   1535  C   HIS A 858       7.772  40.842  11.582  1.00 10.00
ATOM   1536  O   HIS A 858       7.534  41.975  11.164  1.00 10.00
ATOM   1537  CB  HIS A 858      10.168  40.520  12.230  1.00 10.00
ATOM   1538  CG  HIS A 858      10.371  39.419  11.236  1.00 10.00
ATOM   1539  ND1 HIS A 858      10.146  38.093  11.540  1.00 10.00
ATOM   1540  CD2 HIS A 858      10.778  39.447   9.946  1.00 10.00
ATOM   1541  CE1 HIS A 858      10.405  37.352  10.477  1.00 10.00
ATOM   1542  NE2 HIS A 858      10.792  38.149   9.497  1.00 10.00
ATOM   1543  H   HIS A 858       8.909  38.594  13.395  1.00 99.99
ATOM   1544  HE2 HIS A 858      11.056  37.860   8.566  1.00 99.99
ATOM   1545  HA  HIS A 858       8.649  41.509  13.381  1.00 99.99
ATOM   1546 2HB  HIS A 858      10.458  41.446  11.733  1.00 99.99
ATOM   1547 3HB  HIS A 858      10.850  40.324  13.058  1.00 99.99
ATOM   1548  HE1 HIS A 858      10.287  36.270  10.513  1.00 99.99
ATOM   1549  HD2 HIS A 858      11.069  40.259   9.278  1.00 99.99
ATOM   1550  N   ASP A 859       7.228  39.748  11.059  1.00 10.00
ATOM   1551  CA  ASP A 859       6.275  39.818   9.957  1.00 10.00
ATOM   1552  C   ASP A 859       4.973  40.474  10.396  1.00 10.00
ATOM   1553  O   ASP A 859       4.431  40.155  11.454  1.00 10.00
ATOM   1554  CB  ASP A 859       5.998  38.420   9.400  1.00 10.00
ATOM   1555  CG  ASP A 859       7.139  37.829   8.583  1.00 10.00
ATOM   1556  OD1 ASP A 859       8.064  38.548   8.286  1.00 10.00
ATOM   1557  OD2 ASP A 859       7.155  36.636   8.399  1.00 10.00
ATOM   1558  H   ASP A 859       7.480  38.845  11.435  1.00 99.99
ATOM   1559  HA  ASP A 859       6.682  40.437   9.157  1.00 99.99
ATOM   1560 2HB  ASP A 859       5.686  37.702  10.160  1.00 99.99
ATOM   1561 3HB  ASP A 859       5.157  38.640   8.742  1.00 99.99
ATOM   1562  N   HIS A 860       4.476  41.396   9.577  1.00 10.00
ATOM   1563  CA  HIS A 860       3.254  42.124   9.895  1.00 10.00
ATOM   1564  C   HIS A 860       3.367  42.828  11.241  1.00 10.00
ATOM   1565  O   HIS A 860       2.436  42.801  12.046  1.00 10.00
ATOM   1566  CB  HIS A 860       2.047  41.181   9.896  1.00 10.00
ATOM   1567  CG  HIS A 860       1.871  40.428   8.614  1.00 10.00
ATOM   1568  ND1 HIS A 860       1.564  41.050   7.422  1.00 10.00
ATOM   1569  CD2 HIS A 860       1.957  39.106   8.339  1.00 10.00
ATOM   1570  CE1 HIS A 860       1.469  40.141   6.467  1.00 10.00
ATOM   1571  NE2 HIS A 860       1.703  38.954   6.997  1.00 10.00
ATOM   1572  H   HIS A 860       4.959  41.597   8.712  1.00 99.99
ATOM   1573  HE2 HIS A 860       1.698  38.073   6.503  1.00 99.99
ATOM   1574  HA  HIS A 860       3.089  42.904   9.151  1.00 99.99
ATOM   1575 2HB  HIS A 860       2.153  40.434  10.684  1.00 99.99
ATOM   1576 3HB  HIS A 860       1.129  41.747  10.055  1.00 99.99
ATOM   1577  HE1 HIS A 860       1.234  40.433   5.444  1.00 99.99
ATOM   1578  HD2 HIS A 860       2.174  38.233   8.955  1.00 99.99
ATOM   1579  N   LYS A 861       4.676  43.754  11.009  1.00  0.00
ATOM   1580  CA  LYS A 861       4.389  44.188  12.349  1.00  0.00
ATOM   1581  C   LYS A 861       3.599  45.464  12.415  1.00  0.00
ATOM   1582  O   LYS A 861       2.414  45.456  12.745  1.00  0.00
ATOM   1583  CB  LYS A 861       5.683  44.371  13.143  1.00  0.00
ATOM   1584  CG  LYS A 861       5.509  45.085  14.477  1.00  0.00
ATOM   1585  CD  LYS A 861       4.718  44.235  15.459  1.00  0.00
ATOM   1586  CE  LYS A 861       5.543  43.060  15.965  1.00  0.00
ATOM   1587  NZ  LYS A 861       4.800  42.251  16.970  1.00  0.00
ATOM   1588  H   LYS A 861       5.355  43.936  10.285  1.00 99.99
ATOM   1589 1HZ  LYS A 861       5.381  41.484  17.280  1.00 99.99
ATOM   1590 2HZ  LYS A 861       4.560  42.833  17.761  1.00 99.99
ATOM   1591 3HZ  LYS A 861       3.956  41.887  16.553  1.00 99.99
ATOM   1592  HA  LYS A 861       3.773  43.443  12.855  1.00 99.99
ATOM   1593 2HB  LYS A 861       6.095  43.376  13.315  1.00 99.99
ATOM   1594 3HB  LYS A 861       6.367  44.942  12.513  1.00 99.99
ATOM   1595 2HG  LYS A 861       6.496  45.294  14.889  1.00 99.99
ATOM   1596 3HG  LYS A 861       4.983  46.023  14.302  1.00 99.99
ATOM   1597 2HD  LYS A 861       4.422  44.861  16.301  1.00 99.99
ATOM   1598 3HD  LYS A 861       3.826  43.861  14.956  1.00 99.99
ATOM   1599 2HE  LYS A 861       5.801  42.432  15.114  1.00 99.99
ATOM   1600 3HE  LYS A 861       6.453  43.452  16.417  1.00 99.99
ATOM   1601  N   PHE A 862       4.221  46.604  12.029  1.00  0.00
ATOM   1602  CA  PHE A 862       3.514  47.845  12.178  1.00  0.00
ATOM   1603  C   PHE A 862       4.253  48.910  11.435  1.00  0.00
ATOM   1604  O   PHE A 862       5.482  48.964  11.459  1.00  0.00
ATOM   1605  CB  PHE A 862       3.361  48.199  13.659  1.00  0.00
ATOM   1606  CG  PHE A 862       2.362  49.290  13.921  1.00  0.00
ATOM   1607  CD1 PHE A 862       1.008  49.004  14.010  1.00  0.00
ATOM   1608  CD2 PHE A 862       2.774  50.605  14.078  1.00  0.00
ATOM   1609  CE1 PHE A 862       0.089  50.007  14.252  1.00  0.00
ATOM   1610  CE2 PHE A 862       1.858  51.609  14.321  1.00  0.00
ATOM   1611  CZ  PHE A 862       0.513  51.309  14.407  1.00  0.00
ATOM   1612  H   PHE A 862       5.156  46.581  11.647  1.00 99.99
ATOM   1613  HD1 PHE A 862       0.672  47.973  13.889  1.00 99.99
ATOM   1614  HE1 PHE A 862      -0.972  49.768  14.320  1.00 99.99
ATOM   1615  HZ  PHE A 862      -0.211  52.101  14.596  1.00 99.99
ATOM   1616  HE2 PHE A 862       2.195  52.638  14.443  1.00 99.99
ATOM   1617  HD2 PHE A 862       3.837  50.841  14.009  1.00 99.99
ATOM   1618  HA  PHE A 862       2.520  47.760  11.735  1.00 99.99
ATOM   1619 2HB  PHE A 862       3.025  47.328  14.219  1.00 99.99
ATOM   1620 3HB  PHE A 862       4.312  48.544  14.060  1.00 99.99
ATOM   1621  N   GLU A 863       3.506  49.798  10.749  1.00  0.00
ATOM   1622  CA  GLU A 863       4.138  50.887  10.071  1.00  0.00
ATOM   1623  C   GLU A 863       3.852  52.078  10.920  1.00  0.00
ATOM   1624  O   GLU A 863       2.696  52.416  11.170  1.00  0.00
ATOM   1625  CB  GLU A 863       3.604  51.013   8.643  1.00  0.00
ATOM   1626  CG  GLU A 863       3.982  49.858   7.726  1.00  0.00
ATOM   1627  CD  GLU A 863       3.214  49.912   6.435  1.00  0.00
ATOM   1628  OE1 GLU A 863       2.456  50.834   6.254  1.00  0.00
ATOM   1629  OE2 GLU A 863       3.468  49.094   5.582  1.00  0.00
ATOM   1630  H   GLU A 863       2.502  49.694  10.714  1.00 99.99
ATOM   1631  HA  GLU A 863       5.215  50.721  10.027  1.00 99.99
ATOM   1632 2HB  GLU A 863       2.518  51.079   8.714  1.00 99.99
ATOM   1633 3HB  GLU A 863       3.998  51.944   8.236  1.00 99.99
ATOM   1634 2HG  GLU A 863       5.049  49.805   7.512  1.00 99.99
ATOM   1635 3HG  GLU A 863       3.682  48.975   8.290  1.00 99.99
ATOM   1636  N   TRP A 864       4.919  52.736  11.403  1.00  0.00
ATOM   1637  CA  TRP A 864       4.756  53.824  12.316  1.00  0.00
ATOM   1638  C   TRP A 864       4.506  55.092  11.575  1.00  0.00
ATOM   1639  O   TRP A 864       4.773  55.202  10.379  1.00  0.00
ATOM   1640  CB  TRP A 864       5.992  53.961  13.207  1.00  0.00
ATOM   1641  CG  TRP A 864       6.034  52.968  14.329  1.00  0.00
ATOM   1642  CD1 TRP A 864       5.481  53.112  15.566  1.00  0.00
ATOM   1643  CD2 TRP A 864       6.661  51.679  14.315  1.00  0.00
ATOM   1644  NE1 TRP A 864       5.725  51.994  16.326  1.00  0.00
ATOM   1645  CE2 TRP A 864       6.448  51.099  15.578  1.00  0.00
ATOM   1646  CE3 TRP A 864       7.381  50.960  13.354  1.00  0.00
ATOM   1647  CZ2 TRP A 864       6.926  49.841  15.908  1.00  0.00
ATOM   1648  CZ3 TRP A 864       7.861  49.698  13.685  1.00  0.00
ATOM   1649  CH2 TRP A 864       7.639  49.154  14.925  1.00  0.00
ATOM   1650  N   THR A 865       3.933  56.077  12.293  1.00  0.00
ATOM   1651  CA  THR A 865       3.640  57.355  11.720  1.00  0.00
ATOM   1652  C   THR A 865       4.912  58.136  11.699  1.00  0.00
ATOM   1653  O   THR A 865       5.886  57.780  12.360  1.00  0.00
ATOM   1654  CB  THR A 865       2.547  58.094  12.516  1.00  0.00
ATOM   1655  OG1 THR A 865       3.012  58.346  13.848  1.00  0.00
ATOM   1656  CG2 THR A 865       1.275  57.261  12.576  1.00  0.00
ATOM   1657  N   ARG A 866       4.926  59.230  10.916  1.00  0.00
ATOM   1658  CA  ARG A 866       6.101  60.036  10.768  1.00  0.00
ATOM   1659  C   ARG A 866       6.439  60.627  12.095  1.00  0.00
ATOM   1660  O   ARG A 866       7.609  60.713  12.465  1.00  0.00
ATOM   1661  CB  ARG A 866       5.878  61.121   9.710  1.00  0.00
ATOM   1662  CG  ARG A 866       7.084  62.014   9.459  1.00  0.00
ATOM   1663  CD  ARG A 866       6.814  63.006   8.338  1.00  0.00
ATOM   1664  NE  ARG A 866       7.980  63.834   8.048  1.00  0.00
ATOM   1665  CZ  ARG A 866       8.063  64.880   8.863  1.00  0.00
ATOM   1666  NH1 ARG A 866       9.063  65.740   8.742  1.00  0.00
ATOM   1667  NH2 ARG A 866       7.144  65.065   9.802  1.00  0.00
ATOM   1668  N   GLU A 867       5.413  61.038  12.859  1.00  0.00
ATOM   1669  CA  GLU A 867       5.663  61.644  14.131  1.00  0.00
ATOM   1670  C   GLU A 867       6.360  60.644  14.989  1.00  0.00
ATOM   1671  O   GLU A 867       7.285  60.981  15.725  1.00  0.00
ATOM   1672  CB  GLU A 867       4.354  62.121  14.763  1.00  0.00
ATOM   1673  CG  GLU A 867       3.727  63.327  14.077  1.00  0.00
ATOM   1674  CD  GLU A 867       4.664  64.503  14.078  1.00  0.00
ATOM   1675  OE1 GLU A 867       5.147  64.853  15.128  1.00  0.00
ATOM   1676  OE2 GLU A 867       4.984  64.982  13.016  1.00  0.00
ATOM   1677  N   GLN A 868       5.940  59.371  14.900  1.00  0.00
ATOM   1678  CA  GLN A 868       6.527  58.366  15.732  1.00  0.00
ATOM   1679  C   GLN A 868       7.980  58.244  15.401  1.00  0.00
ATOM   1680  O   GLN A 868       8.821  58.167  16.295  1.00  0.00
ATOM   1681  CB  GLN A 868       5.837  57.027  15.496  1.00  0.00
ATOM   1682  CG  GLN A 868       4.403  57.094  16.009  1.00  0.00
ATOM   1683  CD  GLN A 868       4.369  57.366  17.507  1.00  0.00
ATOM   1684  OE1 GLN A 868       5.110  56.748  18.269  1.00  0.00
ATOM   1685  NE2 GLN A 868       3.505  58.292  17.928  1.00  0.00
ATOM   1686  N   PHE A 869       8.323  58.253  14.100  1.00  0.00
ATOM   1687  CA  PHE A 869       9.692  58.076  13.711  1.00  0.00
ATOM   1688  C   PHE A 869      10.517  59.201  14.241  1.00  0.00
ATOM   1689  O   PHE A 869      11.611  58.983  14.757  1.00  0.00
ATOM   1690  CB  PHE A 869       9.807  57.984  12.188  1.00  0.00
ATOM   1691  CG  PHE A 869       9.421  56.644  11.631  1.00  0.00
ATOM   1692  CD1 PHE A 869       8.375  56.530  10.727  1.00  0.00
ATOM   1693  CD2 PHE A 869      10.099  55.496  12.009  1.00  0.00
ATOM   1694  CE1 PHE A 869       8.018  55.298  10.212  1.00  0.00
ATOM   1695  CE2 PHE A 869       9.746  54.264  11.497  1.00  0.00
ATOM   1696  CZ  PHE A 869       8.703  54.164  10.597  1.00  0.00
ATOM   1697  N   ASN A 870      10.020  60.445  14.137  1.00  0.00
ATOM   1698  CA  ASN A 870      10.859  61.521  14.561  1.00  0.00
ATOM   1699  C   ASN A 870      11.140  61.399  16.026  1.00  0.00
ATOM   1700  O   ASN A 870      12.252  61.675  16.470  1.00  0.00
ATOM   1701  CB  ASN A 870      10.166  62.854  14.295  1.00  0.00
ATOM   1702  CG  ASN A 870      10.151  63.176  12.808  1.00  0.00
ATOM   1703  OD1 ASN A 870      10.945  62.633  12.042  1.00  0.00
ATOM   1704  ND2 ASN A 870       9.241  64.063  12.399  1.00  0.00
ATOM   1705  N   GLN A 871      10.149  60.960  16.823  1.00  0.00
ATOM   1706  CA  GLN A 871      10.352  60.847  18.239  1.00  0.00
ATOM   1707  C   GLN A 871      11.385  59.798  18.518  1.00  0.00
ATOM   1708  O   GLN A 871      12.282  60.000  19.334  1.00  0.00
ATOM   1709  CB  GLN A 871       9.044  60.459  18.922  1.00  0.00
ATOM   1710  CG  GLN A 871       9.306  60.164  20.394  1.00  0.00
ATOM   1711  CD  GLN A 871       8.010  60.158  21.191  1.00  0.00
ATOM   1712  OE1 GLN A 871       7.504  61.214  21.566  1.00  0.00
ATOM   1713  NE2 GLN A 871       7.473  58.964  21.451  1.00  0.00
ATOM   1714  N   TRP A 872      11.299  58.649  17.822  1.00  0.00
ATOM   1715  CA  TRP A 872      12.194  57.561  18.091  1.00  0.00
ATOM   1716  C   TRP A 872      13.589  57.986  17.773  1.00  0.00
ATOM   1717  O   TRP A 872      14.516  57.718  18.537  1.00  0.00
ATOM   1718  CB  TRP A 872      11.793  56.328  17.279  1.00  0.00
ATOM   1719  CG  TRP A 872      10.413  55.831  17.586  1.00  0.00
ATOM   1720  CD1 TRP A 872       9.396  55.648  16.698  1.00  0.00
ATOM   1721  CD2 TRP A 872       9.899  55.453  18.869  1.00  0.00
ATOM   1722  NE1 TRP A 872       8.280  55.181  17.346  1.00  0.00
ATOM   1723  CE2 TRP A 872       8.566  55.051  18.682  1.00  0.00
ATOM   1724  CE3 TRP A 872      10.442  55.415  20.160  1.00  0.00
ATOM   1725  CZ2 TRP A 872       7.765  54.621  19.729  1.00  0.00
ATOM   1726  CZ3 TRP A 872       9.640  54.982  21.209  1.00  0.00
ATOM   1727  CH2 TRP A 872       8.340  54.596  20.999  1.00  0.00
ATOM   1728  N   ALA A 873      13.773  58.667  16.630  1.00  0.00
ATOM   1729  CA  ALA A 873      15.087  59.072  16.226  1.00  0.00
ATOM   1730  C   ALA A 873      15.637  60.017  17.245  1.00  0.00
ATOM   1731  O   ALA A 873      16.803  59.920  17.623  1.00  0.00
ATOM   1732  CB  ALA A 873      15.047  59.698  14.839  1.00  0.00
ATOM   1733  N   SER A 874      14.793  60.948  17.730  1.00  0.00
ATOM   1734  CA  SER A 874      15.220  61.965  18.649  1.00  0.00
ATOM   1735  C   SER A 874      15.719  61.337  19.909  1.00  0.00
ATOM   1736  O   SER A 874      16.790  61.684  20.401  1.00  0.00
ATOM   1737  CB  SER A 874      13.937  62.761  18.903  1.00  0.00
ATOM   1738  OG  SER A 874      14.166  63.817  19.820  1.00  0.00
ATOM   1739  N   LYS A 875      14.960  60.372  20.454  1.00  0.00
ATOM   1740  CA  LYS A 875      15.345  59.759  21.689  1.00  0.00
ATOM   1741  C   LYS A 875      16.663  59.100  21.449  1.00  0.00
ATOM   1742  O   LYS A 875      17.528  59.070  22.323  1.00  0.00
ATOM   1743  CB  LYS A 875      14.272  58.772  22.154  1.00  0.00
ATOM   1744  CG  LYS A 875      12.979  59.422  22.625  1.00  0.00
ATOM   1745  CD  LYS A 875      11.964  58.379  23.069  1.00  0.00
ATOM   1746  CE  LYS A 875      10.667  59.028  23.527  1.00  0.00
ATOM   1747  NZ  LYS A 875       9.652  58.018  23.933  1.00  0.00
ATOM   1748  N   LEU A 876      16.834  58.569  20.227  1.00  0.00
ATOM   1749  CA  LEU A 876      18.013  57.875  19.803  1.00  0.00
ATOM   1750  C   LEU A 876      19.170  58.820  19.835  1.00  0.00
ATOM   1751  O   LEU A 876      20.300  58.407  20.093  1.00  0.00
ATOM   1752  CB  LEU A 876      17.826  57.280  18.401  1.00  0.00
ATOM   1753  CG  LEU A 876      16.713  56.242  18.234  1.00  0.00
ATOM   1754  CD1 LEU A 876      16.608  55.674  16.828  1.00  0.00
ATOM   1755  CD2 LEU A 876      16.756  55.125  19.268  1.00  0.00
ATOM   1756  N   GLY A 877      18.926  60.117  19.564  1.00  0.00
ATOM   1757  CA  GLY A 877      20.006  61.060  19.571  1.00  0.00
ATOM   1758  C   GLY A 877      20.359  61.382  18.156  1.00  0.00
ATOM   1759  O   GLY A 877      21.290  62.143  17.896  1.00  0.00
ATOM   1760  N   LYS A 878      19.635  60.791  17.189  1.00  0.00
ATOM   1761  CA  LYS A 878      19.922  61.118  15.825  1.00  0.00
ATOM   1762  C   LYS A 878      19.110  62.317  15.455  1.00  0.00
ATOM   1763  O   LYS A 878      18.050  62.560  16.028  1.00  0.00
ATOM   1764  CB  LYS A 878      19.623  59.926  14.913  1.00  0.00
ATOM   1765  CG  LYS A 878      20.642  58.798  14.999  1.00  0.00
ATOM   1766  CD  LYS A 878      20.148  57.550  14.281  1.00  0.00
ATOM   1767  CE  LYS A 878      19.089  56.825  15.098  1.00  0.00
ATOM   1768  NZ  LYS A 878      18.659  55.556  14.450  1.00  0.00
ATOM   1769  N   ARG A 879      19.613  63.126  14.498  1.00  0.00
ATOM   1770  CA  ARG A 879      18.856  64.265  14.069  1.00  0.00
ATOM   1771  C   ARG A 879      18.378  63.955  12.692  1.00  0.00
ATOM   1772  O   ARG A 879      19.108  63.394  11.876  1.00  0.00
ATOM   1773  CB  ARG A 879      19.714  65.532  14.125  1.00  0.00
ATOM   1774  CG  ARG A 879      20.108  65.963  15.531  1.00  0.00
ATOM   1775  CD  ARG A 879      20.967  67.219  15.503  1.00  0.00
ATOM   1776  NE  ARG A 879      21.402  67.614  16.839  1.00  0.00
ATOM   1777  CZ  ARG A 879      20.495  68.365  17.453  1.00  0.00
ATOM   1778  NH1 ARG A 879      20.723  68.816  18.678  1.00  0.00
ATOM   1779  NH2 ARG A 879      19.357  68.669  16.841  1.00  0.00
ATOM   1780  N   HIS A 880      17.121  64.330  12.405  1.00  0.00
ATOM   1781  CA  HIS A 880      16.511  64.041  11.143  1.00  0.00
ATOM   1782  C   HIS A 880      16.878  65.155  10.216  1.00  0.00
ATOM   1783  O   HIS A 880      16.322  66.249  10.296  1.00  0.00
ATOM   1784  CB  HIS A 880      14.994  63.890  11.298  1.00  0.00
ATOM   1785  CG  HIS A 880      14.337  63.200  10.144  1.00  0.00
ATOM   1786  ND1 HIS A 880      12.969  63.051  10.046  1.00  0.00
ATOM   1787  CD2 HIS A 880      14.858  62.617   9.039  1.00  0.00
ATOM   1788  CE1 HIS A 880      12.678  62.407   8.930  1.00  0.00
ATOM   1789  NE2 HIS A 880      13.806  62.132   8.301  1.00  0.00
ATOM   1790  N   ASN A 881      17.854  64.911   9.318  1.00  0.00
ATOM   1791  CA  ASN A 881      18.271  65.958   8.432  1.00  0.00
ATOM   1792  C   ASN A 881      17.146  66.305   7.513  1.00  0.00
ATOM   1793  O   ASN A 881      16.732  67.460   7.438  1.00  0.00
ATOM   1794  CB  ASN A 881      19.471  65.495   7.611  1.00  0.00
ATOM   1795  CG  ASN A 881      20.313  66.678   7.156  1.00  0.00
ATOM   1796  OD1 ASN A 881      19.842  67.813   7.147  1.00  0.00
ATOM   1797  ND2 ASN A 881      21.564  66.409   6.775  1.00  0.00
ATOM   1798  N   TYR A 882      16.603  65.307   6.788  1.00  0.00
ATOM   1799  CA  TYR A 882      15.530  65.634   5.897  1.00  0.00
ATOM   1800  C   TYR A 882      14.610  64.468   5.760  1.00  0.00
ATOM   1801  O   TYR A 882      14.992  63.324   5.993  1.00  0.00
ATOM   1802  CB  TYR A 882      16.077  66.057   4.533  1.00  0.00
ATOM   1803  CG  TYR A 882      17.028  65.055   3.916  1.00  0.00
ATOM   1804  CD1 TYR A 882      16.562  64.056   3.073  1.00  0.00
ATOM   1805  CD2 TYR A 882      18.389  65.112   4.177  1.00  0.00
ATOM   1806  CE1 TYR A 882      17.426  63.137   2.507  1.00  0.00
ATOM   1807  CE2 TYR A 882      19.262  64.199   3.617  1.00  0.00
ATOM   1808  CZ  TYR A 882      18.776  63.213   2.783  1.00  0.00
ATOM   1809  OH  TYR A 882      19.642  62.302   2.221  1.00  0.00
ATOM   1810  N   SER A 883      13.344  64.755   5.398  1.00  0.00
ATOM   1811  CA  SER A 883      12.383  63.710   5.225  1.00  0.00
ATOM   1812  C   SER A 883      11.766  63.913   3.881  1.00  0.00
ATOM   1813  O   SER A 883      11.435  65.034   3.497  1.00  0.00
ATOM   1814  CB  SER A 883      11.391  63.964   6.363  1.00  0.00
ATOM   1815  OG  SER A 883      10.326  63.031   6.327  1.00  0.00
ATOM   1816  N   VAL A 884      11.616  62.817   3.112  1.00  0.00
ATOM   1817  CA  VAL A 884      11.015  62.944   1.821  1.00  0.00
ATOM   1818  C   VAL A 884       9.933  61.919   1.760  1.00  0.00
ATOM   1819  O   VAL A 884      10.118  60.786   2.200  1.00  0.00
ATOM   1820  CB  VAL A 884      12.049  62.750   0.695  1.00  0.00
ATOM   1821  CG1 VAL A 884      13.136  63.811   0.781  1.00  0.00
ATOM   1822  CG2 VAL A 884      12.658  61.358   0.765  1.00  0.00
ATOM   1823  N   GLU A 885       8.757  62.295   1.225  1.00  0.00
ATOM   1824  CA  GLU A 885       7.697  61.336   1.169  1.00  0.00
ATOM   1825  C   GLU A 885       7.290  61.192  -0.256  1.00  0.00
ATOM   1826  O   GLU A 885       7.227  62.172  -0.998  1.00  0.00
ATOM   1827  CB  GLU A 885       6.529  61.777   2.056  1.00  0.00
ATOM   1828  CG  GLU A 885       5.381  60.780   2.125  1.00  0.00
ATOM   1829  CD  GLU A 885       4.295  61.261   3.046  1.00  0.00
ATOM   1830  OE1 GLU A 885       3.726  62.291   2.776  1.00  0.00
ATOM   1831  OE2 GLU A 885       3.957  60.543   3.958  1.00  0.00
ATOM   1832  N   PHE A 886       7.031  59.942  -0.683  1.00  0.00
ATOM   1833  CA  PHE A 886       6.626  59.723  -2.037  1.00  0.00
ATOM   1834  C   PHE A 886       5.699  58.551  -2.083  1.00  0.00
ATOM   1835  O   PHE A 886       5.742  57.672  -1.223  1.00  0.00
ATOM   1836  CB  PHE A 886       7.848  59.500  -2.931  1.00  0.00
ATOM   1837  CG  PHE A 886       8.746  58.389  -2.464  1.00  0.00
ATOM   1838  CD1 PHE A 886       8.573  57.096  -2.934  1.00  0.00
ATOM   1839  CD2 PHE A 886       9.763  58.635  -1.555  1.00  0.00
ATOM   1840  CE1 PHE A 886       9.398  56.073  -2.505  1.00  0.00
ATOM   1841  CE2 PHE A 886      10.589  57.615  -1.126  1.00  0.00
ATOM   1842  CZ  PHE A 886      10.406  56.332  -1.602  1.00  0.00
ATOM   1843  N   SER A 887       4.797  58.541  -3.086  1.00  0.00
ATOM   1844  CA  SER A 887       3.902  57.438  -3.282  1.00  0.00
ATOM   1845  C   SER A 887       4.689  56.434  -4.061  1.00  0.00
ATOM   1846  O   SER A 887       5.614  56.804  -4.782  1.00  0.00
ATOM   1847  CB  SER A 887       2.762  58.060  -4.094  1.00  0.00
ATOM   1848  OG  SER A 887       3.207  58.449  -5.382  1.00  0.00
ATOM   1849  N   GLY A 888       4.364  55.131  -3.942  1.00  0.00
ATOM   1850  CA  GLY A 888       3.274  54.668  -3.139  1.00  0.00
ATOM   1851  C   GLY A 888       2.217  54.143  -4.057  1.00  0.00
ATOM   1852  O   GLY A 888       1.241  53.544  -3.609  1.00  0.00
ATOM   1853  N   VAL A 889       2.386  54.347  -5.376  1.00  0.00
ATOM   1854  CA  VAL A 889       1.405  53.853  -6.295  1.00  0.00
ATOM   1855  C   VAL A 889       1.530  52.367  -6.329  1.00  0.00
ATOM   1856  O   VAL A 889       2.630  51.819  -6.261  1.00  0.00
ATOM   1857  CB  VAL A 889       1.591  54.458  -7.700  1.00  0.00
ATOM   1858  CG1 VAL A 889       0.639  53.805  -8.690  1.00  0.00
ATOM   1859  CG2 VAL A 889       1.373  55.963  -7.665  1.00  0.00
ATOM   1860  N   GLY A 890       0.382  51.672  -6.419  1.00  0.00
ATOM   1861  CA  GLY A 890       0.406  50.241  -6.464  1.00  0.00
ATOM   1862  C   GLY A 890      -0.772  49.825  -7.277  1.00  0.00
ATOM   1863  O   GLY A 890      -1.732  50.579  -7.425  1.00  0.00
ATOM   1864  N   GLY A 891      -0.731  48.598  -7.828  1.00  0.00
ATOM   1865  CA  GLY A 891      -1.843  48.164  -8.614  1.00  0.00
ATOM   1866  C   GLY A 891      -2.484  47.036  -7.884  1.00  0.00
ATOM   1867  O   GLY A 891      -1.983  45.914  -7.864  1.00  0.00
ATOM   1868  N   SER A 892      -3.634  47.332  -7.261  1.00  0.00
ATOM   1869  CA  SER A 892      -4.394  46.370  -6.531  1.00  0.00
ATOM   1870  C   SER A 892      -5.040  45.451  -7.510  1.00  0.00
ATOM   1871  O   SER A 892      -5.377  44.313  -7.185  1.00  0.00
ATOM   1872  CB  SER A 892      -5.425  47.232  -5.797  1.00  0.00
ATOM   1873  OG  SER A 892      -6.318  47.846  -6.709  1.00  0.00
ATOM   1874  N   GLY A 893      -5.212  45.927  -8.755  1.00  0.00
ATOM   1875  CA  GLY A 893      -5.918  45.153  -9.729  1.00  0.00
ATOM   1876  C   GLY A 893      -7.305  45.693  -9.699  1.00  0.00
ATOM   1877  O   GLY A 893      -8.155  45.344 -10.517  1.00  0.00
ATOM   1878  N   GLU A 894      -7.552  46.575  -8.715  1.00  0.00
ATOM   1879  CA  GLU A 894      -8.802  47.252  -8.577  1.00  0.00
ATOM   1880  C   GLU A 894      -8.434  48.696  -8.512  1.00  0.00
ATOM   1881  O   GLU A 894      -7.474  49.105  -9.163  1.00  0.00
ATOM   1882  CB  GLU A 894      -9.550  46.750  -7.339  1.00  0.00
ATOM   1883  CG  GLU A 894      -9.968  45.288  -7.407  1.00  0.00
ATOM   1884  CD  GLU A 894     -10.670  44.863  -6.147  1.00  0.00
ATOM   1885  OE1 GLU A 894     -10.725  45.643  -5.228  1.00  0.00
ATOM   1886  OE2 GLU A 894     -11.249  43.802  -6.143  1.00  0.00
ATOM   1887  N   VAL A 895      -9.195  49.512  -7.756  1.00  0.00
ATOM   1888  CA  VAL A 895      -8.857  50.904  -7.676  1.00  0.00
ATOM   1889  C   VAL A 895      -7.454  50.976  -7.174  1.00  0.00
ATOM   1890  O   VAL A 895      -7.062  50.235  -6.273  1.00  0.00
ATOM   1891  CB  VAL A 895      -9.826  51.670  -6.756  1.00  0.00
ATOM   1892  CG1 VAL A 895      -9.352  53.102  -6.557  1.00  0.00
ATOM   1893  CG2 VAL A 895     -11.234  51.652  -7.333  1.00  0.00
ATOM   1894  N   GLU A 896      -6.646  51.869  -7.772  1.00  0.00
ATOM   1895  CA  GLU A 896      -5.263  51.919  -7.412  1.00  0.00
ATOM   1896  C   GLU A 896      -5.150  52.301  -5.978  1.00  0.00
ATOM   1897  O   GLU A 896      -5.789  53.234  -5.493  1.00  0.00
ATOM   1898  CB  GLU A 896      -4.511  52.904  -8.311  1.00  0.00
ATOM   1899  CG  GLU A 896      -4.328  52.432  -9.746  1.00  0.00
ATOM   1900  CD  GLU A 896      -3.567  53.441 -10.560  1.00  0.00
ATOM   1901  OE1 GLU A 896      -3.255  54.484 -10.038  1.00  0.00
ATOM   1902  OE2 GLU A 896      -3.199  53.125 -11.667  1.00  0.00
ATOM   1903  N   PRO A 897      -4.358  51.531  -5.290  1.00  0.00
ATOM   1904  CA  PRO A 897      -4.078  51.809  -3.913  1.00  0.00
ATOM   1905  C   PRO A 897      -2.973  52.806  -3.869  1.00  0.00
ATOM   1906  O   PRO A 897      -2.276  52.965  -4.870  1.00  0.00
ATOM   1907  CB  PRO A 897      -3.697  50.441  -3.324  1.00  0.00
ATOM   1908  CG  PRO A 897      -3.034  49.702  -4.454  1.00  0.00
ATOM   1909  CD  PRO A 897      -4.113  50.120  -5.659  1.00  0.00
ATOM   1910  N   GLY A 898      -2.795  53.497  -2.731  1.00  0.00
ATOM   1911  CA  GLY A 898      -1.703  54.416  -2.647  1.00  0.00
ATOM   1912  C   GLY A 898      -1.091  54.201  -1.311  1.00  0.00
ATOM   1913  O   GLY A 898      -1.788  54.130  -0.307  1.00  0.00
ATOM   1914  N   PHE A 899       0.243  54.096  -1.249  1.00  0.00
ATOM   1915  CA  PHE A 899       0.856  53.886   0.024  1.00  0.00
ATOM   1916  C   PHE A 899       1.791  55.029   0.196  1.00  0.00
ATOM   1917  O   PHE A 899       2.251  55.618  -0.779  1.00  0.00
ATOM   1918  CB  PHE A 899       1.550  52.523   0.064  1.00  0.00
ATOM   1919  CG  PHE A 899       0.612  51.360  -0.089  1.00  0.00
ATOM   1920  CD1 PHE A 899       0.366  50.809  -1.338  1.00  0.00
ATOM   1921  CD2 PHE A 899      -0.027  50.816   1.014  1.00  0.00
ATOM   1922  CE1 PHE A 899      -0.497  49.738  -1.479  1.00  0.00
ATOM   1923  CE2 PHE A 899      -0.890  49.746   0.876  1.00  0.00
ATOM   1924  CZ  PHE A 899      -1.125  49.207  -0.373  1.00  0.00
ATOM   1925  N   ALA A 900       2.083  55.398   1.452  1.00  0.00
ATOM   1926  CA  ALA A 900       2.978  56.491   1.643  1.00  0.00
ATOM   1927  C   ALA A 900       4.300  55.899   1.985  1.00  0.00
ATOM   1928  O   ALA A 900       4.384  54.963   2.776  1.00  0.00
ATOM   1929  CB  ALA A 900       2.449  57.428   2.719  1.00  0.00
ATOM   1930  N   SER A 901       5.377  56.412   1.366  1.00  0.00
ATOM   1931  CA  SER A 901       6.674  55.891   1.668  1.00  0.00
ATOM   1932  C   SER A 901       7.517  57.070   2.010  1.00  0.00
ATOM   1933  O   SER A 901       7.294  58.167   1.502  1.00  0.00
ATOM   1934  CB  SER A 901       7.095  55.231   0.352  1.00  0.00
ATOM   1935  OG  SER A 901       6.222  54.168   0.013  1.00  0.00
ATOM   1936  N   GLN A 902       8.503  56.881   2.906  1.00  0.00
ATOM   1937  CA  GLN A 902       9.295  58.006   3.291  1.00  0.00
ATOM   1938  C   GLN A 902      10.727  57.596   3.302  1.00  0.00
ATOM   1939  O   GLN A 902      11.058  56.429   3.506  1.00  0.00
ATOM   1940  CB  GLN A 902       8.884  58.480   4.681  1.00  0.00
ATOM   1941  CG  GLN A 902       7.440  58.966   4.647  1.00  0.00
ATOM   1942  CD  GLN A 902       7.006  59.494   6.007  1.00  0.00
ATOM   1943  OE1 GLN A 902       7.781  59.469   6.961  1.00  0.00
ATOM   1944  NE2 GLN A 902       5.763  59.972   6.094  1.00  0.00
ATOM   1945  N   ILE A 903      11.615  58.568   3.035  1.00  0.00
ATOM   1946  CA  ILE A 903      13.017  58.321   3.126  1.00  0.00
ATOM   1947  C   ILE A 903      13.495  59.283   4.157  1.00  0.00
ATOM   1948  O   ILE A 903      13.324  60.492   4.015  1.00  0.00
ATOM   1949  CB  ILE A 903      13.713  58.509   1.767  1.00  0.00
ATOM   1950  CG1 ILE A 903      13.138  57.538   0.732  1.00  0.00
ATOM   1951  CG2 ILE A 903      15.215  58.313   1.906  1.00  0.00
ATOM   1952  CD1 ILE A 903      13.622  57.791  -0.678  1.00  0.00
ATOM   1953  N   ALA A 904      14.087  58.766   5.247  1.00  0.00
ATOM   1954  CA  ALA A 904      14.521  59.668   6.266  1.00  0.00
ATOM   1955  C   ALA A 904      16.001  59.561   6.356  1.00  0.00
ATOM   1956  O   ALA A 904      16.566  58.470   6.320  1.00  0.00
ATOM   1957  CB  ALA A 904      13.832  59.348   7.585  1.00  0.00
ATOM   1958  N   ILE A 905      16.674  60.718   6.454  1.00  0.00
ATOM   1959  CA  ILE A 905      18.092  60.694   6.607  1.00  0.00
ATOM   1960  C   ILE A 905      18.369  61.211   7.973  1.00  0.00
ATOM   1961  O   ILE A 905      17.968  62.318   8.331  1.00  0.00
ATOM   1962  CB  ILE A 905      18.792  61.536   5.524  1.00  0.00
ATOM   1963  CG1 ILE A 905      18.397  61.045   4.128  1.00  0.00
ATOM   1964  CG2 ILE A 905      20.301  61.483   5.702  1.00  0.00
ATOM   1965  CD1 ILE A 905      18.779  59.608   3.855  1.00  0.00
ATOM   1966  N   PHE A 906      19.207  60.365   8.733  1.00  0.00
ATOM   1967  CA  PHE A 906      19.641  60.720  10.079  1.00  0.00
ATOM   1968  C   PHE A 906      20.954  61.492  10.049  1.00  0.00
ATOM   1969  O   PHE A 906      21.798  61.267   9.182  1.00  0.00
ATOM   1970  CB  PHE A 906      19.789  59.465  10.941  1.00  0.00
ATOM   1971  CG  PHE A 906      18.484  58.796  11.265  1.00  0.00
ATOM   1972  CD1 PHE A 906      17.881  57.942  10.353  1.00  0.00
ATOM   1973  CD2 PHE A 906      17.854  59.018  12.481  1.00  0.00
ATOM   1974  CE1 PHE A 906      16.680  57.325  10.649  1.00  0.00
ATOM   1975  CE2 PHE A 906      16.655  58.402  12.779  1.00  0.00
ATOM   1976  CZ  PHE A 906      16.067  57.554  11.862  1.00  0.00
ATOM   1977  N   ARG A 907      21.120  62.405  11.000  1.00  0.00
ATOM   1978  CA  ARG A 907      22.361  63.159  11.131  1.00  0.00
ATOM   1979  C   ARG A 907      23.073  62.823  12.435  1.00  0.00
ATOM   1980  O   ARG A 907      22.448  62.734  13.491  1.00  0.00
ATOM   1981  CB  ARG A 907      22.086  64.663  11.054  1.00  0.00
ATOM   1982  CG  ARG A 907      23.326  65.537  11.177  1.00  0.00
ATOM   1983  CD  ARG A 907      22.981  67.011  11.021  1.00  0.00
ATOM   1984  NE  ARG A 907      24.155  67.866  11.173  1.00  0.00
ATOM   1985  CZ  ARG A 907      23.858  69.150  11.003  1.00  0.00
ATOM   1986  NH1 ARG A 907      24.804  70.071  11.107  1.00  0.00
ATOM   1987  NH2 ARG A 907      22.611  69.514  10.731  1.00  0.00
ATOM   1988  N   ARG A 908      24.386  62.636  12.353  1.00  0.00
ATOM   1989  CA  ARG A 908      25.201  62.397  13.540  1.00  0.00
ATOM   1990  C   ARG A 908      25.761  63.700  14.095  1.00  0.00
ATOM   1991  O   ARG A 908      26.733  64.243  13.569  1.00  0.00
ATOM   1992  CB  ARG A 908      26.342  61.428  13.220  1.00  0.00
ATOM   1993  CG  ARG A 908      26.775  60.556  14.390  1.00  0.00
ATOM   1994  CD  ARG A 908      27.346  61.395  15.523  1.00  0.00
ATOM   1995  NE  ARG A 908      27.866  60.568  16.608  1.00  0.00
ATOM   1996  CZ  ARG A 908      28.310  61.302  17.622  1.00  0.00
ATOM   1997  NH1 ARG A 908      28.816  60.714  18.696  1.00  0.00
ATOM   1998  NH2 ARG A 908      28.246  62.626  17.563  1.00  0.00
ATOM   1999  N   GLU A 909      25.141  64.198  15.160  1.00  0.00
ATOM   2000  CA  GLU A 909      25.519  65.484  15.733  1.00  0.00
ATOM   2001  C   GLU A 909      25.374  65.475  17.250  1.00  0.00
ATOM   2002  O   GLU A 909      24.262  65.483  17.777  1.00  0.00
ATOM   2003  CB  GLU A 909      24.672  66.608  15.131  1.00  0.00
ATOM   2004  CG  GLU A 909      25.005  67.997  15.658  1.00  0.00
ATOM   2005  CD  GLU A 909      24.167  69.050  14.989  1.00  0.00
ATOM   2006  OE1 GLU A 909      23.400  68.709  14.121  1.00  0.00
ATOM   2007  OE2 GLU A 909      24.210  70.178  15.421  1.00  0.00
ATOM   2008  N   ALA A 910      26.505  65.454  17.946  1.00  0.00
ATOM   2009  CA  ALA A 910      26.507  65.480  19.404  1.00  0.00
ATOM   2010  C   ALA A 910      27.721  66.228  19.941  1.00  0.00
ATOM   2011  O   ALA A 910      28.758  66.300  19.282  1.00  0.00
ATOM   2012  CB  ALA A 910      26.465  64.063  19.959  1.00  0.00
ATOM   2013  N   SER A 911      27.585  66.784  21.140  1.00  0.00
ATOM   2014  CA  SER A 911      28.701  67.434  21.814  1.00  0.00
ATOM   2015  C   SER A 911      28.332  67.828  23.238  1.00  0.00
ATOM   2016  O   SER A 911      27.182  68.164  23.521  1.00  0.00
ATOM   2017  CB  SER A 911      28.942  68.681  20.959  1.00  0.00
ATOM   2018  OG  SER A 911      29.946  69.503  21.528  1.00  0.00
HETATM 2019  N   SAM   912      16.018  45.784   1.729  1.00  0.00
HETATM 2020  CA  SAM   912      15.738  44.570   0.963  1.00  0.00
HETATM 2021  C   SAM   912      15.069  44.902  -0.356  1.00  0.00
HETATM 2022  O   SAM   912      13.966  45.484  -0.321  1.00  0.00
HETATM 2023  OXT SAM   912      15.605  44.620  -1.451  1.00  0.00
HETATM 2024  CB  SAM   912      14.895  43.614   1.807  1.00  0.00
HETATM 2025  CG  SAM   912      13.841  44.241   2.704  1.00  0.00
HETATM 2026  SD  SAM   912      12.586  43.093   3.328  1.00  0.00
HETATM 2027  CE  SAM   912      11.148  44.180   3.365  1.00  0.00
HETATM 2028  C5* SAM   912      13.021  43.052   5.101  1.00  0.00
HETATM 2029  C4* SAM   912      14.301  42.277   5.364  1.00  0.00
HETATM 2030  O4* SAM   912      14.635  42.353   6.745  1.00  0.00
HETATM 2031  C3* SAM   912      14.137  40.799   5.019  1.00  0.00
HETATM 2032  O3* SAM   912      15.191  40.353   4.157  1.00  0.00
HETATM 2033  C2* SAM   912      14.136  40.131   6.380  1.00  0.00
HETATM 2034  O2* SAM   912      14.579  38.776   6.370  1.00  0.00
HETATM 2035  C1* SAM   912      15.019  41.072   7.190  1.00  0.00
HETATM 2036  N9  SAM   912      14.756  40.889   8.622  1.00  0.00
HETATM 2037  C8  SAM   912      13.583  40.543   9.220  1.00  0.00
HETATM 2038  N7  SAM   912      13.762  40.476  10.562  1.00  0.00
HETATM 2039  C5  SAM   912      15.048  40.778  10.805  1.00  0.00
HETATM 2040  C6  SAM   912      15.783  40.895  11.970  1.00  0.00
HETATM 2041  N6  SAM   912      15.241  40.600  13.169  1.00  0.00
HETATM 2042  N1  SAM   912      17.116  41.221  11.843  1.00  0.00
HETATM 2043  C2  SAM   912      17.699  41.516  10.620  1.00  0.00
HETATM 2044  N3  SAM   912      16.958  41.421   9.473  1.00  0.00
HETATM 2045  C4  SAM   912      15.663  41.070   9.585  1.00  0.00
CONECT 2019 2020                             
CONECT 2020 2021 2024                        
CONECT 2021 2022 2023                        
CONECT 2024 2025                             
CONECT 2025 2026                             
CONECT 2026 2027 2028                        
CONECT 2028 2029                             
CONECT 2029 2030 2031                        
CONECT 2030 2035                             
CONECT 2031 2032 2033                        
CONECT 2033 2034 2035                        
CONECT 2035 2036                             
CONECT 2036 2037 2045                        
CONECT 2037 2038                             
CONECT 2038 2039                             
CONECT 2039 2040 2045                        
CONECT 2040 2041 2042                        
CONECT 2042 2043                             
CONECT 2043 2044                             
CONECT 2044 2045                             
SPDBVT        1.0000000000         0.0000000000         0.0000000000 
SPDBVT        0.0000000000         1.0000000000         0.0000000000 
SPDBVT        0.0000000000         0.0000000000         1.0000000000 
SPDBVT       16.0215167999        49.3194541931         5.3890857697 
SPDBVT       16.0215167999        49.3194541931         5.3890857697 
SPDBVV default;
SPDBVV     12.048013832248    2880.373180295859      10.000000000000
SPDBVV        0.9814978303         0.0970138481         0.1650767167 
SPDBVV        0.1874309295        -0.6630151530        -0.7247624118 
SPDBVV        0.0391363740         0.7422932171        -0.6689313298 
SPDBVV       14.2665004730        49.8380012512         4.9590001106 
SPDBVV        0.0000000000         0.0000000000         0.0000000000 
SPDBVf 17 17 17 17 17 17 17 17 17 17 17 17 17 17 17 17 17 17 17 17
SPDBVf 17 17 17 17 17 17 17 17 17 17 17 17 17 17 17 17 17 17 17 17
SPDBVf 17 17 17 17 17 17 17 17 17 17 17 17 17 17 17 17 17 17 17 17
SPDBVf 17 17 17 17 17 17 17 17 17 17 17 17 17 17 17 17 17 17 17 17
SPDBVf 17 17 17 17 17 17 17 17 17 17 17 17 17 17 17 17 17 17 17 17
SPDBVf 17 17 17 17 17 17 17 17 17 17 17 17 17 17 17 17 17 17 17 17
SPDBVf 17 17 17 17 17 17 17 17 17 17 17 17 17 17 17 17 17 17 17 17
SPDBVf 17 17 17 17 17 17 17 17 17 17 17 17 17 17 17 17 17 17 17 17
SPDBVf 17 17 17 17 17 17 17 17 17 17 17 17 17 17 17 17 17 17 17 17
SPDBVf 17 17 17 17 17 17 17 17 17 17 17 17 17 17 17 17 17 17 17 17
SPDBVf 17 17 17 17 17 17 17 17 17 17 17 17 17 17 17 17 17 17 19
SPDBVc 0.50 0.50 0.50 0.50 0.50 0.50 0.50 0.50 0.50 0.50 0.50 0.50 
SPDBVc 0.00 0.60 1.00 0.00 0.60 1.00 0.00 0.60 1.00 0.00 0.60 1.00 
SPDBVc 0.00 0.60 1.00 0.00 0.60 1.00 0.00 0.60 1.00 0.00 0.60 1.00 
SPDBVc 0.00 0.60 1.00 0.00 0.60 1.00 0.00 0.60 1.00 0.50 0.50 0.50 
SPDBVc 0.50 0.50 0.50 0.50 0.50 0.50 0.50 0.50 0.50 0.50 0.50 0.50 
SPDBVc 0.50 0.50 0.50 1.00 0.60 0.00 1.00 0.60 0.00 1.00 0.60 0.00 
SPDBVc 1.00 0.60 0.00 1.00 0.60 0.00 1.00 0.60 0.00 1.00 0.60 0.00 
SPDBVc 0.50 0.50 0.50 0.50 0.50 0.50 0.50 0.50 0.50 0.50 0.50 0.50 
SPDBVc 0.00 0.60 1.00 0.00 0.60 1.00 0.00 0.60 1.00 0.00 0.60 1.00 
SPDBVc 0.00 0.60 1.00 0.00 0.60 1.00 0.00 0.60 1.00 0.50 0.50 0.50 
SPDBVc 0.50 0.50 0.50 0.50 0.50 0.50 0.50 0.50 0.50 0.50 0.50 0.50 
SPDBVc 0.50 0.50 0.50 0.50 0.50 0.50 1.00 0.60 0.00 1.00 0.60 0.00 
SPDBVc 1.00 0.60 0.00 1.00 0.60 0.00 1.00 0.60 0.00 1.00 0.60 0.00 
SPDBVc 0.50 0.50 0.50 0.50 0.50 0.50 0.00 0.60 1.00 0.00 0.60 1.00 
SPDBVc 0.00 0.60 1.00 0.00 0.60 1.00 0.00 0.60 1.00 0.00 0.60 1.00 
SPDBVc 0.00 0.60 1.00 0.00 0.60 1.00 0.00 0.60 1.00 0.00 0.60 1.00 
SPDBVc 0.00 0.60 1.00 0.00 0.60 1.00 0.00 0.60 1.00 0.50 0.50 0.50 
SPDBVc 0.50 0.50 0.50 0.50 0.50 0.50 0.50 0.50 0.50 0.50 0.50 0.50 
SPDBVc 0.50 0.50 0.50 0.50 0.50 0.50 0.50 0.50 0.50 0.50 0.50 0.50 
SPDBVc 0.50 0.50 0.50 0.50 0.50 0.50 0.50 0.50 0.50 1.00 0.60 0.00 
SPDBVc 1.00 0.60 0.00 1.00 0.60 0.00 1.00 0.60 0.00 1.00 0.60 0.00 
SPDBVc 0.50 0.50 0.50 0.50 0.50 0.50 0.50 0.50 0.50 0.50 0.50 0.50 
SPDBVc 0.50 0.50 0.50 0.50 0.50 0.50 0.50 0.50 0.50 0.50 0.50 0.50 
SPDBVc 0.50 0.50 0.50 0.50 0.50 0.50 0.50 0.50 0.50 0.50 0.50 0.50 
SPDBVc 0.50 0.50 0.50 1.00 0.60 0.00 1.00 0.60 0.00 1.00 0.60 0.00 
SPDBVc 1.00 0.60 0.00 1.00 0.60 0.00 1.00 0.60 0.00 0.50 0.50 0.50 
SPDBVc 0.00 0.60 1.00 0.00 0.60 1.00 0.50 0.50 0.50 0.50 0.50 0.50 
SPDBVc 0.50 0.50 0.50 0.50 0.50 0.50 0.50 0.50 0.50 0.50 0.50 0.50 
SPDBVc 0.00 0.60 1.00 0.00 0.60 1.00 0.00 0.60 1.00 0.00 0.60 1.00 
SPDBVc 0.00 0.60 1.00 0.00 0.60 1.00 0.00 0.60 1.00 0.00 0.60 1.00 
SPDBVc 0.00 0.60 1.00 0.00 0.60 1.00 0.00 0.60 1.00 0.50 0.50 0.50 
SPDBVc 0.50 0.50 0.50 0.50 0.50 0.50 0.50 0.50 0.50 1.00 0.60 0.00 
SPDBVc 1.00 0.60 0.00 1.00 0.60 0.00 1.00 0.60 0.00 1.00 0.60 0.00 
SPDBVc 1.00 0.60 0.00 1.00 0.60 0.00 1.00 0.60 0.00 1.00 0.60 0.00 
SPDBVc 0.50 0.50 0.50 0.50 0.50 0.50 0.00 0.60 1.00 0.00 0.60 1.00 
SPDBVc 0.50 0.50 0.50 0.50 0.50 0.50 0.50 0.50 0.50 0.00 0.60 1.00 
SPDBVc 0.00 0.60 1.00 0.50 0.50 0.50 0.50 0.50 0.50 0.50 0.50 0.50 
SPDBVc 0.50 0.50 0.50 0.50 0.50 0.50 0.50 0.50 0.50 0.50 0.50 0.50 
SPDBVc 0.50 0.50 0.50 0.50 0.50 0.50 0.50 0.50 0.50 0.50 0.50 0.50 
SPDBVc 0.00 0.60 1.00 0.00 0.60 1.00 0.00 0.60 1.00 0.00 0.60 1.00 
SPDBVc 0.50 0.50 0.50 0.50 0.50 0.50 0.50 0.50 0.50 0.50 0.50 0.50 
SPDBVc 0.50 0.50 0.50 0.50 0.50 0.50 0.50 0.50 0.50 0.50 0.50 0.50 
SPDBVc 0.50 0.50 0.50 0.50 0.50 0.50 0.50 0.50 0.50 0.50 0.50 0.50 
SPDBVc 0.00 0.60 1.00 0.00 0.60 1.00 0.00 0.60 1.00 0.00 0.60 1.00 
SPDBVc 0.00 0.60 1.00 0.00 0.60 1.00 0.00 0.60 1.00 0.00 0.60 1.00 
SPDBVc 0.00 0.60 1.00 0.00 0.60 1.00 0.00 0.60 1.00 0.50 0.50 0.50 
SPDBVc 0.50 0.50 0.50 1.00 0.60 0.00 1.00 0.60 0.00 1.00 0.60 0.00 
SPDBVc 1.00 0.60 0.00 1.00 0.60 0.00 1.00 0.60 0.00 1.00 0.60 0.00 
SPDBVc 1.00 0.60 0.00 1.00 0.60 0.00 1.00 0.60 0.00 1.00 0.60 0.00 
SPDBVc 1.00 0.60 0.00 0.50 0.50 0.50 0.50 0.50 0.50 0.50 0.50 0.50 
SPDBVc 0.50 0.50 0.50 0.50 0.50 0.50 0.50 0.50 0.50 1.00 0.60 0.00 
SPDBVc 1.00 0.60 0.00 1.00 0.60 0.00 1.00 0.60 0.00 1.00 0.60 0.00 
SPDBVc 1.00 0.60 0.00 1.00 0.60 0.00 1.00 0.60 0.00 1.00 0.60 0.00 
SPDBVc 1.00 0.60 0.00 1.00 0.60 0.00 1.00 0.60 0.00 0.50 0.50 0.50 
SPDBVc 0.50 0.50 0.50 0.50 0.50 0.50 0.00 0.00 0.00 
SPDBVl 1.00 1.00 0.00 1.00 1.00 0.00 1.00 1.00 0.00 1.00 1.00 0.00 
SPDBVl 1.00 1.00 0.00 1.00 1.00 0.00 1.00 1.00 0.00 1.00 1.00 0.00 
SPDBVl 1.00 1.00 0.00 1.00 1.00 0.00 1.00 1.00 0.00 1.00 1.00 0.00 
SPDBVl 1.00 1.00 0.00 1.00 1.00 0.00 1.00 1.00 0.00 1.00 1.00 0.00 
SPDBVl 1.00 1.00 0.00 1.00 1.00 0.00 1.00 1.00 0.00 1.00 1.00 0.00 
SPDBVl 1.00 1.00 0.00 1.00 1.00 0.00 1.00 1.00 0.00 1.00 1.00 0.00 
SPDBVl 1.00 1.00 0.00 1.00 1.00 0.00 1.00 1.00 0.00 1.00 1.00 0.00 
SPDBVl 1.00 1.00 0.00 1.00 1.00 0.00 1.00 1.00 0.00 1.00 1.00 0.00 
SPDBVl 1.00 1.00 0.00 1.00 1.00 0.00 1.00 1.00 0.00 1.00 1.00 0.00 
SPDBVl 1.00 1.00 0.00 1.00 1.00 0.00 1.00 1.00 0.00 1.00 1.00 0.00 
SPDBVl 1.00 1.00 0.00 1.00 1.00 0.00 1.00 1.00 0.00 1.00 1.00 0.00 
SPDBVl 1.00 1.00 0.00 1.00 1.00 0.00 1.00 1.00 0.00 1.00 1.00 0.00 
SPDBVl 1.00 1.00 0.00 1.00 1.00 0.00 1.00 1.00 0.00 1.00 1.00 0.00 
SPDBVl 1.00 1.00 0.00 1.00 1.00 0.00 1.00 1.00 0.00 1.00 1.00 0.00 
SPDBVl 1.00 1.00 0.00 1.00 1.00 0.00 1.00 1.00 0.00 1.00 1.00 0.00 
SPDBVl 1.00 1.00 0.00 1.00 1.00 0.00 1.00 1.00 0.00 1.00 1.00 0.00 
SPDBVl 1.00 1.00 0.00 1.00 1.00 0.00 1.00 1.00 0.00 1.00 1.00 0.00 
SPDBVl 1.00 1.00 0.00 1.00 1.00 0.00 1.00 1.00 0.00 1.00 1.00 0.00 
SPDBVl 1.00 1.00 0.00 1.00 1.00 0.00 1.00 1.00 0.00 1.00 1.00 0.00 
SPDBVl 1.00 1.00 0.00 1.00 1.00 0.00 1.00 1.00 0.00 1.00 1.00 0.00 
SPDBVl 1.00 1.00 0.00 1.00 1.00 0.00 1.00 1.00 0.00 1.00 1.00 0.00 
SPDBVl 1.00 1.00 0.00 1.00 1.00 0.00 1.00 1.00 0.00 1.00 1.00 0.00 
SPDBVl 1.00 1.00 0.00 1.00 1.00 0.00 1.00 1.00 0.00 1.00 1.00 0.00 
SPDBVl 1.00 1.00 0.00 1.00 1.00 0.00 1.00 1.00 0.00 1.00 1.00 0.00 
SPDBVl 1.00 1.00 0.00 1.00 1.00 0.00 1.00 1.00 0.00 1.00 1.00 0.00 
SPDBVl 1.00 1.00 0.00 1.00 1.00 0.00 1.00 1.00 0.00 1.00 1.00 0.00 
SPDBVl 1.00 1.00 0.00 1.00 1.00 0.00 1.00 1.00 0.00 1.00 1.00 0.00 
SPDBVl 1.00 1.00 0.00 1.00 1.00 0.00 1.00 1.00 0.00 1.00 1.00 0.00 
SPDBVl 1.00 1.00 0.00 1.00 1.00 0.00 1.00 1.00 0.00 1.00 1.00 0.00 
SPDBVl 1.00 1.00 0.00 1.00 1.00 0.00 1.00 1.00 0.00 1.00 1.00 0.00 
SPDBVl 1.00 1.00 0.00 1.00 1.00 0.00 1.00 1.00 0.00 1.00 1.00 0.00 
SPDBVl 1.00 1.00 0.00 1.00 1.00 0.00 1.00 1.00 0.00 1.00 1.00 0.00 
SPDBVl 1.00 1.00 0.00 1.00 1.00 0.00 1.00 1.00 0.00 1.00 1.00 0.00 
SPDBVl 1.00 1.00 0.00 1.00 1.00 0.00 1.00 1.00 0.00 1.00 1.00 0.00 
SPDBVl 1.00 1.00 0.00 1.00 1.00 0.00 1.00 1.00 0.00 1.00 1.00 0.00 
SPDBVl 1.00 1.00 0.00 1.00 1.00 0.00 1.00 1.00 0.00 1.00 1.00 0.00 
SPDBVl 1.00 1.00 0.00 1.00 1.00 0.00 1.00 1.00 0.00 1.00 1.00 0.00 
SPDBVl 1.00 1.00 0.00 1.00 1.00 0.00 1.00 1.00 0.00 1.00 1.00 0.00 
SPDBVl 1.00 1.00 0.00 1.00 1.00 0.00 1.00 1.00 0.00 1.00 1.00 0.00 
SPDBVl 1.00 1.00 0.00 1.00 1.00 0.00 1.00 1.00 0.00 1.00 1.00 0.00 
SPDBVl 1.00 1.00 0.00 1.00 1.00 0.00 1.00 1.00 0.00 1.00 1.00 0.00 
SPDBVl 1.00 1.00 0.00 1.00 1.00 0.00 1.00 1.00 0.00 1.00 1.00 0.00 
SPDBVl 1.00 1.00 0.00 1.00 1.00 0.00 1.00 1.00 0.00 1.00 1.00 0.00 
SPDBVl 1.00 1.00 0.00 1.00 1.00 0.00 1.00 1.00 0.00 1.00 1.00 0.00 
SPDBVl 1.00 1.00 0.00 1.00 1.00 0.00 1.00 1.00 0.00 1.00 1.00 0.00 
SPDBVl 1.00 1.00 0.00 1.00 1.00 0.00 1.00 1.00 0.00 1.00 1.00 0.00 
SPDBVl 1.00 1.00 0.00 1.00 1.00 0.00 1.00 1.00 0.00 1.00 1.00 0.00 
SPDBVl 1.00 1.00 0.00 1.00 1.00 0.00 1.00 1.00 0.00 1.00 1.00 0.00 
SPDBVl 1.00 1.00 0.00 1.00 1.00 0.00 1.00 1.00 0.00 1.00 1.00 0.00 
SPDBVl 1.00 1.00 0.00 1.00 1.00 0.00 1.00 1.00 0.00 1.00 1.00 0.00 
SPDBVl 1.00 1.00 0.00 1.00 1.00 0.00 1.00 1.00 0.00 1.00 1.00 0.00 
SPDBVl 1.00 1.00 0.00 1.00 1.00 0.00 1.00 1.00 0.00 1.00 1.00 0.00 
SPDBVl 1.00 1.00 0.00 1.00 1.00 0.00 1.00 1.00 0.00 1.00 1.00 0.00 
SPDBVl 1.00 1.00 0.00 1.00 1.00 0.00 1.00 1.00 0.00 1.00 1.00 0.00 
SPDBVl 1.00 1.00 0.00 1.00 1.00 0.00 1.00 1.00 0.00 
SPDBVb 0.00 0.00 0.00
END
