# Supplementary material for: Molecular phylogenetics and comparative modeling of HEN1, a methyltransferase involved in plant microRNA biogenesis
Source: BMC Evol Biol. 2006 Jan 24;6:6. doi: 10.1186/1471-2148-6-6 (PMC1397878; doi:10.1186/1471-2148-6-6)
Supplement: Additional File 4 — 4th model of the HEN1 CTD (aa 694–911) in the Protein Data Bank format. A representative of the 4th cluster of decoys obtained after re-folding the insertion (aa 829–859) using ROSETTA. [file 1471-2148-6-6-S4.pdb]

COMPND    ?
REMARK    File generated by Swiss-PdbViewer  3.70b15
REMARK    http://www.expasy.org/spdbv/
ATOM      1  N   LYS A 694       7.560  59.743 -13.279  1.00  0.00
ATOM      2  CA  LYS A 694       7.270  58.350 -13.596  1.00  0.00
ATOM      3  C   LYS A 694       6.657  57.630 -12.402  1.00  0.00
ATOM      4  O   LYS A 694       6.696  58.127 -11.277  1.00  0.00
ATOM      5  CB  LYS A 694       8.539  57.629 -14.051  1.00  0.00
ATOM      6  CG  LYS A 694       9.616  57.513 -12.980  1.00  0.00
ATOM      7  CD  LYS A 694      10.784  56.666 -13.460  1.00  0.00
ATOM      8  CE  LYS A 694      11.607  57.398 -14.509  1.00  0.00
ATOM      9  NZ  LYS A 694      12.800  56.613 -14.929  1.00  0.00
ATOM     10  N   PRO A 695       6.090  56.454 -12.654  1.00  0.00
ATOM     11  CA  PRO A 695       5.582  55.604 -11.585  1.00  0.00
ATOM     12  C   PRO A 695       6.701  55.166 -10.650  1.00  0.00
ATOM     13  O   PRO A 695       7.776  54.765 -11.097  1.00  0.00
ATOM     14  CB  PRO A 695       4.944  54.415 -12.321  1.00  0.00
ATOM     15  CG  PRO A 695       4.602  54.943 -13.687  1.00  0.00
ATOM     16  CD  PRO A 695       5.895  55.855 -13.981  1.00  0.00
ATOM     17  N   PRO A 696       6.444  55.245  -9.349  1.00  0.00
ATOM     18  CA  PRO A 696       7.455  54.929  -8.347  1.00  0.00
ATOM     19  C   PRO A 696       7.747  53.435  -8.311  1.00  0.00
ATOM     20  O   PRO A 696       6.864  52.614  -8.563  1.00  0.00
ATOM     21  CB  PRO A 696       6.848  55.432  -7.027  1.00  0.00
ATOM     22  CG  PRO A 696       5.360  55.375  -7.239  1.00  0.00
ATOM     23  CD  PRO A 696       5.233  55.824  -8.752  1.00  0.00
ATOM     24  N   LEU A 697       8.990  53.086  -7.998  1.00  0.00
ATOM     25  CA  LEU A 697       9.401  51.689  -7.931  1.00  0.00
ATOM     26  C   LEU A 697      10.439  51.471  -6.838  1.00  0.00
ATOM     27  O   LEU A 697      11.048  52.422  -6.349  1.00  0.00
ATOM     28  CB  LEU A 697       9.958  51.216  -9.280  1.00  0.00
ATOM     29  CG  LEU A 697       8.984  51.198 -10.461  1.00  0.00
ATOM     30  CD1 LEU A 697       9.656  50.987 -11.809  1.00  0.00
ATOM     31  CD2 LEU A 697       7.819  50.234 -10.281  1.00  0.00
ATOM     32  N   SER A 698      10.635  50.214  -6.458  1.00  0.00
ATOM     33  CA  SER A 698      11.654  49.860  -5.477  1.00  0.00
ATOM     34  C   SER A 698      13.048  50.207  -5.982  1.00  0.00
ATOM     35  O   SER A 698      13.919  50.604  -5.206  1.00  0.00
ATOM     36  CB  SER A 698      11.494  48.343  -5.345  1.00  0.00
ATOM     37  OG  SER A 698      11.828  47.689  -6.556  1.00  0.00
ATOM     38  N   LYS A 699      13.255  50.054  -7.285  1.00  0.00
ATOM     39  CA  LYS A 699      14.544  50.357  -7.897  1.00  0.00
ATOM     40  C   LYS A 699      14.863  51.844  -7.803  1.00  0.00
ATOM     41  O   LYS A 699      16.013  52.230  -7.598  1.00  0.00
ATOM     42  CB  LYS A 699      14.562  49.906  -9.358  1.00  0.00
ATOM     43  CG  LYS A 699      15.890  50.130 -10.069  1.00  0.00
ATOM     44  CD  LYS A 699      15.859  49.578 -11.487  1.00  0.00
ATOM     45  CE  LYS A 699      17.180  49.815 -12.203  1.00  0.00
ATOM     46  NZ  LYS A 699      17.160  49.291 -13.596  1.00  0.00
ATOM     47  N   GLN A 700      13.837  52.674  -7.956  1.00  0.00
ATOM     48  CA  GLN A 700      13.998  54.118  -7.840  1.00  0.00
ATOM     49  C   GLN A 700      14.287  54.528  -6.402  1.00  0.00
ATOM     50  O   GLN A 700      15.077  55.438  -6.153  1.00  0.00
ATOM     51  CB  GLN A 700      12.722  54.821  -8.294  1.00  0.00
ATOM     52  CG  GLN A 700      12.526  54.604  -9.790  1.00  0.00
ATOM     53  CD  GLN A 700      13.689  55.182 -10.585  1.00  0.00
ATOM     54  OE1 GLN A 700      14.126  56.301 -10.327  1.00  0.00
ATOM     55  NE2 GLN A 700      14.189  54.414 -11.556  1.00  0.00
ATOM     56  N   ARG A 701      13.641  53.850  -5.459  1.00  0.00
ATOM     57  CA  ARG A 701      13.875  54.099  -4.041  1.00  0.00
ATOM     58  C   ARG A 701      15.333  53.859  -3.673  1.00  0.00
ATOM     59  O   ARG A 701      15.913  54.600  -2.879  1.00  0.00
ATOM     60  CB  ARG A 701      12.964  53.218  -3.184  1.00  0.00
ATOM     61  CG  ARG A 701      11.475  53.463  -3.388  1.00  0.00
ATOM     62  CD  ARG A 701      10.637  52.503  -2.558  1.00  0.00
ATOM     63  NE  ARG A 701       9.206  52.706  -2.764  1.00  0.00
ATOM     64  CZ  ARG A 701       8.479  51.810  -2.106  1.00  0.00
ATOM     65  NH1 ARG A 701       7.156  51.845  -2.179  1.00  0.00
ATOM     66  NH2 ARG A 701       9.074  50.877  -1.373  1.00  0.00
ATOM     67  N   VAL A 702      15.921  52.818  -4.253  1.00  0.00
ATOM     68  CA  VAL A 702      17.296  52.491  -4.001  1.00  0.00
ATOM     69  C   VAL A 702      18.170  53.583  -4.520  1.00  0.00
ATOM     70  O   VAL A 702      19.103  54.019  -3.847  1.00  0.00
ATOM     71  CB  VAL A 702      17.686  51.150  -4.650  1.00  0.00
ATOM     72  CG1 VAL A 702      19.186  50.919  -4.536  1.00  0.00
ATOM     73  CG2 VAL A 702      16.922  50.003  -4.006  1.00  0.00
ATOM     74  N   GLU A 703      17.881  54.062  -5.742  1.00  0.00
ATOM     75  CA  GLU A 703      18.686  55.079  -6.345  1.00  0.00
ATOM     76  C   GLU A 703      18.593  56.304  -5.495  1.00  0.00
ATOM     77  O   GLU A 703      19.594  56.963  -5.223  1.00  0.00
ATOM     78  CB  GLU A 703      18.227  55.346  -7.780  1.00  0.00
ATOM     79  CG  GLU A 703      18.533  54.220  -8.758  1.00  0.00
ATOM     80  CD  GLU A 703      17.941  54.497 -10.112  1.00  0.00
ATOM     81  OE1 GLU A 703      17.262  55.486 -10.252  1.00  0.00
ATOM     82  OE2 GLU A 703      18.258  53.783 -11.035  1.00  0.00
ATOM     83  N   TYR A 704      17.373  56.622  -5.034  1.00  0.00
ATOM     84  CA  TYR A 704      17.124  57.786  -4.235  1.00  0.00
ATOM     85  C   TYR A 704      17.870  57.683  -2.942  1.00  0.00
ATOM     86  O   TYR A 704      18.516  58.640  -2.518  1.00  0.00
ATOM     87  CB  TYR A 704      15.624  57.954  -3.985  1.00  0.00
ATOM     88  CG  TYR A 704      14.807  58.122  -5.247  1.00  0.00
ATOM     89  CD1 TYR A 704      15.392  57.989  -6.497  1.00  0.00
ATOM     90  CD2 TYR A 704      13.452  58.412  -5.183  1.00  0.00
ATOM     91  CE1 TYR A 704      14.651  58.142  -7.653  1.00  0.00
ATOM     92  CE2 TYR A 704      12.701  58.566  -6.332  1.00  0.00
ATOM     93  CZ  TYR A 704      13.304  58.431  -7.566  1.00  0.00
ATOM     94  OH  TYR A 704      12.560  58.583  -8.713  1.00  0.00
ATOM     95  N   ALA A 705      17.816  56.513  -2.282  1.00  0.00
ATOM     96  CA  ALA A 705      18.456  56.356  -1.008  1.00  0.00
ATOM     97  C   ALA A 705      19.934  56.513  -1.156  1.00  0.00
ATOM     98  O   ALA A 705      20.577  57.204  -0.368  1.00  0.00
ATOM     99  CB  ALA A 705      18.105  55.005  -0.401  1.00  0.00
ATOM    100  N   LEU A 706      20.511  55.890  -2.195  1.00  0.00
ATOM    101  CA  LEU A 706      21.933  55.916  -2.346  1.00  0.00
ATOM    102  C   LEU A 706      22.361  57.326  -2.580  1.00  0.00
ATOM    103  O   LEU A 706      23.344  57.792  -2.004  1.00  0.00
ATOM    104  CB  LEU A 706      22.380  55.001  -3.494  1.00  0.00
ATOM    105  CG  LEU A 706      22.062  53.510  -3.353  1.00  0.00
ATOM    106  CD1 LEU A 706      22.549  52.665  -4.520  1.00  0.00
ATOM    107  CD2 LEU A 706      22.508  52.911  -2.027  1.00  0.00
ATOM    108  N   LYS A 707      21.604  58.062  -3.411  1.00  0.00
ATOM    109  CA  LYS A 707      22.014  59.386  -3.774  1.00  0.00
ATOM    110  C   LYS A 707      22.114  60.237  -2.550  1.00  0.00
ATOM    111  O   LYS A 707      23.073  60.989  -2.383  1.00  0.00
ATOM    112  CB  LYS A 707      21.035  59.993  -4.781  1.00  0.00
ATOM    113  CG  LYS A 707      21.084  59.360  -6.165  1.00  0.00
ATOM    114  CD  LYS A 707      20.086  60.015  -7.109  1.00  0.00
ATOM    115  CE  LYS A 707      20.117  59.368  -8.485  1.00  0.00
ATOM    116  NZ  LYS A 707      19.121  59.976  -9.409  1.00  0.00
ATOM    117  N   HIS A 708      21.128  60.120  -1.648  1.00  0.00
ATOM    118  CA  HIS A 708      21.064  60.973  -0.498  1.00  0.00
ATOM    119  C   HIS A 708      22.266  60.789   0.372  1.00  0.00
ATOM    120  O   HIS A 708      22.852  61.766   0.836  1.00  0.00
ATOM    121  CB  HIS A 708      19.787  60.704   0.304  1.00  0.00
ATOM    122  CG  HIS A 708      18.528  60.995  -0.453  1.00  0.00
ATOM    123  ND1 HIS A 708      17.288  60.570  -0.025  1.00  0.00
ATOM    124  CD2 HIS A 708      18.319  61.665  -1.609  1.00  0.00
ATOM    125  CE1 HIS A 708      16.368  60.969  -0.886  1.00  0.00
ATOM    126  NE2 HIS A 708      16.968  61.634  -1.856  1.00  0.00
ATOM    127  N   ILE A 709      22.691  59.540   0.629  1.00  0.00
ATOM    128  CA  ILE A 709      23.832  59.437   1.486  1.00  0.00
ATOM    129  C   ILE A 709      24.997  59.352   0.565  1.00  0.00
ATOM    130  O   ILE A 709      25.483  58.263   0.263  1.00  0.00
ATOM    131  CB  ILE A 709      23.729  58.217   2.419  1.00  0.00
ATOM    132  CG1 ILE A 709      22.454  58.295   3.262  1.00  0.00
ATOM    133  CG2 ILE A 709      24.957  58.126   3.313  1.00  0.00
ATOM    134  CD1 ILE A 709      22.286  57.140   4.223  1.00  0.00
ATOM    135  N   ARG A 710      25.500  60.532   0.140  1.00  0.00
ATOM    136  CA  ARG A 710      26.527  60.570  -0.855  1.00  0.00
ATOM    137  C   ARG A 710      27.677  59.780  -0.348  1.00  0.00
ATOM    138  O   ARG A 710      28.307  60.110   0.655  1.00  0.00
ATOM    139  CB  ARG A 710      26.920  62.016  -1.166  1.00  0.00
ATOM    140  CG  ARG A 710      27.905  62.167  -2.316  1.00  0.00
ATOM    141  CD  ARG A 710      28.223  63.631  -2.583  1.00  0.00
ATOM    142  NE  ARG A 710      27.049  64.375  -3.027  1.00  0.00
ATOM    143  CZ  ARG A 710      26.829  64.222  -4.328  1.00  0.00
ATOM    144  NH1 ARG A 710      25.800  64.828  -4.903  1.00  0.00
ATOM    145  NH2 ARG A 710      27.637  63.463  -5.055  1.00  0.00
ATOM    146  N   GLU A 711      27.966  58.697  -1.087  1.00  0.00
ATOM    147  CA  GLU A 711      28.932  57.719  -0.703  1.00  0.00
ATOM    148  C   GLU A 711      30.307  58.199  -1.002  1.00  0.00
ATOM    149  O   GLU A 711      30.517  59.135  -1.772  1.00  0.00
ATOM    150  CB  GLU A 711      28.662  56.390  -1.413  1.00  0.00
ATOM    151  CG  GLU A 711      27.439  55.642  -0.903  1.00  0.00
ATOM    152  CD  GLU A 711      26.183  56.133  -1.567  1.00  0.00
ATOM    153  OE1 GLU A 711      26.275  56.998  -2.405  1.00  0.00
ATOM    154  OE2 GLU A 711      25.144  55.566  -1.320  1.00  0.00
ATOM    155  N   SER A 712      31.281  57.557  -0.335  1.00  0.00
ATOM    156  CA  SER A 712      32.669  57.834  -0.530  1.00  0.00
ATOM    157  C   SER A 712      33.282  56.516  -0.882  1.00  0.00
ATOM    158  O   SER A 712      32.767  55.465  -0.507  1.00  0.00
ATOM    159  CB  SER A 712      33.113  58.348   0.843  1.00  0.00
ATOM    160  OG  SER A 712      32.419  59.533   1.191  1.00  0.00
ATOM    161  N   SER A 713      34.408  56.543  -1.616  1.00  0.00
ATOM    162  CA  SER A 713      35.014  55.328  -2.073  1.00  0.00
ATOM    163  C   SER A 713      35.342  54.485  -0.891  1.00  0.00
ATOM    164  O   SER A 713      35.063  53.287  -0.883  1.00  0.00
ATOM    165  CB  SER A 713      36.279  55.820  -2.780  1.00  0.00
ATOM    166  OG  SER A 713      35.958  56.572  -3.937  1.00  0.00
ATOM    167  N   ALA A 714      35.951  55.074   0.153  1.00  0.00
ATOM    168  CA  ALA A 714      36.223  54.233   1.275  1.00  0.00
ATOM    169  C   ALA A 714      35.132  54.478   2.256  1.00  0.00
ATOM    170  O   ALA A 714      35.197  55.401   3.066  1.00  0.00
ATOM    171  CB  ALA A 714      37.606  54.528   1.836  1.00  0.00
ATOM    172  N   SER A 715      34.099  53.625   2.218  1.00  0.00
ATOM    173  CA  SER A 715      33.024  53.789   3.139  1.00  0.00
ATOM    174  C   SER A 715      32.601  52.415   3.514  1.00  0.00
ATOM    175  O   SER A 715      32.653  51.496   2.697  1.00  0.00
ATOM    176  CB  SER A 715      31.969  54.524   2.308  1.00  0.00
ATOM    177  OG  SER A 715      30.798  54.764   3.070  1.00  0.00
ATOM    178  N   THR A 716      32.193  52.234   4.781  1.00  0.00
ATOM    179  CA  THR A 716      31.724  50.953   5.206  1.00  0.00
ATOM    180  C   THR A 716      30.255  51.127   5.369  1.00  0.00
ATOM    181  O   THR A 716      29.810  52.031   6.076  1.00  0.00
ATOM    182  CB  THR A 716      32.415  50.502   6.506  1.00  0.00
ATOM    183  OG1 THR A 716      33.828  50.400   6.290  1.00  0.00
ATOM    184  CG2 THR A 716      31.877  49.151   6.956  1.00  0.00
ATOM    185  N   LEU A 717      29.454  50.282   4.698  1.00  0.00
ATOM    186  CA  LEU A 717      28.042  50.487   4.800  1.00  0.00
ATOM    187  C   LEU A 717      27.421  49.245   5.353  1.00  0.00
ATOM    188  O   LEU A 717      27.776  48.135   4.958  1.00  0.00
ATOM    189  CB  LEU A 717      27.440  50.852   3.437  1.00  0.00
ATOM    190  CG  LEU A 717      25.975  51.299   3.427  1.00  0.00
ATOM    191  CD1 LEU A 717      25.697  52.469   2.496  1.00  0.00
ATOM    192  CD2 LEU A 717      24.991  50.166   3.178  1.00  0.00
ATOM    193  N   VAL A 718      26.502  49.405   6.332  1.00  0.00
ATOM    194  CA  VAL A 718      25.805  48.258   6.837  1.00  0.00
ATOM    195  C   VAL A 718      24.409  48.334   6.339  1.00  0.00
ATOM    196  O   VAL A 718      23.752  49.372   6.418  1.00  0.00
ATOM    197  CB  VAL A 718      25.845  48.204   8.376  1.00  0.00
ATOM    198  CG1 VAL A 718      25.232  49.465   8.968  1.00  0.00
ATOM    199  CG2 VAL A 718      25.117  46.970   8.884  1.00  0.00
ATOM    200  N   ASP A 719      23.924  47.209   5.795  1.00  0.00
ATOM    201  CA  ASP A 719      22.584  47.171   5.312  1.00  0.00
ATOM    202  C   ASP A 719      21.837  46.287   6.248  1.00  0.00
ATOM    203  O   ASP A 719      22.169  45.113   6.405  1.00  0.00
ATOM    204  CB  ASP A 719      22.549  46.670   3.866  1.00  0.00
ATOM    205  CG  ASP A 719      21.162  46.656   3.239  1.00  0.00
ATOM    206  OD1 ASP A 719      20.265  47.227   3.813  1.00  0.00
ATOM    207  OD2 ASP A 719      21.040  46.211   2.123  1.00  0.00
ATOM    208  N   PHE A 720      20.803  46.837   6.910  1.00  0.00
ATOM    209  CA  PHE A 720      20.078  46.034   7.844  1.00  0.00
ATOM    210  C   PHE A 720      18.902  45.481   7.109  1.00  0.00
ATOM    211  O   PHE A 720      18.213  46.204   6.391  1.00  0.00
ATOM    212  CB  PHE A 720      19.671  46.866   9.061  1.00  0.00
ATOM    213  CG  PHE A 720      20.834  47.460   9.806  1.00  0.00
ATOM    214  CD1 PHE A 720      21.055  48.830   9.796  1.00  0.00
ATOM    215  CD2 PHE A 720      21.708  46.652  10.515  1.00  0.00
ATOM    216  CE1 PHE A 720      22.123  49.377  10.480  1.00  0.00
ATOM    217  CE2 PHE A 720      22.776  47.196  11.200  1.00  0.00
ATOM    218  CZ  PHE A 720      22.984  48.561  11.183  1.00  0.00
ATOM    219  N   GLY A 721      18.638  44.169   7.268  1.00  0.00
ATOM    220  CA  GLY A 721      17.535  43.593   6.558  1.00  0.00
ATOM    221  C   GLY A 721      17.901  43.585   5.109  1.00  0.00
ATOM    222  O   GLY A 721      17.134  44.029   4.259  1.00  0.00
ATOM    223  N   CYS A 722      19.101  43.059   4.803  1.00  0.00
ATOM    224  CA  CYS A 722      19.641  43.043   3.474  1.00  0.00
ATOM    225  C   CYS A 722      18.737  42.270   2.565  1.00  0.00
ATOM    226  O   CYS A 722      18.566  42.635   1.403  1.00  0.00
ATOM    227  CB  CYS A 722      20.978  42.326   3.662  1.00  0.00
ATOM    228  SG  CYS A 722      21.991  42.227   2.167  1.00  0.00
ATOM    229  N   GLY A 723      18.146  41.164   3.048  1.00  0.00
ATOM    230  CA  GLY A 723      17.256  40.431   2.197  1.00  0.00
ATOM    231  C   GLY A 723      18.050  39.816   1.086  1.00  0.00
ATOM    232  O   GLY A 723      19.065  39.160   1.322  1.00  0.00
ATOM    233  N   SER A 724      17.580  40.011  -0.162  1.00  0.00
ATOM    234  CA  SER A 724      18.189  39.448  -1.335  1.00  0.00
ATOM    235  C   SER A 724      19.529  40.078  -1.546  1.00  0.00
ATOM    236  O   SER A 724      20.383  39.507  -2.222  1.00  0.00
ATOM    237  CB  SER A 724      17.212  39.834  -2.449  1.00  0.00
ATOM    238  OG  SER A 724      17.187  41.237  -2.641  1.00  0.00
ATOM    239  N   GLY A 725      19.757  41.275  -0.971  1.00  0.00
ATOM    240  CA  GLY A 725      21.043  41.889  -1.135  1.00  0.00
ATOM    241  C   GLY A 725      21.030  42.836  -2.296  1.00  0.00
ATOM    242  O   GLY A 725      22.085  43.183  -2.824  1.00  0.00
ATOM    243  N   SER A 726      19.837  43.281  -2.735  1.00  0.00
ATOM    244  CA  SER A 726      19.779  44.196  -3.841  1.00  0.00
ATOM    245  C   SER A 726      20.456  45.479  -3.475  1.00  0.00
ATOM    246  O   SER A 726      21.225  46.029  -4.261  1.00  0.00
ATOM    247  CB  SER A 726      18.275  44.404  -4.037  1.00  0.00
ATOM    248  OG  SER A 726      17.646  43.209  -4.464  1.00  0.00
ATOM    249  N   LEU A 727      20.178  45.993  -2.263  1.00  0.00
ATOM    250  CA  LEU A 727      20.735  47.249  -1.849  1.00  0.00
ATOM    251  C   LEU A 727      22.219  47.124  -1.763  1.00  0.00
ATOM    252  O   LEU A 727      22.953  48.008  -2.206  1.00  0.00
ATOM    253  CB  LEU A 727      20.145  47.696  -0.504  1.00  0.00
ATOM    254  CG  LEU A 727      20.467  49.121  -0.048  1.00  0.00
ATOM    255  CD1 LEU A 727      20.128  50.189  -1.077  1.00  0.00
ATOM    256  CD2 LEU A 727      19.883  49.475   1.312  1.00  0.00
ATOM    257  N   LEU A 728      22.694  45.998  -1.204  1.00  0.00
ATOM    258  CA  LEU A 728      24.098  45.824  -0.998  1.00  0.00
ATOM    259  C   LEU A 728      24.789  45.844  -2.320  1.00  0.00
ATOM    260  O   LEU A 728      25.829  46.482  -2.471  1.00  0.00
ATOM    261  CB  LEU A 728      24.385  44.517  -0.246  1.00  0.00
ATOM    262  CG  LEU A 728      25.778  44.367   0.370  1.00  0.00
ATOM    263  CD1 LEU A 728      25.914  43.168   1.297  1.00  0.00
ATOM    264  CD2 LEU A 728      26.907  44.390  -0.651  1.00  0.00
ATOM    265  N   ASP A 729      24.218  45.154  -3.319  1.00  0.00
ATOM    266  CA  ASP A 729      24.862  45.032  -4.593  1.00  0.00
ATOM    267  C   ASP A 729      25.012  46.378  -5.222  1.00  0.00
ATOM    268  O   ASP A 729      26.083  46.725  -5.718  1.00  0.00
ATOM    269  CB  ASP A 729      24.072  44.093  -5.507  1.00  0.00
ATOM    270  CG  ASP A 729      24.163  42.621  -5.128  1.00  0.00
ATOM    271  OD1 ASP A 729      25.001  42.286  -4.325  1.00  0.00
ATOM    272  OD2 ASP A 729      23.300  41.872  -5.519  1.00  0.00
ATOM    273  N   SER A 730      23.936  47.181  -5.207  1.00  0.00
ATOM    274  CA  SER A 730      23.986  48.469  -5.828  1.00  0.00
ATOM    275  C   SER A 730      25.004  49.285  -5.098  1.00  0.00
ATOM    276  O   SER A 730      25.805  50.000  -5.698  1.00  0.00
ATOM    277  CB  SER A 730      22.568  49.007  -5.621  1.00  0.00
ATOM    278  OG  SER A 730      21.621  48.239  -6.343  1.00  0.00
ATOM    279  N   LEU A 731      24.999  49.175  -3.762  1.00  0.00
ATOM    280  CA  LEU A 731      25.888  49.928  -2.933  1.00  0.00
ATOM    281  C   LEU A 731      27.302  49.538  -3.222  1.00  0.00
ATOM    282  O   LEU A 731      28.177  50.391  -3.353  1.00  0.00
ATOM    283  CB  LEU A 731      25.563  49.720  -1.448  1.00  0.00
ATOM    284  CG  LEU A 731      24.357  50.479  -0.892  1.00  0.00
ATOM    285  CD1 LEU A 731      23.864  49.956   0.448  1.00  0.00
ATOM    286  CD2 LEU A 731      24.550  51.988  -0.845  1.00  0.00
ATOM    287  N   LEU A 732      27.577  48.226  -3.311  1.00  0.00
ATOM    288  CA  LEU A 732      28.936  47.825  -3.494  1.00  0.00
ATOM    289  C   LEU A 732      29.386  48.221  -4.863  1.00  0.00
ATOM    290  O   LEU A 732      30.475  48.765  -5.036  1.00  0.00
ATOM    291  CB  LEU A 732      29.096  46.314  -3.280  1.00  0.00
ATOM    292  CG  LEU A 732      30.527  45.774  -3.218  1.00  0.00
ATOM    293  CD1 LEU A 732      31.356  46.357  -2.084  1.00  0.00
ATOM    294  CD2 LEU A 732      30.609  44.254  -3.223  1.00  0.00
ATOM    295  N   ASP A 733      28.524  47.981  -5.869  1.00  0.00
ATOM    296  CA  ASP A 733      28.819  48.297  -7.236  1.00  0.00
ATOM    297  C   ASP A 733      28.366  49.696  -7.461  1.00  0.00
ATOM    298  O   ASP A 733      28.289  50.488  -6.522  1.00  0.00
ATOM    299  CB  ASP A 733      28.133  47.302  -8.177  1.00  0.00
ATOM    300  CG  ASP A 733      28.613  45.865  -8.030  1.00  0.00
ATOM    301  OD1 ASP A 733      29.802  45.660  -7.962  1.00  0.00
ATOM    302  OD2 ASP A 733      27.791  45.003  -7.830  1.00  0.00
ATOM    303  N   TYR A 734      28.084  50.061  -8.728  1.00  0.00
ATOM    304  CA  TYR A 734      27.665  51.410  -8.934  1.00  0.00
ATOM    305  C   TYR A 734      28.825  52.306  -8.666  1.00  0.00
ATOM    306  O   TYR A 734      29.826  51.925  -8.061  1.00  0.00
ATOM    307  CB  TYR A 734      26.475  51.745  -8.033  1.00  0.00
ATOM    308  CG  TYR A 734      25.214  50.981  -8.374  1.00  0.00
ATOM    309  CD1 TYR A 734      25.052  50.395  -9.622  1.00  0.00
ATOM    310  CD2 TYR A 734      24.192  50.846  -7.448  1.00  0.00
ATOM    311  CE1 TYR A 734      23.902  49.696  -9.938  1.00  0.00
ATOM    312  CE2 TYR A 734      23.038  50.150  -7.753  1.00  0.00
ATOM    313  CZ  TYR A 734      22.897  49.576  -9.000  1.00  0.00
ATOM    314  OH  TYR A 734      21.750  48.881  -9.309  1.00  0.00
ATOM    315  N   PRO A 735      28.725  53.497  -9.165  1.00  0.00
ATOM    316  CA  PRO A 735      29.777  54.452  -8.995  1.00  0.00
ATOM    317  C   PRO A 735      29.982  54.708  -7.539  1.00  0.00
ATOM    318  O   PRO A 735      31.006  55.283  -7.178  1.00  0.00
ATOM    319  CB  PRO A 735      29.284  55.694  -9.756  1.00  0.00
ATOM    320  CG  PRO A 735      27.785  55.572  -9.767  1.00  0.00
ATOM    321  CD  PRO A 735      27.560  54.038  -9.900  1.00  0.00
ATOM    322  N   THR A 736      29.023  54.299  -6.688  1.00  0.00
ATOM    323  CA  THR A 736      29.192  54.509  -5.284  1.00  0.00
ATOM    324  C   THR A 736      30.466  53.831  -4.883  1.00  0.00
ATOM    325  O   THR A 736      31.329  54.456  -4.269  1.00  0.00
ATOM    326  CB  THR A 736      27.995  53.963  -4.483  1.00  0.00
ATOM    327  OG1 THR A 736      27.839  52.563  -4.745  1.00  0.00
ATOM    328  CG2 THR A 736      26.718  54.693  -4.868  1.00  0.00
ATOM    329  N   SER A 737      30.626  52.544  -5.256  1.00  0.00
ATOM    330  CA  SER A 737      31.846  51.816  -5.028  1.00  0.00
ATOM    331  C   SER A 737      32.338  51.998  -3.624  1.00  0.00
ATOM    332  O   SER A 737      33.437  52.506  -3.412  1.00  0.00
ATOM    333  CB  SER A 737      32.819  52.455  -6.022  1.00  0.00
ATOM    334  OG  SER A 737      32.363  52.298  -7.354  1.00  0.00
ATOM    335  N   LEU A 738      31.536  51.598  -2.622  1.00  0.00
ATOM    336  CA  LEU A 738      31.979  51.738  -1.265  1.00  0.00
ATOM    337  C   LEU A 738      33.023  50.696  -1.033  1.00  0.00
ATOM    338  O   LEU A 738      33.077  49.689  -1.735  1.00  0.00
ATOM    339  CB  LEU A 738      30.804  51.605  -0.287  1.00  0.00
ATOM    340  CG  LEU A 738      29.705  52.666  -0.380  1.00  0.00
ATOM    341  CD1 LEU A 738      28.626  52.528   0.684  1.00  0.00
ATOM    342  CD2 LEU A 738      30.233  54.093  -0.434  1.00  0.00
ATOM    343  N   GLN A 739      33.915  50.933  -0.053  1.00  0.00
ATOM    344  CA  GLN A 739      34.972  49.999   0.193  1.00  0.00
ATOM    345  C   GLN A 739      34.405  48.700   0.677  1.00  0.00
ATOM    346  O   GLN A 739      34.774  47.637   0.178  1.00  0.00
ATOM    347  CB  GLN A 739      35.920  50.554   1.251  1.00  0.00
ATOM    348  CG  GLN A 739      37.091  49.596   1.438  1.00  0.00
ATOM    349  CD  GLN A 739      37.918  49.484   0.164  1.00  0.00
ATOM    350  OE1 GLN A 739      38.239  50.493  -0.461  1.00  0.00
ATOM    351  NE2 GLN A 739      38.260  48.253  -0.220  1.00  0.00
ATOM    352  N   THR A 740      33.468  48.742   1.646  1.00  0.00
ATOM    353  CA  THR A 740      32.986  47.498   2.170  1.00  0.00
ATOM    354  C   THR A 740      31.530  47.594   2.447  1.00  0.00
ATOM    355  O   THR A 740      30.988  48.671   2.695  1.00  0.00
ATOM    356  CB  THR A 740      33.735  47.099   3.455  1.00  0.00
ATOM    357  OG1 THR A 740      33.486  48.071   4.479  1.00  0.00
ATOM    358  CG2 THR A 740      35.231  47.013   3.196  1.00  0.00
ATOM    359  N   ILE A 741      30.854  46.436   2.407  1.00  0.00
ATOM    360  CA  ILE A 741      29.454  46.420   2.666  1.00  0.00
ATOM    361  C   ILE A 741      29.180  45.232   3.533  1.00  0.00
ATOM    362  O   ILE A 741      29.720  44.150   3.304  1.00  0.00
ATOM    363  CB  ILE A 741      28.639  46.361   1.361  1.00  0.00
ATOM    364  CG1 ILE A 741      29.048  47.500   0.423  1.00  0.00
ATOM    365  CG2 ILE A 741      27.149  46.425   1.662  1.00  0.00
ATOM    366  CD1 ILE A 741      28.482  48.846   0.813  1.00  0.00
ATOM    367  N   ILE A 742      28.361  45.416   4.587  1.00  0.00
ATOM    368  CA  ILE A 742      28.026  44.315   5.441  1.00  0.00
ATOM    369  C   ILE A 742      26.540  44.200   5.407  1.00  0.00
ATOM    370  O   ILE A 742      25.831  45.187   5.593  1.00  0.00
ATOM    371  CB  ILE A 742      28.551  44.530   6.872  1.00  0.00
ATOM    372  CG1 ILE A 742      30.076  44.654   6.868  1.00  0.00
ATOM    373  CG2 ILE A 742      28.109  43.390   7.777  1.00  0.00
ATOM    374  CD1 ILE A 742      30.658  45.087   8.195  1.00  0.00
ATOM    375  N   GLY A 743      26.025  42.983   5.149  1.00  0.00
ATOM    376  CA  GLY A 743      24.604  42.840   5.083  1.00  0.00
ATOM    377  C   GLY A 743      24.189  41.966   6.213  1.00  0.00
ATOM    378  O   GLY A 743      24.822  40.951   6.500  1.00  0.00
ATOM    379  N   VAL A 744      23.088  42.343   6.886  1.00  0.00
ATOM    380  CA  VAL A 744      22.664  41.553   7.997  1.00  0.00
ATOM    381  C   VAL A 744      21.250  41.146   7.725  1.00  0.00
ATOM    382  O   VAL A 744      20.428  41.952   7.286  1.00  0.00
ATOM    383  CB  VAL A 744      22.781  42.331   9.321  1.00  0.00
ATOM    384  CG1 VAL A 744      22.280  41.485  10.482  1.00  0.00
ATOM    385  CG2 VAL A 744      24.220  42.762   9.560  1.00  0.00
ATOM    386  N   ASP A 745      20.939  39.855   7.944  1.00  0.00
ATOM    387  CA  ASP A 745      19.614  39.387   7.676  1.00  0.00
ATOM    388  C   ASP A 745      19.275  38.386   8.733  1.00  0.00
ATOM    389  O   ASP A 745      20.133  37.631   9.189  1.00  0.00
ATOM    390  CB  ASP A 745      19.531  38.791   6.268  1.00  0.00
ATOM    391  CG  ASP A 745      18.112  38.609   5.746  1.00  0.00
ATOM    392  OD1 ASP A 745      17.371  37.863   6.341  1.00  0.00
ATOM    393  OD2 ASP A 745      17.731  39.332   4.855  1.00  0.00
ATOM    394  N   ILE A 746      18.008  38.391   9.182  1.00  0.00
ATOM    395  CA  ILE A 746      17.538  37.493  10.194  1.00  0.00
ATOM    396  C   ILE A 746      17.518  36.081   9.688  1.00  0.00
ATOM    397  O   ILE A 746      17.924  35.162  10.398  1.00  0.00
ATOM    398  CB  ILE A 746      16.129  37.878  10.682  1.00  0.00
ATOM    399  CG1 ILE A 746      15.852  37.256  12.054  1.00  0.00
ATOM    400  CG2 ILE A 746      15.079  37.440   9.674  1.00  0.00
ATOM    401  CD1 ILE A 746      14.400  37.322  12.471  1.00  0.00
ATOM    402  N   SER A 747      17.061  35.863   8.438  1.00  0.00
ATOM    403  CA  SER A 747      16.886  34.519   7.965  1.00  0.00
ATOM    404  C   SER A 747      18.090  34.082   7.199  1.00  0.00
ATOM    405  O   SER A 747      18.629  34.787   6.347  1.00  0.00
ATOM    406  CB  SER A 747      15.666  34.633   7.047  1.00  0.00
ATOM    407  OG  SER A 747      15.905  35.551   5.994  1.00  0.00
ATOM    408  N   PRO A 748      18.514  32.893   7.529  1.00  0.00
ATOM    409  CA  PRO A 748      19.649  32.305   6.881  1.00  0.00
ATOM    410  C   PRO A 748      19.372  32.032   5.441  1.00  0.00
ATOM    411  O   PRO A 748      20.316  32.010   4.652  1.00  0.00
ATOM    412  CB  PRO A 748      19.905  31.012   7.674  1.00  0.00
ATOM    413  CG  PRO A 748      18.586  30.685   8.320  1.00  0.00
ATOM    414  CD  PRO A 748      17.967  32.055   8.616  1.00  0.00
ATOM    415  N   LYS A 749      18.097  31.810   5.074  1.00  0.00
ATOM    416  CA  LYS A 749      17.791  31.518   3.705  1.00  0.00
ATOM    417  C   LYS A 749      18.148  32.708   2.883  1.00  0.00
ATOM    418  O   LYS A 749      18.768  32.583   1.828  1.00  0.00
ATOM    419  CB  LYS A 749      16.315  31.148   3.554  1.00  0.00
ATOM    420  CG  LYS A 749      15.902  30.773   2.136  1.00  0.00
ATOM    421  CD  LYS A 749      14.444  30.342   2.080  1.00  0.00
ATOM    422  CE  LYS A 749      14.022  30.001   0.659  1.00  0.00
ATOM    423  NZ  LYS A 749      12.590  29.602   0.584  1.00  0.00
ATOM    424  N   GLY A 750      17.769  33.906   3.363  1.00  0.00
ATOM    425  CA  GLY A 750      18.024  35.110   2.631  1.00  0.00
ATOM    426  C   GLY A 750      19.499  35.316   2.531  1.00  0.00
ATOM    427  O   GLY A 750      20.010  35.730   1.492  1.00  0.00
ATOM    428  N   LEU A 751      20.228  35.023   3.623  1.00  0.00
ATOM    429  CA  LEU A 751      21.638  35.272   3.630  1.00  0.00
ATOM    430  C   LEU A 751      22.277  34.449   2.567  1.00  0.00
ATOM    431  O   LEU A 751      23.160  34.923   1.853  1.00  0.00
ATOM    432  CB  LEU A 751      22.243  34.964   5.006  1.00  0.00
ATOM    433  CG  LEU A 751      21.866  35.907   6.152  1.00  0.00
ATOM    434  CD1 LEU A 751      22.182  35.353   7.533  1.00  0.00
ATOM    435  CD2 LEU A 751      22.422  37.316   5.996  1.00  0.00
ATOM    436  N   ALA A 752      21.841  33.187   2.425  1.00  0.00
ATOM    437  CA  ALA A 752      22.446  32.326   1.455  1.00  0.00
ATOM    438  C   ALA A 752      22.221  32.907   0.098  1.00  0.00
ATOM    439  O   ALA A 752      23.125  32.934  -0.736  1.00  0.00
ATOM    440  CB  ALA A 752      21.880  30.919   1.572  1.00  0.00
ATOM    441  N   ARG A 753      21.001  33.413  -0.147  1.00  0.00
ATOM    442  CA  ARG A 753      20.657  33.924  -1.438  1.00  0.00
ATOM    443  C   ARG A 753      21.549  35.085  -1.750  1.00  0.00
ATOM    444  O   ARG A 753      22.111  35.175  -2.840  1.00  0.00
ATOM    445  CB  ARG A 753      19.181  34.328  -1.479  1.00  0.00
ATOM    446  CG  ARG A 753      18.207  33.158  -1.455  1.00  0.00
ATOM    447  CD  ARG A 753      16.766  33.640  -1.383  1.00  0.00
ATOM    448  NE  ARG A 753      16.368  34.359  -2.590  1.00  0.00
ATOM    449  CZ  ARG A 753      15.225  35.014  -2.424  1.00  0.00
ATOM    450  NH1 ARG A 753      14.713  35.723  -3.420  1.00  0.00
ATOM    451  NH2 ARG A 753      14.591  34.959  -1.259  1.00  0.00
ATOM    452  N   ALA A 754      21.720  35.995  -0.776  1.00  0.00
ATOM    453  CA  ALA A 754      22.494  37.181  -1.000  1.00  0.00
ATOM    454  C   ALA A 754      23.906  36.797  -1.295  1.00  0.00
ATOM    455  O   ALA A 754      24.533  37.348  -2.198  1.00  0.00
ATOM    456  CB  ALA A 754      22.405  38.108   0.203  1.00  0.00
ATOM    457  N   ALA A 755      24.436  35.813  -0.547  1.00  0.00
ATOM    458  CA  ALA A 755      25.812  35.449  -0.708  1.00  0.00
ATOM    459  C   ALA A 755      26.028  34.969  -2.103  1.00  0.00
ATOM    460  O   ALA A 755      27.012  35.335  -2.745  1.00  0.00
ATOM    461  CB  ALA A 755      26.204  34.395   0.317  1.00  0.00
ATOM    462  N   LYS A 756      25.098  34.152  -2.625  1.00  0.00
ATOM    463  CA  LYS A 756      25.294  33.636  -3.946  1.00  0.00
ATOM    464  C   LYS A 756      25.320  34.782  -4.900  1.00  0.00
ATOM    465  O   LYS A 756      26.139  34.824  -5.817  1.00  0.00
ATOM    466  CB  LYS A 756      24.195  32.634  -4.299  1.00  0.00
ATOM    467  CG  LYS A 756      24.273  31.319  -3.535  1.00  0.00
ATOM    468  CD  LYS A 756      23.150  30.375  -3.940  1.00  0.00
ATOM    469  CE  LYS A 756      23.212  29.072  -3.159  1.00  0.00
ATOM    470  NZ  LYS A 756      22.101  28.151  -3.523  1.00  0.00
ATOM    471  N   MET A 757      24.426  35.759  -4.694  1.00  0.00
ATOM    472  CA  MET A 757      24.332  36.849  -5.615  1.00  0.00
ATOM    473  C   MET A 757      25.624  37.604  -5.623  1.00  0.00
ATOM    474  O   MET A 757      26.143  37.948  -6.685  1.00  0.00
ATOM    475  CB  MET A 757      23.163  37.758  -5.239  1.00  0.00
ATOM    476  CG  MET A 757      21.789  37.139  -5.458  1.00  0.00
ATOM    477  SD  MET A 757      20.448  38.210  -4.903  1.00  0.00
ATOM    478  CE  MET A 757      20.542  39.526  -6.114  1.00  0.00
ATOM    479  N   LEU A 758      26.199  37.859  -4.434  1.00  0.00
ATOM    480  CA  LEU A 758      27.412  38.622  -4.371  1.00  0.00
ATOM    481  C   LEU A 758      28.508  37.891  -5.078  1.00  0.00
ATOM    482  O   LEU A 758      29.221  38.469  -5.897  1.00  0.00
ATOM    483  CB  LEU A 758      27.806  38.908  -2.916  1.00  0.00
ATOM    484  CG  LEU A 758      26.821  39.734  -2.084  1.00  0.00
ATOM    485  CD1 LEU A 758      27.185  39.821  -0.610  1.00  0.00
ATOM    486  CD2 LEU A 758      26.543  41.116  -2.655  1.00  0.00
ATOM    487  N   HIS A 759      28.660  36.586  -4.796  1.00  0.00
ATOM    488  CA  HIS A 759      29.730  35.840  -5.391  1.00  0.00
ATOM    489  C   HIS A 759      29.544  35.786  -6.871  1.00  0.00
ATOM    490  O   HIS A 759      30.490  36.009  -7.625  1.00  0.00
ATOM    491  CB  HIS A 759      29.801  34.429  -4.799  1.00  0.00
ATOM    492  CG  HIS A 759      30.264  34.395  -3.376  1.00  0.00
ATOM    493  ND1 HIS A 759      30.137  33.277  -2.580  1.00  0.00
ATOM    494  CD2 HIS A 759      30.853  35.341  -2.608  1.00  0.00
ATOM    495  CE1 HIS A 759      30.629  33.538  -1.381  1.00  0.00
ATOM    496  NE2 HIS A 759      31.069  34.782  -1.372  1.00  0.00
ATOM    497  N   VAL A 760      28.309  35.510  -7.329  1.00  0.00
ATOM    498  CA  VAL A 760      28.087  35.360  -8.736  1.00  0.00
ATOM    499  C   VAL A 760      28.452  36.633  -9.422  1.00  0.00
ATOM    500  O   VAL A 760      29.191  36.623 -10.406  1.00  0.00
ATOM    501  CB  VAL A 760      26.623  34.988  -9.041  1.00  0.00
ATOM    502  CG1 VAL A 760      26.364  35.029 -10.539  1.00  0.00
ATOM    503  CG2 VAL A 760      26.295  33.612  -8.483  1.00  0.00
ATOM    504  N   LYS A 761      27.960  37.774  -8.908  1.00  0.00
ATOM    505  CA  LYS A 761      28.265  39.004  -9.572  1.00  0.00
ATOM    506  C   LYS A 761      29.685  39.340  -9.279  1.00  0.00
ATOM    507  O   LYS A 761      30.192  39.048  -8.196  1.00  0.00
ATOM    508  CB  LYS A 761      27.311  40.109  -9.116  1.00  0.00
ATOM    509  CG  LYS A 761      25.865  39.913  -9.554  1.00  0.00
ATOM    510  CD  LYS A 761      24.986  41.067  -9.094  1.00  0.00
ATOM    511  CE  LYS A 761      23.538  40.861  -9.512  1.00  0.00
ATOM    512  NZ  LYS A 761      22.667  41.985  -9.074  1.00  0.00
ATOM    513  N   LEU A 762      30.384  39.947 -10.258  1.00  0.00
ATOM    514  CA  LEU A 762      31.751  40.254  -9.981  1.00  0.00
ATOM    515  C   LEU A 762      31.753  41.234  -8.880  1.00  0.00
ATOM    516  O   LEU A 762      31.094  42.270  -8.941  1.00  0.00
ATOM    517  CB  LEU A 762      32.459  40.787 -11.234  1.00  0.00
ATOM    518  CG  LEU A 762      33.956  41.078 -11.108  1.00  0.00
ATOM    519  CD1 LEU A 762      34.804  39.839 -10.859  1.00  0.00
ATOM    520  CD2 LEU A 762      34.521  41.896 -12.261  1.00  0.00
ATOM    521  N   ASN A 763      32.509  40.908  -7.830  1.00  0.00
ATOM    522  CA  ASN A 763      32.582  41.830  -6.757  1.00  0.00
ATOM    523  C   ASN A 763      33.734  42.715  -7.080  1.00  0.00
ATOM    524  O   ASN A 763      34.521  42.419  -7.978  1.00  0.00
ATOM    525  CB  ASN A 763      32.804  41.082  -5.446  1.00  0.00
ATOM    526  CG  ASN A 763      34.055  40.218  -5.514  1.00  0.00
ATOM    527  OD1 ASN A 763      35.150  40.721  -5.755  1.00  0.00
ATOM    528  ND2 ASN A 763      33.889  38.910  -5.299  1.00  0.00
ATOM    529  N   LYS A 764      33.844  43.842  -6.358  1.00  0.00
ATOM    530  CA  LYS A 764      34.922  44.753  -6.574  1.00  0.00
ATOM    531  C   LYS A 764      36.174  44.006  -6.270  1.00  0.00
ATOM    532  O   LYS A 764      36.159  43.017  -5.537  1.00  0.00
ATOM    533  CB  LYS A 764      34.754  45.999  -5.704  1.00  0.00
ATOM    534  CG  LYS A 764      33.502  46.812  -6.003  1.00  0.00
ATOM    535  CD  LYS A 764      33.578  47.461  -7.377  1.00  0.00
ATOM    536  CE  LYS A 764      32.377  48.358  -7.633  1.00  0.00
ATOM    537  NZ  LYS A 764      32.364  48.886  -9.025  1.00  0.00
ATOM    538  N   GLU A 765      37.299  44.462  -6.850  1.00  0.00
ATOM    539  CA  GLU A 765      38.530  43.756  -6.675  1.00  0.00
ATOM    540  C   GLU A 765      38.839  43.705  -5.221  1.00  0.00
ATOM    541  O   GLU A 765      38.618  44.661  -4.481  1.00  0.00
ATOM    542  CB  GLU A 765      39.652  44.431  -7.467  1.00  0.00
ATOM    543  CG  GLU A 765      40.994  43.717  -7.389  1.00  0.00
ATOM    544  CD  GLU A 765      42.030  44.408  -8.233  1.00  0.00
ATOM    545  OE1 GLU A 765      41.707  45.398  -8.844  1.00  0.00
ATOM    546  OE2 GLU A 765      43.171  44.013  -8.179  1.00  0.00
ATOM    547  N   ALA A 766      39.355  42.545  -4.786  1.00  0.00
ATOM    548  CA  ALA A 766      39.730  42.328  -3.425  1.00  0.00
ATOM    549  C   ALA A 766      40.542  41.077  -3.444  1.00  0.00
ATOM    550  O   ALA A 766      40.803  40.521  -4.509  1.00  0.00
ATOM    551  CB  ALA A 766      38.494  42.245  -2.542  1.00  0.00
ATOM    552  N   CYS A 767      40.989  40.606  -2.266  1.00  0.00
ATOM    553  CA  CYS A 767      41.819  39.440  -2.278  1.00  0.00
ATOM    554  C   CYS A 767      40.962  38.238  -2.519  1.00  0.00
ATOM    555  O   CYS A 767      40.606  37.520  -1.587  1.00  0.00
ATOM    556  CB  CYS A 767      42.412  39.433  -0.869  1.00  0.00
ATOM    557  SG  CYS A 767      43.454  40.861  -0.487  1.00  0.00
ATOM    558  N   ASN A 768      40.609  38.002  -3.799  1.00  0.00
ATOM    559  CA  ASN A 768      39.858  36.847  -4.201  1.00  0.00
ATOM    560  C   ASN A 768      38.650  36.734  -3.341  1.00  0.00
ATOM    561  O   ASN A 768      38.171  35.635  -3.064  1.00  0.00
ATOM    562  CB  ASN A 768      40.714  35.594  -4.047  1.00  0.00
ATOM    563  CG  ASN A 768      41.872  35.598  -5.033  1.00  0.00
ATOM    564  OD1 ASN A 768      41.781  36.198  -6.103  1.00  0.00
ATOM    565  ND2 ASN A 768      42.966  34.924  -4.671  1.00  0.00
ATOM    566  N   VAL A 769      38.114  37.880  -2.898  1.00  0.00
ATOM    567  CA  VAL A 769      36.955  37.826  -2.069  1.00  0.00
ATOM    568  C   VAL A 769      36.250  39.113  -2.276  1.00  0.00
ATOM    569  O   VAL A 769      36.796  40.050  -2.856  1.00  0.00
ATOM    570  CB  VAL A 769      37.327  37.603  -0.592  1.00  0.00
ATOM    571  CG1 VAL A 769      37.999  38.842  -0.018  1.00  0.00
ATOM    572  CG2 VAL A 769      36.092  37.244   0.220  1.00  0.00
ATOM    573  N   LYS A 770      34.993  39.176  -1.823  1.00  0.00
ATOM    574  CA  LYS A 770      34.244  40.379  -1.953  1.00  0.00
ATOM    575  C   LYS A 770      34.261  41.033  -0.617  1.00  0.00
ATOM    576  O   LYS A 770      34.275  40.367   0.415  1.00  0.00
ATOM    577  CB  LYS A 770      32.827  40.077  -2.441  1.00  0.00
ATOM    578  CG  LYS A 770      32.056  41.297  -2.929  1.00  0.00
ATOM    579  CD  LYS A 770      30.771  40.893  -3.637  1.00  0.00
ATOM    580  CE  LYS A 770      29.981  42.112  -4.090  1.00  0.00
ATOM    581  NZ  LYS A 770      28.684  41.734  -4.714  1.00  0.00
ATOM    582  N   SER A 771      34.304  42.374  -0.612  1.00  0.00
ATOM    583  CA  SER A 771      34.335  43.107   0.613  1.00  0.00
ATOM    584  C   SER A 771      33.009  42.909   1.269  1.00  0.00
ATOM    585  O   SER A 771      32.859  43.098   2.475  1.00  0.00
ATOM    586  CB  SER A 771      34.539  44.551   0.146  1.00  0.00
ATOM    587  OG  SER A 771      33.411  45.017  -0.575  1.00  0.00
ATOM    588  N   ALA A 772      31.995  42.535   0.466  1.00  0.00
ATOM    589  CA  ALA A 772      30.692  42.350   1.024  1.00  0.00
ATOM    590  C   ALA A 772      30.703  41.125   1.879  1.00  0.00
ATOM    591  O   ALA A 772      31.245  40.085   1.501  1.00  0.00
ATOM    592  CB  ALA A 772      29.650  42.258  -0.081  1.00  0.00
ATOM    593  N   THR A 773      30.099  41.231   3.077  1.00  0.00
ATOM    594  CA  THR A 773      30.000  40.095   3.939  1.00  0.00
ATOM    595  C   THR A 773      28.580  40.030   4.389  1.00  0.00
ATOM    596  O   THR A 773      27.934  41.058   4.587  1.00  0.00
ATOM    597  CB  THR A 773      30.969  40.205   5.131  1.00  0.00
ATOM    598  OG1 THR A 773      30.642  41.362   5.912  1.00  0.00
ATOM    599  CG2 THR A 773      32.405  40.317   4.642  1.00  0.00
ATOM    600  N   LEU A 774      28.048  38.804   4.547  1.00  0.00
ATOM    601  CA  LEU A 774      26.684  38.646   4.955  1.00  0.00
ATOM    602  C   LEU A 774      26.701  37.912   6.258  1.00  0.00
ATOM    603  O   LEU A 774      27.349  36.877   6.383  1.00  0.00
ATOM    604  CB  LEU A 774      25.873  37.904   3.885  1.00  0.00
ATOM    605  CG  LEU A 774      25.781  38.564   2.506  1.00  0.00
ATOM    606  CD1 LEU A 774      25.070  37.716   1.464  1.00  0.00
ATOM    607  CD2 LEU A 774      25.211  39.975   2.538  1.00  0.00
ATOM    608  N   TYR A 775      25.998  38.430   7.283  1.00  0.00
ATOM    609  CA  TYR A 775      25.957  37.672   8.502  1.00  0.00
ATOM    610  C   TYR A 775      24.555  37.683   9.034  1.00  0.00
ATOM    611  O   TYR A 775      23.773  38.582   8.726  1.00  0.00
ATOM    612  CB  TYR A 775      26.942  38.246   9.522  1.00  0.00
ATOM    613  CG  TYR A 775      28.382  38.228   9.061  1.00  0.00
ATOM    614  CD1 TYR A 775      28.924  39.304   8.372  1.00  0.00
ATOM    615  CD2 TYR A 775      29.197  37.136   9.316  1.00  0.00
ATOM    616  CE1 TYR A 775      30.238  39.293   7.948  1.00  0.00
ATOM    617  CE2 TYR A 775      30.514  37.114   8.897  1.00  0.00
ATOM    618  CZ  TYR A 775      31.031  38.194   8.213  1.00  0.00
ATOM    619  OH  TYR A 775      32.341  38.179   7.795  1.00  0.00
ATOM    620  N   ASP A 776      24.187  36.633   9.807  1.00  0.00
ATOM    621  CA  ASP A 776      22.871  36.548  10.384  1.00  0.00
ATOM    622  C   ASP A 776      22.895  37.393  11.600  1.00  0.00
ATOM    623  O   ASP A 776      23.899  37.440  12.310  1.00  0.00
ATOM    624  CB  ASP A 776      22.510  35.091  10.685  1.00  0.00
ATOM    625  CG  ASP A 776      23.446  34.401  11.668  1.00  0.00
ATOM    626  OD1 ASP A 776      24.626  34.367  11.410  1.00  0.00
ATOM    627  OD2 ASP A 776      23.003  34.055  12.737  1.00  0.00
ATOM    628  N   GLY A 777      21.766  38.055  11.897  1.00  0.00
ATOM    629  CA  GLY A 777      21.734  38.812  13.105  1.00  0.00
ATOM    630  C   GLY A 777      20.443  39.550  13.134  1.00  0.00
ATOM    631  O   GLY A 777      19.726  39.611  12.137  1.00  0.00
ATOM    632  N   SER A 778      20.128  40.145  14.302  1.00  0.00
ATOM    633  CA  SER A 778      18.916  40.890  14.450  1.00  0.00
ATOM    634  C   SER A 778      19.298  42.323  14.539  1.00  0.00
ATOM    635  O   SER A 778      20.338  42.684  15.087  1.00  0.00
ATOM    636  CB  SER A 778      18.345  40.360  15.768  1.00  0.00
ATOM    637  OG  SER A 778      16.951  40.135  15.664  1.00  0.00
ATOM    638  N   ILE A 779      18.438  43.183  13.982  1.00  0.00
ATOM    639  CA  ILE A 779      18.634  44.590  14.044  1.00  0.00
ATOM    640  C   ILE A 779      18.533  45.005  15.473  1.00  0.00
ATOM    641  O   ILE A 779      19.222  45.922  15.920  1.00  0.00
ATOM    642  CB  ILE A 779      17.569  45.300  13.215  1.00  0.00
ATOM    643  CG1 ILE A 779      16.720  44.264  12.486  1.00  0.00
ATOM    644  CG2 ILE A 779      18.243  46.213  12.197  1.00  0.00
ATOM    645  CD1 ILE A 779      15.498  44.945  11.878  1.00  0.00
ATOM    646  N   LEU A 780      17.661  44.325  16.236  1.00  0.00
ATOM    647  CA  LEU A 780      17.470  44.670  17.611  1.00  0.00
ATOM    648  C   LEU A 780      18.792  44.563  18.294  1.00  0.00
ATOM    649  O   LEU A 780      19.166  45.448  19.061  1.00  0.00
ATOM    650  CB  LEU A 780      16.419  43.764  18.265  1.00  0.00
ATOM    651  CG  LEU A 780      14.967  43.957  17.816  1.00  0.00
ATOM    652  CD1 LEU A 780      14.010  42.911  18.365  1.00  0.00
ATOM    653  CD2 LEU A 780      14.432  45.361  18.059  1.00  0.00
ATOM    654  N   GLU A 781      19.553  43.483  18.051  1.00  0.00
ATOM    655  CA  GLU A 781      20.832  43.460  18.690  1.00  0.00
ATOM    656  C   GLU A 781      21.858  43.252  17.630  1.00  0.00
ATOM    657  O   GLU A 781      21.925  42.194  17.006  1.00  0.00
ATOM    658  CB  GLU A 781      20.878  42.366  19.759  1.00  0.00
ATOM    659  CG  GLU A 781      22.188  42.296  20.531  1.00  0.00
ATOM    660  CD  GLU A 781      22.156  41.203  21.563  1.00  0.00
ATOM    661  OE1 GLU A 781      21.181  40.492  21.619  1.00  0.00
ATOM    662  OE2 GLU A 781      23.151  41.005  22.220  1.00  0.00
ATOM    663  N   PHE A 782      22.704  44.273  17.405  1.00  0.00
ATOM    664  CA  PHE A 782      23.708  44.125  16.399  1.00  0.00
ATOM    665  C   PHE A 782      24.965  43.768  17.109  1.00  0.00
ATOM    666  O   PHE A 782      25.297  44.358  18.136  1.00  0.00
ATOM    667  CB  PHE A 782      23.839  45.411  15.580  1.00  0.00
ATOM    668  CG  PHE A 782      22.725  45.616  14.592  1.00  0.00
ATOM    669  CD1 PHE A 782      21.785  46.617  14.784  1.00  0.00
ATOM    670  CD2 PHE A 782      22.617  44.809  13.471  1.00  0.00
ATOM    671  CE1 PHE A 782      20.760  46.807  13.876  1.00  0.00
ATOM    672  CE2 PHE A 782      21.594  44.997  12.561  1.00  0.00
ATOM    673  CZ  PHE A 782      20.664  45.997  12.764  1.00  0.00
ATOM    674  N   ASP A 783      25.692  42.765  16.586  1.00  0.00
ATOM    675  CA  ASP A 783      26.926  42.392  17.205  1.00  0.00
ATOM    676  C   ASP A 783      27.997  43.091  16.442  1.00  0.00
ATOM    677  O   ASP A 783      28.728  42.475  15.667  1.00  0.00
ATOM    678  CB  ASP A 783      27.089  40.870  17.200  1.00  0.00
ATOM    679  CG  ASP A 783      28.269  40.362  18.018  1.00  0.00
ATOM    680  OD1 ASP A 783      28.924  41.163  18.642  1.00  0.00
ATOM    681  OD2 ASP A 783      28.410  39.169  18.141  1.00  0.00
ATOM    682  N   SER A 784      28.116  44.415  16.650  1.00  0.00
ATOM    683  CA  SER A 784      29.105  45.156  15.931  1.00  0.00
ATOM    684  C   SER A 784      29.742  46.099  16.898  1.00  0.00
ATOM    685  O   SER A 784      29.175  46.417  17.942  1.00  0.00
ATOM    686  CB  SER A 784      28.280  45.891  14.870  1.00  0.00
ATOM    687  OG  SER A 784      27.611  44.975  14.022  1.00  0.00
ATOM    688  N   ARG A 785      30.961  46.562  16.565  1.00  0.00
ATOM    689  CA  ARG A 785      31.665  47.471  17.419  1.00  0.00
ATOM    690  C   ARG A 785      31.025  48.810  17.277  1.00  0.00
ATOM    691  O   ARG A 785      30.326  49.079  16.302  1.00  0.00
ATOM    692  CB  ARG A 785      33.152  47.505  17.058  1.00  0.00
ATOM    693  CG  ARG A 785      33.901  46.213  17.351  1.00  0.00
ATOM    694  CD  ARG A 785      35.384  46.349  17.039  1.00  0.00
ATOM    695  NE  ARG A 785      36.129  45.143  17.385  1.00  0.00
ATOM    696  CZ  ARG A 785      37.428  45.275  17.138  1.00  0.00
ATOM    697  NH1 ARG A 785      38.258  44.274  17.392  1.00  0.00
ATOM    698  NH2 ARG A 785      37.898  46.410  16.635  1.00  0.00
ATOM    699  N   LEU A 786      31.224  49.683  18.280  1.00  0.00
ATOM    700  CA  LEU A 786      30.614  50.975  18.217  1.00  0.00
ATOM    701  C   LEU A 786      31.344  51.825  17.224  1.00  0.00
ATOM    702  O   LEU A 786      32.551  51.689  17.028  1.00  0.00
ATOM    703  CB  LEU A 786      30.600  51.643  19.599  1.00  0.00
ATOM    704  CG  LEU A 786      29.778  50.954  20.690  1.00  0.00
ATOM    705  CD1 LEU A 786      29.897  51.611  22.057  1.00  0.00
ATOM    706  CD2 LEU A 786      28.318  50.742  20.317  1.00  0.00
ATOM    707  N   HIS A 787      30.585  52.714  16.553  1.00  0.00
ATOM    708  CA  HIS A 787      31.085  53.657  15.589  1.00  0.00
ATOM    709  C   HIS A 787      31.791  52.931  14.486  1.00  0.00
ATOM    710  O   HIS A 787      32.774  53.426  13.939  1.00  0.00
ATOM    711  CB  HIS A 787      32.020  54.669  16.257  1.00  0.00
ATOM    712  CG  HIS A 787      31.387  55.418  17.389  1.00  0.00
ATOM    713  ND1 HIS A 787      30.385  56.346  17.198  1.00  0.00
ATOM    714  CD2 HIS A 787      31.614  55.378  18.723  1.00  0.00
ATOM    715  CE1 HIS A 787      30.022  56.843  18.368  1.00  0.00
ATOM    716  NE2 HIS A 787      30.752  56.272  19.308  1.00  0.00
ATOM    717  N   ASP A 788      31.310  51.718  14.151  1.00  0.00
ATOM    718  CA  ASP A 788      31.883  50.892  13.124  1.00  0.00
ATOM    719  C   ASP A 788      31.584  51.363  11.727  1.00  0.00
ATOM    720  O   ASP A 788      32.461  51.340  10.865  1.00  0.00
ATOM    721  CB  ASP A 788      31.401  49.447  13.268  1.00  0.00
ATOM    722  CG  ASP A 788      32.057  48.466  12.305  1.00  0.00
ATOM    723  OD1 ASP A 788      33.256  48.324  12.358  1.00  0.00
ATOM    724  OD2 ASP A 788      31.347  47.755  11.636  1.00  0.00
ATOM    725  N   VAL A 789      30.346  51.826  11.453  1.00  0.00
ATOM    726  CA  VAL A 789      29.997  52.020  10.071  1.00  0.00
ATOM    727  C   VAL A 789      29.894  53.461   9.722  1.00  0.00
ATOM    728  O   VAL A 789      29.689  54.298  10.595  1.00  0.00
ATOM    729  CB  VAL A 789      28.665  51.331   9.723  1.00  0.00
ATOM    730  CG1 VAL A 789      28.776  49.826   9.916  1.00  0.00
ATOM    731  CG2 VAL A 789      27.535  51.893  10.573  1.00  0.00
ATOM    732  N   ASP A 790      30.185  53.760   8.433  1.00  0.00
ATOM    733  CA  ASP A 790      30.069  55.038   7.779  1.00  0.00
ATOM    734  C   ASP A 790      28.642  55.339   7.406  1.00  0.00
ATOM    735  O   ASP A 790      28.213  56.491   7.408  1.00  0.00
ATOM    736  CB  ASP A 790      30.955  55.085   6.532  1.00  0.00
ATOM    737  CG  ASP A 790      32.447  55.186   6.823  1.00  0.00
ATOM    738  OD1 ASP A 790      32.828  56.050   7.576  1.00  0.00
ATOM    739  OD2 ASP A 790      33.171  54.307   6.419  1.00  0.00
ATOM    740  N   ILE A 791      27.872  54.314   6.992  1.00  0.00
ATOM    741  CA  ILE A 791      26.513  54.578   6.614  1.00  0.00
ATOM    742  C   ILE A 791      25.704  53.379   6.980  1.00  0.00
ATOM    743  O   ILE A 791      26.205  52.256   6.971  1.00  0.00
ATOM    744  CB  ILE A 791      26.396  54.889   5.110  1.00  0.00
ATOM    745  CG1 ILE A 791      27.177  56.158   4.764  1.00  0.00
ATOM    746  CG2 ILE A 791      24.935  55.032   4.709  1.00  0.00
ATOM    747  CD1 ILE A 791      27.588  56.247   3.312  1.00  0.00
ATOM    748  N   GLY A 792      24.419  53.588   7.321  1.00  0.00
ATOM    749  CA  GLY A 792      23.585  52.469   7.644  1.00  0.00
ATOM    750  C   GLY A 792      22.367  52.609   6.802  1.00  0.00
ATOM    751  O   GLY A 792      21.771  53.684   6.730  1.00  0.00
ATOM    752  N   THR A 793      21.948  51.508   6.151  1.00  0.00
ATOM    753  CA  THR A 793      20.827  51.624   5.274  1.00  0.00
ATOM    754  C   THR A 793      19.813  50.621   5.718  1.00  0.00
ATOM    755  O   THR A 793      20.166  49.530   6.166  1.00  0.00
ATOM    756  CB  THR A 793      21.232  51.395   3.806  1.00  0.00
ATOM    757  OG1 THR A 793      21.756  50.070   3.652  1.00  0.00
ATOM    758  CG2 THR A 793      22.285  52.406   3.379  1.00  0.00
ATOM    759  N   CYS A 794      18.518  50.979   5.630  1.00  0.00
ATOM    760  CA  CYS A 794      17.479  50.062   5.994  1.00  0.00
ATOM    761  C   CYS A 794      16.356  50.309   5.036  1.00  0.00
ATOM    762  O   CYS A 794      15.814  51.413   4.984  1.00  0.00
ATOM    763  CB  CYS A 794      17.138  50.489   7.422  1.00  0.00
ATOM    764  SG  CYS A 794      15.845  49.499   8.211  1.00  0.00
ATOM    765  N   LEU A 795      15.971  49.286   4.243  1.00  0.00
ATOM    766  CA  LEU A 795      14.933  49.507   3.282  1.00  0.00
ATOM    767  C   LEU A 795      13.787  48.588   3.571  1.00  0.00
ATOM    768  O   LEU A 795      13.896  47.370   3.441  1.00  0.00
ATOM    769  CB  LEU A 795      15.454  49.299   1.854  1.00  0.00
ATOM    770  CG  LEU A 795      14.438  49.456   0.719  1.00  0.00
ATOM    771  CD1 LEU A 795      13.838  50.850   0.621  1.00  0.00
ATOM    772  CD2 LEU A 795      14.956  48.994  -0.636  1.00  0.00
ATOM    773  N   GLU A 796      12.662  49.182   4.005  1.00  0.00
ATOM    774  CA  GLU A 796      11.410  48.522   4.234  1.00  0.00
ATOM    775  C   GLU A 796      11.583  47.403   5.214  1.00  0.00
ATOM    776  O   GLU A 796      10.781  46.471   5.246  1.00  0.00
ATOM    777  CB  GLU A 796      10.832  47.999   2.917  1.00  0.00
ATOM    778  CG  GLU A 796      10.542  49.079   1.885  1.00  0.00
ATOM    779  CD  GLU A 796       9.872  48.505   0.667  1.00  0.00
ATOM    780  OE1 GLU A 796      10.472  47.685   0.015  1.00  0.00
ATOM    781  OE2 GLU A 796       8.721  48.802   0.451  1.00  0.00
ATOM    782  N   VAL A 797      12.663  47.445   6.014  1.00  0.00
ATOM    783  CA  VAL A 797      12.912  46.473   7.044  1.00  0.00
ATOM    784  C   VAL A 797      12.117  46.763   8.285  1.00  0.00
ATOM    785  O   VAL A 797      11.638  45.853   8.960  1.00  0.00
ATOM    786  CB  VAL A 797      14.406  46.412   7.415  1.00  0.00
ATOM    787  CG1 VAL A 797      15.265  46.385   6.160  1.00  0.00
ATOM    788  CG2 VAL A 797      14.786  47.592   8.295  1.00  0.00
ATOM    789  N   ILE A 798      11.932  48.062   8.592  1.00  0.00
ATOM    790  CA  ILE A 798      11.427  48.534   9.855  1.00  0.00
ATOM    791  C   ILE A 798      10.073  47.986  10.176  1.00  0.00
ATOM    792  O   ILE A 798       9.812  47.628  11.324  1.00  0.00
ATOM    793  CB  ILE A 798      11.349  50.071   9.893  1.00  0.00
ATOM    794  CG1 ILE A 798      12.753  50.679   9.876  1.00  0.00
ATOM    795  CG2 ILE A 798      10.580  50.535  11.122  1.00  0.00
ATOM    796  CD1 ILE A 798      12.770  52.172   9.643  1.00  0.00
ATOM    797  N   GLU A 799       9.178  47.885   9.182  1.00  0.00
ATOM    798  CA  GLU A 799       7.835  47.460   9.450  1.00  0.00
ATOM    799  C   GLU A 799       7.874  46.115  10.107  1.00  0.00
ATOM    800  O   GLU A 799       7.063  45.820  10.983  1.00  0.00
ATOM    801  CB  GLU A 799       7.016  47.424   8.157  1.00  0.00
ATOM    802  CG  GLU A 799       6.916  48.763   7.439  1.00  0.00
ATOM    803  CD  GLU A 799       8.144  49.034   6.614  1.00  0.00
ATOM    804  OE1 GLU A 799       9.030  48.213   6.616  1.00  0.00
ATOM    805  OE2 GLU A 799       8.148  50.004   5.894  1.00  0.00
ATOM    806  N   HIS A 800       8.832  45.267   9.699  1.00  0.00
ATOM    807  CA  HIS A 800       8.984  43.942  10.228  1.00  0.00
ATOM    808  C   HIS A 800       9.337  44.028  11.682  1.00  0.00
ATOM    809  O   HIS A 800       8.949  43.173  12.473  1.00  0.00
ATOM    810  CB  HIS A 800      10.050  43.168   9.447  1.00  0.00
ATOM    811  CG  HIS A 800      11.453  43.558   9.796  1.00  0.00
ATOM    812  ND1 HIS A 800      12.189  42.906  10.763  1.00  0.00
ATOM    813  CD2 HIS A 800      12.254  44.534   9.307  1.00  0.00
ATOM    814  CE1 HIS A 800      13.383  43.465  10.853  1.00  0.00
ATOM    815  NE2 HIS A 800      13.448  44.454   9.981  1.00  0.00
ATOM    816  N   MET A 801      10.096  45.069  12.073  1.00  0.00
ATOM    817  CA  MET A 801      10.551  45.192  13.429  1.00  0.00
ATOM    818  C   MET A 801       9.373  45.133  14.342  1.00  0.00
ATOM    819  O   MET A 801       8.311  45.677  14.048  1.00  0.00
ATOM    820  CB  MET A 801      11.331  46.493  13.607  1.00  0.00
ATOM    821  CG  MET A 801      12.649  46.547  12.847  1.00  0.00
ATOM    822  SD  MET A 801      13.802  45.258  13.363  1.00  0.00
ATOM    823  CE  MET A 801      14.237  45.831  15.002  1.00  0.00
ATOM    824  N   GLU A 802       9.545  44.467  15.500  1.00  0.00
ATOM    825  CA  GLU A 802       8.464  44.353  16.428  1.00  0.00
ATOM    826  C   GLU A 802       8.262  45.692  17.055  1.00  0.00
ATOM    827  O   GLU A 802       9.178  46.512  17.110  1.00  0.00
ATOM    828  CB  GLU A 802       8.763  43.272  17.468  1.00  0.00
ATOM    829  CG  GLU A 802       8.804  41.856  16.911  1.00  0.00
ATOM    830  CD  GLU A 802       9.069  40.849  17.996  1.00  0.00
ATOM    831  OE1 GLU A 802       9.259  41.250  19.119  1.00  0.00
ATOM    832  OE2 GLU A 802       8.973  39.675  17.725  1.00  0.00
ATOM    833  N   GLU A 803       7.027  45.951  17.527  1.00  0.00
ATOM    834  CA  GLU A 803       6.713  47.228  18.094  1.00  0.00
ATOM    835  C   GLU A 803       7.559  47.422  19.307  1.00  0.00
ATOM    836  O   GLU A 803       7.820  46.489  20.062  1.00  0.00
ATOM    837  CB  GLU A 803       5.222  47.315  18.425  1.00  0.00
ATOM    838  CG  GLU A 803       4.777  48.665  18.970  1.00  0.00
ATOM    839  CD  GLU A 803       3.295  48.691  19.220  1.00  0.00
ATOM    840  OE1 GLU A 803       2.653  47.696  18.981  1.00  0.00
ATOM    841  OE2 GLU A 803       2.819  49.665  19.754  1.00  0.00
ATOM    842  N   ASP A 804       8.054  48.663  19.479  1.00  0.00
ATOM    843  CA  ASP A 804       8.891  49.094  20.564  1.00  0.00
ATOM    844  C   ASP A 804      10.255  48.497  20.387  1.00  0.00
ATOM    845  O   ASP A 804      11.240  48.994  20.932  1.00  0.00
ATOM    846  CB  ASP A 804       8.277  48.694  21.908  1.00  0.00
ATOM    847  CG  ASP A 804       6.999  49.443  22.263  1.00  0.00
ATOM    848  OD1 ASP A 804       6.736  50.452  21.653  1.00  0.00
ATOM    849  OD2 ASP A 804       6.221  48.922  23.026  1.00  0.00
ATOM    850  N   GLN A 805      10.347  47.444  19.560  1.00  0.00
ATOM    851  CA  GLN A 805      11.583  46.812  19.234  1.00  0.00
ATOM    852  C   GLN A 805      12.299  47.766  18.346  1.00  0.00
ATOM    853  O   GLN A 805      13.525  47.856  18.350  1.00  0.00
ATOM    854  CB  GLN A 805      11.318  45.488  18.525  1.00  0.00
ATOM    855  CG  GLN A 805      10.474  44.589  19.422  1.00  0.00
ATOM    856  CD  GLN A 805      11.070  44.495  20.820  1.00  0.00
ATOM    857  OE1 GLN A 805      12.273  44.295  20.974  1.00  0.00
ATOM    858  NE2 GLN A 805      10.222  44.639  21.841  1.00  0.00
ATOM    859  N   ALA A 806      11.507  48.528  17.571  1.00  0.00
ATOM    860  CA  ALA A 806      12.029  49.445  16.605  1.00  0.00
ATOM    861  C   ALA A 806      12.904  50.429  17.307  1.00  0.00
ATOM    862  O   ALA A 806      13.954  50.808  16.793  1.00  0.00
ATOM    863  CB  ALA A 806      10.895  50.127  15.855  1.00  0.00
ATOM    864  N   CYS A 807      12.506  50.862  18.515  1.00  0.00
ATOM    865  CA  CYS A 807      13.299  51.825  19.220  1.00  0.00
ATOM    866  C   CYS A 807      14.643  51.212  19.451  1.00  0.00
ATOM    867  O   CYS A 807      15.669  51.878  19.328  1.00  0.00
ATOM    868  CB  CYS A 807      12.521  52.014  20.522  1.00  0.00
ATOM    869  SG  CYS A 807      13.204  53.274  21.627  1.00  0.00
ATOM    870  N   GLU A 808      14.661  49.907  19.771  1.00  0.00
ATOM    871  CA  GLU A 808      15.887  49.222  20.043  1.00  0.00
ATOM    872  C   GLU A 808      16.726  49.269  18.809  1.00  0.00
ATOM    873  O   GLU A 808      17.945  49.421  18.880  1.00  0.00
ATOM    874  CB  GLU A 808      15.610  47.784  20.488  1.00  0.00
ATOM    875  CG  GLU A 808      16.854  46.993  20.867  1.00  0.00
ATOM    876  CD  GLU A 808      16.498  45.617  21.356  1.00  0.00
ATOM    877  OE1 GLU A 808      15.332  45.309  21.409  1.00  0.00
ATOM    878  OE2 GLU A 808      17.394  44.833  21.569  1.00  0.00
ATOM    879  N   PHE A 809      16.084  49.145  17.636  1.00  0.00
ATOM    880  CA  PHE A 809      16.808  49.166  16.401  1.00  0.00
ATOM    881  C   PHE A 809      17.507  50.474  16.290  1.00  0.00
ATOM    882  O   PHE A 809      18.696  50.526  15.981  1.00  0.00
ATOM    883  CB  PHE A 809      15.861  48.931  15.223  1.00  0.00
ATOM    884  CG  PHE A 809      16.487  49.189  13.882  1.00  0.00
ATOM    885  CD1 PHE A 809      17.509  48.379  13.410  1.00  0.00
ATOM    886  CD2 PHE A 809      16.056  50.243  13.089  1.00  0.00
ATOM    887  CE1 PHE A 809      18.085  48.615  12.176  1.00  0.00
ATOM    888  CE2 PHE A 809      16.630  50.481  11.855  1.00  0.00
ATOM    889  CZ  PHE A 809      17.646  49.666  11.399  1.00  0.00
ATOM    890  N   GLY A 810      16.779  51.570  16.563  1.00  0.00
ATOM    891  CA  GLY A 810      17.352  52.871  16.405  1.00  0.00
ATOM    892  C   GLY A 810      18.513  53.005  17.333  1.00  0.00
ATOM    893  O   GLY A 810      19.550  53.554  16.965  1.00  0.00
ATOM    894  N   GLU A 811      18.369  52.498  18.568  1.00  0.00
ATOM    895  CA  GLU A 811      19.414  52.648  19.534  1.00  0.00
ATOM    896  C   GLU A 811      20.631  51.949  19.029  1.00  0.00
ATOM    897  O   GLU A 811      21.734  52.490  19.080  1.00  0.00
ATOM    898  CB  GLU A 811      18.972  52.096  20.891  1.00  0.00
ATOM    899  CG  GLU A 811      17.910  52.930  21.594  1.00  0.00
ATOM    900  CD  GLU A 811      17.434  52.259  22.852  1.00  0.00
ATOM    901  OE1 GLU A 811      17.861  51.160  23.116  1.00  0.00
ATOM    902  OE2 GLU A 811      16.731  52.888  23.608  1.00  0.00
ATOM    903  N   LYS A 812      20.455  50.724  18.506  1.00  0.00
ATOM    904  CA  LYS A 812      21.574  49.966  18.034  1.00  0.00
ATOM    905  C   LYS A 812      22.184  50.682  16.876  1.00  0.00
ATOM    906  O   LYS A 812      23.406  50.733  16.741  1.00  0.00
ATOM    907  CB  LYS A 812      21.138  48.551  17.649  1.00  0.00
ATOM    908  CG  LYS A 812      20.736  47.674  18.828  1.00  0.00
ATOM    909  CD  LYS A 812      21.930  47.362  19.718  1.00  0.00
ATOM    910  CE  LYS A 812      21.536  46.458  20.876  1.00  0.00
ATOM    911  NZ  LYS A 812      22.687  46.171  21.775  1.00  0.00
ATOM    912  N   VAL A 813      21.342  51.273  16.013  1.00  0.00
ATOM    913  CA  VAL A 813      21.843  51.914  14.836  1.00  0.00
ATOM    914  C   VAL A 813      22.782  53.004  15.230  1.00  0.00
ATOM    915  O   VAL A 813      23.904  53.073  14.737  1.00  0.00
ATOM    916  CB  VAL A 813      20.702  52.484  13.973  1.00  0.00
ATOM    917  CG1 VAL A 813      21.263  53.329  12.838  1.00  0.00
ATOM    918  CG2 VAL A 813      19.839  51.360  13.421  1.00  0.00
ATOM    919  N   LEU A 814      22.376  53.862  16.177  1.00  0.00
ATOM    920  CA  LEU A 814      23.197  54.987  16.507  1.00  0.00
ATOM    921  C   LEU A 814      24.498  54.501  17.061  1.00  0.00
ATOM    922  O   LEU A 814      25.550  55.079  16.789  1.00  0.00
ATOM    923  CB  LEU A 814      22.487  55.911  17.505  1.00  0.00
ATOM    924  CG  LEU A 814      23.231  57.184  17.916  1.00  0.00
ATOM    925  CD1 LEU A 814      23.531  58.123  16.759  1.00  0.00
ATOM    926  CD2 LEU A 814      22.573  57.935  19.066  1.00  0.00
ATOM    927  N   SER A 815      24.475  53.417  17.855  1.00  0.00
ATOM    928  CA  SER A 815      25.697  52.986  18.470  1.00  0.00
ATOM    929  C   SER A 815      26.713  52.643  17.419  1.00  0.00
ATOM    930  O   SER A 815      27.863  53.071  17.500  1.00  0.00
ATOM    931  CB  SER A 815      25.270  51.736  19.245  1.00  0.00
ATOM    932  OG  SER A 815      24.383  52.068  20.299  1.00  0.00
ATOM    933  N   LEU A 816      26.306  51.873  16.393  1.00  0.00
ATOM    934  CA  LEU A 816      27.190  51.410  15.355  1.00  0.00
ATOM    935  C   LEU A 816      27.689  52.552  14.519  1.00  0.00
ATOM    936  O   LEU A 816      28.816  52.524  14.028  1.00  0.00
ATOM    937  CB  LEU A 816      26.493  50.376  14.461  1.00  0.00
ATOM    938  CG  LEU A 816      26.018  49.087  15.138  1.00  0.00
ATOM    939  CD1 LEU A 816      25.369  48.095  14.185  1.00  0.00
ATOM    940  CD2 LEU A 816      27.087  48.407  15.981  1.00  0.00
ATOM    941  N   PHE A 817      26.844  53.576  14.310  1.00  0.00
ATOM    942  CA  PHE A 817      27.166  54.704  13.481  1.00  0.00
ATOM    943  C   PHE A 817      28.353  55.448  14.012  1.00  0.00
ATOM    944  O   PHE A 817      28.546  55.580  15.219  1.00  0.00
ATOM    945  CB  PHE A 817      25.965  55.644  13.367  1.00  0.00
ATOM    946  CG  PHE A 817      24.951  55.210  12.347  1.00  0.00
ATOM    947  CD1 PHE A 817      24.966  53.920  11.837  1.00  0.00
ATOM    948  CD2 PHE A 817      23.980  56.091  11.894  1.00  0.00
ATOM    949  CE1 PHE A 817      24.033  53.520  10.899  1.00  0.00
ATOM    950  CE2 PHE A 817      23.046  55.694  10.957  1.00  0.00
ATOM    951  CZ  PHE A 817      23.073  54.407  10.459  1.00  0.00
ATOM    952  N   HIS A 818      29.200  55.929  13.079  1.00  0.00
ATOM    953  CA  HIS A 818      30.360  56.717  13.380  1.00  0.00
ATOM    954  C   HIS A 818      29.845  58.091  13.668  1.00  0.00
ATOM    955  O   HIS A 818      28.668  58.361  13.442  1.00  0.00
ATOM    956  CB  HIS A 818      31.356  56.682  12.216  1.00  0.00
ATOM    957  CG  HIS A 818      32.653  57.366  12.514  1.00  0.00
ATOM    958  ND1 HIS A 818      33.614  56.814  13.334  1.00  0.00
ATOM    959  CD2 HIS A 818      33.149  58.557  12.103  1.00  0.00
ATOM    960  CE1 HIS A 818      34.647  57.636  13.413  1.00  0.00
ATOM    961  NE2 HIS A 818      34.388  58.699  12.676  1.00  0.00
ATOM    962  N   PRO A 819      30.647  58.971  14.198  1.00  0.00
ATOM    963  CA  PRO A 819      30.131  60.285  14.435  1.00  0.00
ATOM    964  C   PRO A 819      29.857  60.951  13.129  1.00  0.00
ATOM    965  O   PRO A 819      30.573  60.688  12.163  1.00  0.00
ATOM    966  CB  PRO A 819      31.237  60.983  15.243  1.00  0.00
ATOM    967  CG  PRO A 819      32.031  59.864  15.859  1.00  0.00
ATOM    968  CD  PRO A 819      32.022  58.785  14.710  1.00  0.00
ATOM    969  N   LYS A 820      28.823  61.811  13.081  1.00  0.00
ATOM    970  CA  LYS A 820      28.450  62.456  11.859  1.00  0.00
ATOM    971  C   LYS A 820      28.199  61.383  10.859  1.00  0.00
ATOM    972  O   LYS A 820      28.486  61.537   9.673  1.00  0.00
ATOM    973  CB  LYS A 820      29.546  63.425  11.409  1.00  0.00
ATOM    974  CG  LYS A 820      29.851  64.536  12.404  1.00  0.00
ATOM    975  CD  LYS A 820      30.898  65.495  11.860  1.00  0.00
ATOM    976  CE  LYS A 820      31.267  66.555  12.887  1.00  0.00
ATOM    977  NZ  LYS A 820      32.320  67.477  12.381  1.00  0.00
ATOM    978  N   LEU A 821      27.642  60.252  11.329  1.00  0.00
ATOM    979  CA  LEU A 821      27.394  59.163  10.440  1.00  0.00
ATOM    980  C   LEU A 821      26.028  59.390   9.877  1.00  0.00
ATOM    981  O   LEU A 821      25.275  60.206  10.404  1.00  0.00
ATOM    982  CB  LEU A 821      27.514  57.819  11.170  1.00  0.00
ATOM    983  CG  LEU A 821      27.740  56.578  10.302  1.00  0.00
ATOM    984  CD1 LEU A 821      29.030  56.619   9.496  1.00  0.00
ATOM    985  CD2 LEU A 821      27.620  55.266  11.064  1.00  0.00
ATOM    986  N   LEU A 822      25.668  58.692   8.781  1.00  0.00
ATOM    987  CA  LEU A 822      24.355  58.914   8.247  1.00  0.00
ATOM    988  C   LEU A 822      23.611  57.616   8.163  1.00  0.00
ATOM    989  O   LEU A 822      24.166  56.586   7.773  1.00  0.00
ATOM    990  CB  LEU A 822      24.428  59.581   6.867  1.00  0.00
ATOM    991  CG  LEU A 822      25.082  60.964   6.802  1.00  0.00
ATOM    992  CD1 LEU A 822      25.254  61.497   5.389  1.00  0.00
ATOM    993  CD2 LEU A 822      24.414  62.001   7.695  1.00  0.00
ATOM    994  N   ILE A 823      22.318  57.639   8.544  1.00  0.00
ATOM    995  CA  ILE A 823      21.485  56.476   8.451  1.00  0.00
ATOM    996  C   ILE A 823      20.367  56.803   7.519  1.00  0.00
ATOM    997  O   ILE A 823      19.699  57.828   7.671  1.00  0.00
ATOM    998  CB  ILE A 823      20.952  56.050   9.832  1.00  0.00
ATOM    999  CG1 ILE A 823      19.918  54.931   9.683  1.00  0.00
ATOM   1000  CG2 ILE A 823      20.350  57.241  10.560  1.00  0.00
ATOM   1001  CD1 ILE A 823      19.455  54.349  10.999  1.00  0.00
ATOM   1002  N   VAL A 824      20.139  55.939   6.512  1.00  0.00
ATOM   1003  CA  VAL A 824      19.049  56.183   5.618  1.00  0.00
ATOM   1004  C   VAL A 824      18.018  55.140   5.902  1.00  0.00
ATOM   1005  O   VAL A 824      18.293  53.942   5.857  1.00  0.00
ATOM   1006  CB  VAL A 824      19.504  56.140   4.147  1.00  0.00
ATOM   1007  CG1 VAL A 824      20.158  54.802   3.831  1.00  0.00
ATOM   1008  CG2 VAL A 824      18.326  56.389   3.217  1.00  0.00
ATOM   1009  N   SER A 825      16.787  55.579   6.228  1.00  0.00
ATOM   1010  CA  SER A 825      15.766  54.625   6.538  1.00  0.00
ATOM   1011  C   SER A 825      14.625  54.870   5.601  1.00  0.00
ATOM   1012  O   SER A 825      14.180  56.005   5.443  1.00  0.00
ATOM   1013  CB  SER A 825      15.402  54.967   7.985  1.00  0.00
ATOM   1014  OG  SER A 825      14.358  54.136   8.459  1.00  0.00
ATOM   1015  N   THR A 826      14.127  53.792   4.926  1.00  0.00
ATOM   1016  CA  THR A 826      13.025  53.986   4.031  1.00  0.00
ATOM   1017  C   THR A 826      11.927  53.037   4.398  1.00  0.00
ATOM   1018  O   THR A 826      11.928  51.872   3.997  1.00  0.00
ATOM   1019  CB  THR A 826      13.444  53.776   2.563  1.00  0.00
ATOM   1020  OG1 THR A 826      14.548  54.635   2.252  1.00  0.00
ATOM   1021  CG2 THR A 826      12.287  54.085   1.629  1.00  0.00
ATOM   1022  H   THR A 826      14.531  52.874   5.055  1.00 99.99
ATOM   1023  HG1 THR A 826      14.413  55.493   2.664  1.00 99.99
ATOM   1024  HA  THR A 826      12.635  54.998   4.140  1.00 99.99
ATOM   1025  HB  THR A 826      13.755  52.740   2.429  1.00 99.99
ATOM   1026 1HG2 THR A 826      12.602  53.929   0.597  1.00 99.99
ATOM   1027 2HG2 THR A 826      11.449  53.424   1.855  1.00 99.99
ATOM   1028 3HG2 THR A 826      11.977  55.120   1.762  1.00 99.99
ATOM   1029  N   PRO A 827      11.025  53.501   5.216  1.00  0.00
ATOM   1030  CA  PRO A 827       9.877  52.692   5.541  1.00  0.00
ATOM   1031  C   PRO A 827       8.658  53.171   4.817  1.00  0.00
ATOM   1032  O   PRO A 827       8.692  54.244   4.218  1.00  0.00
ATOM   1033  CB  PRO A 827       9.738  52.831   7.066  1.00  0.00
ATOM   1034  CG  PRO A 827      10.095  54.263   7.359  1.00  0.00
ATOM   1035  CD  PRO A 827      11.576  54.207   6.389  1.00  0.00
ATOM   1036 2HD  PRO A 827      11.862  55.047   6.040  1.00 99.99
ATOM   1037 3HD  PRO A 827      12.244  53.607   6.704  1.00 99.99
ATOM   1038 2HG  PRO A 827       9.571  54.765   6.921  1.00 99.99
ATOM   1039 3HG  PRO A 827      10.409  54.301   8.241  1.00 99.99
ATOM   1040 2HB  PRO A 827       8.831  52.762   7.161  1.00 99.99
ATOM   1041 3HB  PRO A 827      10.393  52.337   7.339  1.00 99.99
ATOM   1042  HA  PRO A 827      10.043  51.744   5.285  1.00 99.99
ATOM   1043  N   ASN A 828       7.568  52.385   4.867  1.00 10.00
ATOM   1044  CA  ASN A 828       6.267  52.813   4.371  1.00 10.00
ATOM   1045  C   ASN A 828       5.162  51.881   4.852  1.00 10.00
ATOM   1046  O   ASN A 828       5.418  50.919   5.575  1.00 10.00
ATOM   1047  CB  ASN A 828       6.267  52.814   2.846  1.00 10.00
ATOM   1048  CG  ASN A 828       6.799  51.499   2.298  1.00 10.00
ATOM   1049  OD1 ASN A 828       6.295  50.430   2.639  1.00 10.00
ATOM   1050  ND2 ASN A 828       7.820  51.578   1.441  1.00 10.00
ATOM   1051  H   ASN A 828       7.657  51.461   5.264  1.00 99.99
ATOM   1052 1HD2 ASN A 828       8.207  50.743   1.050  1.00 99.99
ATOM   1053 2HD2 ASN A 828       8.196  52.469   1.193  1.00 99.99
ATOM   1054  HA  ASN A 828       6.027  53.803   4.766  1.00 99.99
ATOM   1055 2HB  ASN A 828       5.392  53.149   2.288  1.00 99.99
ATOM   1056 3HB  ASN A 828       7.049  53.573   2.786  1.00 99.99
ATOM   1057  N   TYR A 829       3.930  52.173   4.446  1.00 10.00
ATOM   1058  CA  TYR A 829       2.782  51.368   4.843  1.00 10.00
ATOM   1059  C   TYR A 829       1.769  51.255   3.710  1.00 10.00
ATOM   1060  O   TYR A 829       1.754  52.078   2.795  1.00 10.00
ATOM   1061  CB  TYR A 829       2.114  51.964   6.085  1.00 10.00
ATOM   1062  CG  TYR A 829       1.697  53.409   5.923  1.00 10.00
ATOM   1063  CD1 TYR A 829       0.505  53.740   5.293  1.00 10.00
ATOM   1064  CD2 TYR A 829       2.494  54.437   6.403  1.00 10.00
ATOM   1065  CE1 TYR A 829       0.119  55.059   5.141  1.00 10.00
ATOM   1066  CE2 TYR A 829       2.118  55.759   6.257  1.00 10.00
ATOM   1067  CZ  TYR A 829       0.929  56.065   5.626  1.00 10.00
ATOM   1068  OH  TYR A 829       0.550  57.379   5.480  1.00 10.00
ATOM   1069  H   TYR A 829       3.787  52.974   3.847  1.00 99.99
ATOM   1070  HH  TYR A 829       1.184  57.998   5.853  1.00 99.99
ATOM   1071  HD1 TYR A 829      -0.129  52.939   4.912  1.00 99.99
ATOM   1072  HE1 TYR A 829      -0.818  55.304   4.644  1.00 99.99
ATOM   1073  HE2 TYR A 829       2.759  56.553   6.640  1.00 99.99
ATOM   1074  HD2 TYR A 829       3.432  54.189   6.900  1.00 99.99
ATOM   1075  HA  TYR A 829       3.104  50.353   5.076  1.00 99.99
ATOM   1076 2HB  TYR A 829       1.236  51.354   6.304  1.00 99.99
ATOM   1077 3HB  TYR A 829       2.826  51.881   6.905  1.00 99.99
ATOM   1078  N   GLU A 830       0.928  50.228   3.777  1.00 10.00
ATOM   1079  CA  GLU A 830      -0.106  50.020   2.770  1.00 10.00
ATOM   1080  C   GLU A 830      -1.457  50.531   3.254  1.00 10.00
ATOM   1081  O   GLU A 830      -2.461  50.421   2.549  1.00 10.00
ATOM   1082  CB  GLU A 830      -0.204  48.539   2.401  1.00 10.00
ATOM   1083  CG  GLU A 830       1.035  47.977   1.719  1.00 10.00
ATOM   1084  CD  GLU A 830       0.866  46.518   1.394  1.00 10.00
ATOM   1085  OE1 GLU A 830      -0.180  45.984   1.676  1.00 10.00
ATOM   1086  OE2 GLU A 830       1.736  45.966   0.764  1.00 10.00
ATOM   1087  H   GLU A 830       1.006  49.577   4.543  1.00 99.99
ATOM   1088  HA  GLU A 830       0.135  50.588   1.869  1.00 99.99
ATOM   1089 2HB  GLU A 830      -0.387  47.992   3.327  1.00 99.99
ATOM   1090 3HB  GLU A 830      -1.064  48.431   1.739  1.00 99.99
ATOM   1091 2HG  GLU A 830       1.315  48.518   0.816  1.00 99.99
ATOM   1092 3HG  GLU A 830       1.816  48.093   2.468  1.00 99.99
ATOM   1093  N   PHE A 831      -1.477  51.085   4.461  1.00 10.00
ATOM   1094  CA  PHE A 831      -2.709  51.595   5.049  1.00 10.00
ATOM   1095  C   PHE A 831      -3.445  52.514   4.082  1.00 10.00
ATOM   1096  O   PHE A 831      -2.838  53.381   3.454  1.00 10.00
ATOM   1097  CB  PHE A 831      -2.412  52.334   6.355  1.00 10.00
ATOM   1098  CG  PHE A 831      -3.635  52.875   7.038  1.00 10.00
ATOM   1099  CD1 PHE A 831      -4.439  52.047   7.810  1.00 10.00
ATOM   1100  CD2 PHE A 831      -3.987  54.210   6.912  1.00 10.00
ATOM   1101  CE1 PHE A 831      -5.564  52.542   8.438  1.00 10.00
ATOM   1102  CE2 PHE A 831      -5.112  54.708   7.539  1.00 10.00
ATOM   1103  CZ  PHE A 831      -5.901  53.872   8.305  1.00 10.00
ATOM   1104  H   PHE A 831      -0.616  51.157   4.983  1.00 99.99
ATOM   1105  HD1 PHE A 831      -4.172  50.995   7.917  1.00 99.99
ATOM   1106  HE1 PHE A 831      -6.187  51.881   9.042  1.00 99.99
ATOM   1107  HZ  PHE A 831      -6.790  54.263   8.799  1.00 99.99
ATOM   1108  HE2 PHE A 831      -5.376  55.760   7.432  1.00 99.99
ATOM   1109  HD2 PHE A 831      -3.364  54.870   6.307  1.00 99.99
ATOM   1110  HA  PHE A 831      -3.385  50.766   5.266  1.00 99.99
ATOM   1111 2HB  PHE A 831      -1.927  51.665   7.064  1.00 99.99
ATOM   1112 3HB  PHE A 831      -1.761  53.188   6.163  1.00 99.99
ATOM   1113  N   ASN A 832      -4.753  52.316   3.966  1.00 10.00
ATOM   1114  CA  ASN A 832      -5.581  53.155   3.108  1.00 10.00
ATOM   1115  C   ASN A 832      -6.498  54.049   3.931  1.00 10.00
ATOM   1116  O   ASN A 832      -7.521  53.599   4.447  1.00 10.00
ATOM   1117  CB  ASN A 832      -6.444  52.280   2.204  1.00 10.00
ATOM   1118  CG  ASN A 832      -5.595  51.271   1.446  1.00 10.00
ATOM   1119  OD1 ASN A 832      -4.710  51.648   0.680  1.00 10.00
ATOM   1120  ND2 ASN A 832      -5.867  49.981   1.661  1.00 10.00
ATOM   1121  H   ASN A 832      -5.185  51.564   4.484  1.00 99.99
ATOM   1122 1HD2 ASN A 832      -5.339  49.275   1.187  1.00 99.99
ATOM   1123 2HD2 ASN A 832      -6.596  49.722   2.293  1.00 99.99
ATOM   1124  HA  ASN A 832      -4.947  53.821   2.519  1.00 99.99
ATOM   1125 2HB  ASN A 832      -7.358  51.820   2.581  1.00 99.99
ATOM   1126 3HB  ASN A 832      -6.699  53.107   1.542  1.00 99.99
ATOM   1127  N   THR A 833      -6.125  55.319   4.053  1.00 10.00
ATOM   1128  CA  THR A 833      -6.874  56.261   4.874  1.00 10.00
ATOM   1129  C   THR A 833      -8.310  56.399   4.386  1.00 10.00
ATOM   1130  O   THR A 833      -9.223  56.652   5.172  1.00 10.00
ATOM   1131  CB  THR A 833      -6.211  57.652   4.888  1.00 10.00
ATOM   1132  OG1 THR A 833      -4.897  57.551   5.452  1.00 10.00
ATOM   1133  CG2 THR A 833      -7.038  58.630   5.707  1.00 10.00
ATOM   1134  H   THR A 833      -5.301  55.638   3.564  1.00 99.99
ATOM   1135  HG1 THR A 833      -4.486  58.419   5.459  1.00 99.99
ATOM   1136  HA  THR A 833      -6.932  55.893   5.899  1.00 99.99
ATOM   1137  HB  THR A 833      -6.129  58.014   3.862  1.00 99.99
ATOM   1138 1HG2 THR A 833      -6.554  59.606   5.703  1.00 99.99
ATOM   1139 2HG2 THR A 833      -8.034  58.716   5.273  1.00 99.99
ATOM   1140 3HG2 THR A 833      -7.118  58.268   6.731  1.00 99.99
ATOM   1141  N   ILE A 834      -8.503  56.234   3.080  1.00 10.00
ATOM   1142  CA  ILE A 834      -9.832  56.321   2.487  1.00 10.00
ATOM   1143  C   ILE A 834     -10.416  54.938   2.236  1.00 10.00
ATOM   1144  O   ILE A 834     -11.627  54.783   2.078  1.00 10.00
ATOM   1145  CB  ILE A 834      -9.806  57.104   1.161  1.00 10.00
ATOM   1146  CG1 ILE A 834      -8.934  56.384   0.132  1.00 10.00
ATOM   1147  CG2 ILE A 834      -9.305  58.522   1.390  1.00 10.00
ATOM   1148  CD1 ILE A 834      -9.021  56.969  -1.261  1.00 10.00
ATOM   1149  H   ILE A 834      -7.710  56.044   2.486  1.00 99.99
ATOM   1150  HA  ILE A 834     -10.529  56.796   3.174  1.00 99.99
ATOM   1151  HB  ILE A 834     -10.815  57.137   0.749  1.00 99.99
ATOM   1152 1HG2 ILE A 834      -9.294  59.061   0.442  1.00 99.99
ATOM   1153 2HG2 ILE A 834      -9.965  59.033   2.089  1.00 99.99
ATOM   1154 3HG2 ILE A 834      -8.296  58.490   1.801  1.00 99.99
ATOM   1155 2HG1 ILE A 834      -7.904  56.438   0.484  1.00 99.99
ATOM   1156 3HG1 ILE A 834      -9.253  55.341   0.107  1.00 99.99
ATOM   1157 1HD1 ILE A 834      -8.375  56.404  -1.934  1.00 99.99
ATOM   1158 2HD1 ILE A 834     -10.050  56.913  -1.615  1.00 99.99
ATOM   1159 3HD1 ILE A 834      -8.699  58.008  -1.239  1.00 99.99
ATOM   1160  N   LEU A 835      -9.546  53.932   2.202  1.00 10.00
ATOM   1161  CA  LEU A 835      -9.978  52.554   1.996  1.00 10.00
ATOM   1162  C   LEU A 835     -10.234  51.852   3.323  1.00 10.00
ATOM   1163  O   LEU A 835     -10.878  50.805   3.368  1.00 10.00
ATOM   1164  CB  LEU A 835      -8.938  51.769   1.184  1.00 10.00
ATOM   1165  CG  LEU A 835      -8.666  52.256  -0.242  1.00 10.00
ATOM   1166  CD1 LEU A 835      -7.561  51.487  -0.952  1.00 10.00
ATOM   1167  CD2 LEU A 835      -9.911  52.338  -1.111  1.00 10.00
ATOM   1168  H   LEU A 835      -8.562  54.127   2.321  1.00 99.99
ATOM   1169  HA  LEU A 835     -10.923  52.544   1.452  1.00 99.99
ATOM   1170 1HB  LEU A 835      -8.060  51.946   1.802  1.00 99.99
ATOM   1171 2HB  LEU A 835      -9.162  50.702   1.167  1.00 99.99
ATOM   1172  HG  LEU A 835      -8.390  53.309  -0.178  1.00 99.99
ATOM   1173 1HD1 LEU A 835      -7.426  51.890  -1.956  1.00 99.99
ATOM   1174 2HD1 LEU A 835      -6.630  51.588  -0.393  1.00 99.99
ATOM   1175 3HD1 LEU A 835      -7.834  50.435  -1.017  1.00 99.99
ATOM   1176 1HD2 LEU A 835      -9.639  52.691  -2.105  1.00 99.99
ATOM   1177 2HD2 LEU A 835     -10.369  51.352  -1.188  1.00 99.99
ATOM   1178 3HD2 LEU A 835     -10.622  53.033  -0.662  1.00 99.99
ATOM   1179  N   GLN A 836      -9.726  52.437   4.403  1.00 10.00
ATOM   1180  CA  GLN A 836      -9.914  51.878   5.736  1.00 10.00
ATOM   1181  C   GLN A 836     -11.393  51.723   6.064  1.00 10.00
ATOM   1182  O   GLN A 836     -11.779  50.851   6.843  1.00 10.00
ATOM   1183  CB  GLN A 836      -9.282  52.797   6.779  1.00 10.00
ATOM   1184  CG  GLN A 836      -9.225  52.077   8.121  1.00 10.00
ATOM   1185  CD  GLN A 836     -10.561  52.163   8.846  1.00 10.00
ATOM   1186  OE1 GLN A 836     -11.300  53.131   8.681  1.00 10.00
ATOM   1187  NE2 GLN A 836     -10.870  51.146   9.653  1.00 10.00
ATOM   1188  H   GLN A 836      -9.193  53.289   4.297  1.00 99.99
ATOM   1189 1HE2 GLN A 836     -11.735  51.149  10.155  1.00 99.99
ATOM   1190 2HE2 GLN A 836     -10.235  50.379   9.757  1.00 99.99
ATOM   1191  HA  GLN A 836      -9.481  50.878   5.779  1.00 99.99
ATOM   1192 2HB  GLN A 836      -8.290  53.055   6.410  1.00 99.99
ATOM   1193 3HB  GLN A 836      -9.899  53.694   6.821  1.00 99.99
ATOM   1194 2HG  GLN A 836      -8.826  51.071   8.235  1.00 99.99
ATOM   1195 3HG  GLN A 836      -8.535  52.793   8.572  1.00 99.99
ATOM   1196  N   ARG A 837     -12.220  52.576   5.466  1.00 10.00
ATOM   1197  CA  ARG A 837     -13.656  52.554   5.716  1.00 10.00
ATOM   1198  C   ARG A 837     -14.264  51.216   5.317  1.00 10.00
ATOM   1199  O   ARG A 837     -15.324  50.834   5.812  1.00 10.00
ATOM   1200  CB  ARG A 837     -14.348  53.692   4.963  1.00 10.00
ATOM   1201  CG  ARG A 837     -14.388  53.515   3.452  1.00 10.00
ATOM   1202  CD  ARG A 837     -15.026  54.717   2.771  1.00 10.00
ATOM   1203  NE  ARG A 837     -15.097  54.551   1.323  1.00 10.00
ATOM   1204  CZ  ARG A 837     -15.605  55.622   0.724  1.00 10.00
ATOM   1205  NH1 ARG A 837     -15.744  55.646  -0.594  1.00 10.00
ATOM   1206  NH2 ARG A 837     -15.974  56.673   1.445  1.00 10.00
ATOM   1207  H   ARG A 837     -11.842  53.257   4.823  1.00 99.99
ATOM   1208 1HH1 ARG A 837     -15.462  54.847  -1.143  1.00 99.99
ATOM   1209 2HH1 ARG A 837     -16.130  56.464  -1.043  1.00 99.99
ATOM   1210 1HH2 ARG A 837     -15.869  56.656   2.450  1.00 99.99
ATOM   1211 2HH2 ARG A 837     -16.360  57.486   0.987  1.00 99.99
ATOM   1212  HE  ARG A 837     -14.824  53.764   0.750  1.00 99.99
ATOM   1213  HA  ARG A 837     -13.846  52.676   6.784  1.00 99.99
ATOM   1214 2HB  ARG A 837     -15.366  53.756   5.349  1.00 99.99
ATOM   1215 3HB  ARG A 837     -13.810  54.609   5.207  1.00 99.99
ATOM   1216 2HG  ARG A 837     -13.367  53.393   3.091  1.00 99.99
ATOM   1217 3HG  ARG A 837     -14.964  52.619   3.224  1.00 99.99
ATOM   1218 2HD  ARG A 837     -16.036  54.848   3.157  1.00 99.99
ATOM   1219 3HD  ARG A 837     -14.434  55.604   2.991  1.00 99.99
ATOM   1220  N   SER A 838     -13.587  50.509   4.419  1.00 10.00
ATOM   1221  CA  SER A 838     -14.063  49.214   3.947  1.00 10.00
ATOM   1222  C   SER A 838     -13.712  48.107   4.933  1.00 10.00
ATOM   1223  O   SER A 838     -13.990  46.933   4.687  1.00 10.00
ATOM   1224  CB  SER A 838     -13.299  49.024   2.634  1.00 10.00
ATOM   1225  OG  SER A 838     -11.908  48.894   2.868  1.00 10.00
ATOM   1226  H   SER A 838     -12.721  50.878   4.053  1.00 99.99
ATOM   1227  HG  SER A 838     -11.748  48.131   3.429  1.00 99.99
ATOM   1228  HA  SER A 838     -15.133  49.197   3.735  1.00 99.99
ATOM   1229 2HB  SER A 838     -13.670  48.125   2.142  1.00 99.99
ATOM   1230 3HB  SER A 838     -13.480  49.887   1.997  1.00 99.99
ATOM   1231  N   THR A 839     -13.100  48.487   6.049  1.00 10.00
ATOM   1232  CA  THR A 839     -12.744  47.531   7.092  1.00 10.00
ATOM   1233  C   THR A 839     -13.987  46.969   7.770  1.00 10.00
ATOM   1234  O   THR A 839     -13.973  45.850   8.283  1.00 10.00
ATOM   1235  CB  THR A 839     -11.835  48.170   8.157  1.00 10.00
ATOM   1236  OG1 THR A 839     -10.615  48.609   7.546  1.00 10.00
ATOM   1237  CG2 THR A 839     -11.516  47.168   9.256  1.00 10.00
ATOM   1238  H   THR A 839     -12.875  49.463   6.179  1.00 99.99
ATOM   1239  HG1 THR A 839     -10.166  47.858   7.152  1.00 99.99
ATOM   1240  HA  THR A 839     -12.223  46.682   6.651  1.00 99.99
ATOM   1241  HB  THR A 839     -12.345  49.030   8.589  1.00 99.99
ATOM   1242 1HG2 THR A 839     -10.872  47.637  10.000  1.00 99.99
ATOM   1243 2HG2 THR A 839     -12.440  46.840   9.730  1.00 99.99
ATOM   1244 3HG2 THR A 839     -11.004  46.307   8.824  1.00 99.99
ATOM   1245  N   PRO A 840     -15.060  47.753   7.771  1.00 10.00
ATOM   1246  CA  PRO A 840     -16.314  47.334   8.388  1.00 10.00
ATOM   1247  C   PRO A 840     -16.879  46.096   7.705  1.00 10.00
ATOM   1248  O   PRO A 840     -17.809  45.467   8.207  1.00 10.00
ATOM   1249  CB  PRO A 840     -17.236  48.554   8.228  1.00 10.00
ATOM   1250  CG  PRO A 840     -16.703  49.290   7.031  1.00 10.00
ATOM   1251  CD  PRO A 840     -15.155  49.091   7.173  1.00 10.00
ATOM   1252 2HD  PRO A 840     -14.704  49.005   6.336  1.00 99.99
ATOM   1253 3HD  PRO A 840     -14.758  49.649   7.835  1.00 99.99
ATOM   1254 2HG  PRO A 840     -16.866  48.832   6.338  1.00 99.99
ATOM   1255 3HG  PRO A 840     -16.775  50.208   7.209  1.00 99.99
ATOM   1256 2HB  PRO A 840     -18.011  48.147   7.963  1.00 99.99
ATOM   1257 3HB  PRO A 840     -17.028  49.013   8.933  1.00 99.99
ATOM   1258  HA  PRO A 840     -16.168  47.123   9.350  1.00 99.99
ATOM   1259  N   GLU A 841     -16.310  45.751   6.554  1.00 10.00
ATOM   1260  CA  GLU A 841     -16.717  44.555   5.826  1.00 10.00
ATOM   1261  C   GLU A 841     -16.544  43.304   6.681  1.00 10.00
ATOM   1262  O   GLU A 841     -17.490  42.544   6.883  1.00 10.00
ATOM   1263  CB  GLU A 841     -15.918  44.418   4.529  1.00 10.00
ATOM   1264  CG  GLU A 841     -16.300  43.215   3.678  1.00 10.00
ATOM   1265  CD  GLU A 841     -15.471  43.146   2.426  1.00 10.00
ATOM   1266  OE1 GLU A 841     -14.650  44.010   2.231  1.00 10.00
ATOM   1267  OE2 GLU A 841     -15.578  42.171   1.721  1.00 10.00
ATOM   1268  H   GLU A 841     -15.576  46.333   6.173  1.00 99.99
ATOM   1269  HA  GLU A 841     -17.777  44.616   5.578  1.00 99.99
ATOM   1270 2HB  GLU A 841     -16.080  45.332   3.957  1.00 99.99
ATOM   1271 3HB  GLU A 841     -14.867  44.346   4.808  1.00 99.99
ATOM   1272 2HG  GLU A 841     -16.230  42.267   4.213  1.00 99.99
ATOM   1273 3HG  GLU A 841     -17.340  43.407   3.416  1.00 99.99
ATOM   1274  N   THR A 842     -15.330  43.099   7.180  1.00 10.00
ATOM   1275  CA  THR A 842     -15.043  41.966   8.052  1.00 10.00
ATOM   1276  C   THR A 842     -14.949  42.402   9.509  1.00 10.00
ATOM   1277  O   THR A 842     -14.677  43.566   9.802  1.00 10.00
ATOM   1278  CB  THR A 842     -13.731  41.265   7.653  1.00 10.00
ATOM   1279  OG1 THR A 842     -12.636  42.178   7.792  1.00 10.00
ATOM   1280  CG2 THR A 842     -13.802  40.780   6.212  1.00 10.00
ATOM   1281  H   THR A 842     -14.587  43.744   6.949  1.00 99.99
ATOM   1282  HG1 THR A 842     -12.777  42.937   7.223  1.00 99.99
ATOM   1283  HA  THR A 842     -15.856  41.243   7.997  1.00 99.99
ATOM   1284  HB  THR A 842     -13.570  40.412   8.313  1.00 99.99
ATOM   1285 1HG2 THR A 842     -12.867  40.288   5.948  1.00 99.99
ATOM   1286 2HG2 THR A 842     -14.627  40.078   6.106  1.00 99.99
ATOM   1287 3HG2 THR A 842     -13.963  41.632   5.551  1.00 99.99
ATOM   1288  N   GLN A 843     -15.180  41.461  10.418  1.00 10.00
ATOM   1289  CA  GLN A 843     -15.167  41.757  11.845  1.00 10.00
ATOM   1290  C   GLN A 843     -13.962  41.123  12.529  1.00 10.00
ATOM   1291  O   GLN A 843     -13.849  39.898  12.599  1.00 10.00
ATOM   1292  CB  GLN A 843     -16.433  41.213  12.499  1.00 10.00
ATOM   1293  CG  GLN A 843     -17.650  41.935  11.931  1.00 10.00
ATOM   1294  CD  GLN A 843     -17.630  43.413  12.294  1.00 10.00
ATOM   1295  OE1 GLN A 843     -17.324  43.773  13.429  1.00 10.00
ATOM   1296  NE2 GLN A 843     -17.959  44.271  11.325  1.00 10.00
ATOM   1297  H   GLN A 843     -15.369  40.517  10.113  1.00 99.99
ATOM   1298 1HE2 GLN A 843     -17.963  45.255  11.508  1.00 99.99
ATOM   1299 2HE2 GLN A 843     -18.201  43.930  10.417  1.00 99.99
ATOM   1300  HA  GLN A 843     -15.078  42.833  11.996  1.00 99.99
ATOM   1301 2HB  GLN A 843     -16.459  40.144  12.296  1.00 99.99
ATOM   1302 3HB  GLN A 843     -16.327  41.375  13.572  1.00 99.99
ATOM   1303 2HG  GLN A 843     -17.966  41.832  10.893  1.00 99.99
ATOM   1304 3HG  GLN A 843     -18.364  41.425  12.579  1.00 99.99
ATOM   1305  N   GLU A 844     -13.064  41.962  13.029  1.00 10.00
ATOM   1306  CA  GLU A 844     -11.863  41.485  13.708  1.00 10.00
ATOM   1307  C   GLU A 844     -12.216  40.546  14.854  1.00 10.00
ATOM   1308  O   GLU A 844     -11.345  39.873  15.407  1.00 10.00
ATOM   1309  CB  GLU A 844     -11.037  42.664  14.228  1.00 10.00
ATOM   1310  CG  GLU A 844     -10.365  43.489  13.141  1.00 10.00
ATOM   1311  CD  GLU A 844      -9.639  44.670  13.722  1.00 10.00
ATOM   1312  OE1 GLU A 844      -9.729  44.874  14.908  1.00 10.00
ATOM   1313  OE2 GLU A 844      -8.900  45.300  13.001  1.00 10.00
ATOM   1314  H   GLU A 844     -13.214  42.957  12.939  1.00 99.99
ATOM   1315  HA  GLU A 844     -11.251  40.909  13.013  1.00 99.99
ATOM   1316 2HB  GLU A 844     -11.715  43.299  14.799  1.00 99.99
ATOM   1317 3HB  GLU A 844     -10.278  42.252  14.893  1.00 99.99
ATOM   1318 2HG  GLU A 844      -9.680  42.911  12.520  1.00 99.99
ATOM   1319 3HG  GLU A 844     -11.197  43.838  12.533  1.00 99.99
ATOM   1320  N   GLU A 845     -13.496  40.506  15.209  1.00 10.00
ATOM   1321  CA  GLU A 845     -13.970  39.624  16.268  1.00 10.00
ATOM   1322  C   GLU A 845     -14.294  38.239  15.726  1.00 10.00
ATOM   1323  O   GLU A 845     -13.825  37.229  16.255  1.00 10.00
ATOM   1324  CB  GLU A 845     -15.202  40.223  16.952  1.00 10.00
ATOM   1325  CG  GLU A 845     -14.929  41.503  17.729  1.00 10.00
ATOM   1326  CD  GLU A 845     -16.186  42.037  18.360  1.00 10.00
ATOM   1327  OE1 GLU A 845     -17.213  41.421  18.206  1.00 10.00
ATOM   1328  OE2 GLU A 845     -16.098  42.996  19.089  1.00 10.00
ATOM   1329  H   GLU A 845     -14.156  41.103  14.732  1.00 99.99
ATOM   1330  HA  GLU A 845     -13.188  39.491  17.016  1.00 99.99
ATOM   1331 2HB  GLU A 845     -15.934  40.425  16.170  1.00 99.99
ATOM   1332 3HB  GLU A 845     -15.593  39.463  17.628  1.00 99.99
ATOM   1333 2HG  GLU A 845     -14.160  41.390  18.493  1.00 99.99
ATOM   1334 3HG  GLU A 845     -14.582  42.198  16.967  1.00 99.99
ATOM   1335  N   ASN A 846     -15.101  38.194  14.671  1.00 10.00
ATOM   1336  CA  ASN A 846     -15.478  36.931  14.047  1.00 10.00
ATOM   1337  C   ASN A 846     -14.268  36.240  13.431  1.00 10.00
ATOM   1338  O   ASN A 846     -14.208  35.010  13.372  1.00 10.00
ATOM   1339  CB  ASN A 846     -16.503  37.183  12.947  1.00 10.00
ATOM   1340  CG  ASN A 846     -17.860  37.540  13.534  1.00 10.00
ATOM   1341  OD1 ASN A 846     -18.137  37.241  14.694  1.00 10.00
ATOM   1342  ND2 ASN A 846     -18.710  38.182  12.727  1.00 10.00
ATOM   1343  H   ASN A 846     -15.462  39.057  14.292  1.00 99.99
ATOM   1344 1HD2 ASN A 846     -19.616  38.440  13.062  1.00 99.99
ATOM   1345 2HD2 ASN A 846     -18.440  38.403  11.791  1.00 99.99
ATOM   1346  HA  ASN A 846     -15.872  36.249  14.803  1.00 99.99
ATOM   1347 2HB  ASN A 846     -16.262  37.822  12.096  1.00 99.99
ATOM   1348 3HB  ASN A 846     -16.509  36.141  12.628  1.00 99.99
ATOM   1349  N   ASN A 847     -13.310  37.035  12.971  1.00 10.00
ATOM   1350  CA  ASN A 847     -12.142  36.504  12.276  1.00 10.00
ATOM   1351  C   ASN A 847     -10.888  37.297  12.621  1.00 10.00
ATOM   1352  O   ASN A 847     -10.958  38.490  12.916  1.00 10.00
ATOM   1353  CB  ASN A 847     -12.359  36.577  10.768  1.00 10.00
ATOM   1354  CG  ASN A 847     -13.488  35.654  10.331  1.00 10.00
ATOM   1355  OD1 ASN A 847     -13.309  34.441  10.257  1.00 10.00
ATOM   1356  ND2 ASN A 847     -14.654  36.233  10.041  1.00 10.00
ATOM   1357  H   ASN A 847     -13.391  38.033  13.105  1.00 99.99
ATOM   1358 1HD2 ASN A 847     -15.430  35.674   9.749  1.00 99.99
ATOM   1359 2HD2 ASN A 847     -14.754  37.225  10.115  1.00 99.99
ATOM   1360  HA  ASN A 847     -11.956  35.478  12.596  1.00 99.99
ATOM   1361 2HB  ASN A 847     -12.421  37.540  10.259  1.00 99.99
ATOM   1362 3HB  ASN A 847     -11.401  36.108  10.544  1.00 99.99
ATOM   1363  N   SER A 848      -9.742  36.627  12.582  1.00 10.00
ATOM   1364  CA  SER A 848      -8.470  37.265  12.903  1.00 10.00
ATOM   1365  C   SER A 848      -7.612  37.442  11.658  1.00 10.00
ATOM   1366  O   SER A 848      -7.784  36.731  10.668  1.00 10.00
ATOM   1367  CB  SER A 848      -7.820  36.268  13.867  1.00 10.00
ATOM   1368  OG  SER A 848      -8.596  36.113  15.041  1.00 10.00
ATOM   1369  H   SER A 848      -9.751  35.651  12.323  1.00 99.99
ATOM   1370  HG  SER A 848      -9.469  35.789  14.806  1.00 99.99
ATOM   1371  HA  SER A 848      -8.584  38.223  13.415  1.00 99.99
ATOM   1372 2HB  SER A 848      -7.727  35.306  13.362  1.00 99.99
ATOM   1373 3HB  SER A 848      -6.830  36.635  14.132  1.00 99.99
ATOM   1374  N   GLU A 849      -6.688  38.395  11.712  1.00 10.00
ATOM   1375  CA  GLU A 849      -5.800  38.667  10.588  1.00 10.00
ATOM   1376  C   GLU A 849      -5.142  37.388  10.084  1.00 10.00
ATOM   1377  O   GLU A 849      -4.878  37.244   8.891  1.00 10.00
ATOM   1378  CB  GLU A 849      -4.731  39.687  10.986  1.00 10.00
ATOM   1379  CG  GLU A 849      -5.249  41.107  11.157  1.00 10.00
ATOM   1380  CD  GLU A 849      -4.162  42.033  11.626  1.00 10.00
ATOM   1381  OE1 GLU A 849      -3.075  41.567  11.870  1.00 10.00
ATOM   1382  OE2 GLU A 849      -4.383  43.222  11.633  1.00 10.00
ATOM   1383  H   GLU A 849      -6.597  38.945  12.555  1.00 99.99
ATOM   1384  HA  GLU A 849      -6.374  39.069   9.753  1.00 99.99
ATOM   1385 2HB  GLU A 849      -4.295  39.344  11.924  1.00 99.99
ATOM   1386 3HB  GLU A 849      -3.969  39.670  10.205  1.00 99.99
ATOM   1387 2HG  GLU A 849      -5.708  41.514  10.256  1.00 99.99
ATOM   1388 3HG  GLU A 849      -6.006  41.011  11.936  1.00 99.99
ATOM   1389  N   PRO A 850      -4.879  36.463  11.002  1.00 10.00
ATOM   1390  CA  PRO A 850      -4.246  35.196  10.651  1.00 10.00
ATOM   1391  C   PRO A 850      -5.181  34.324   9.824  1.00 10.00
ATOM   1392  O   PRO A 850      -4.743  33.388   9.155  1.00 10.00
ATOM   1393  CB  PRO A 850      -3.909  34.558  12.009  1.00 10.00
ATOM   1394  CG  PRO A 850      -4.891  35.161  12.975  1.00 10.00
ATOM   1395  CD  PRO A 850      -5.036  36.624  12.452  1.00 10.00
ATOM   1396 2HD  PRO A 850      -5.915  36.977  12.554  1.00 99.99
ATOM   1397 3HD  PRO A 850      -4.303  37.185  12.685  1.00 99.99
ATOM   1398 2HG  PRO A 850      -5.659  34.848  12.807  1.00 99.99
ATOM   1399 3HG  PRO A 850      -4.436  35.312  13.781  1.00 99.99
ATOM   1400 2HB  PRO A 850      -4.178  33.696  11.863  1.00 99.99
ATOM   1401 3HB  PRO A 850      -3.133  34.908  12.170  1.00 99.99
ATOM   1402  HA  PRO A 850      -3.419  35.363  10.120  1.00 99.99
ATOM   1403  N   GLN A 851      -6.473  34.634   9.874  1.00 10.00
ATOM   1404  CA  GLN A 851      -7.480  33.833   9.191  1.00 10.00
ATOM   1405  C   GLN A 851      -7.957  34.518   7.917  1.00 10.00
ATOM   1406  O   GLN A 851      -8.380  33.859   6.967  1.00 10.00
ATOM   1407  CB  GLN A 851      -8.683  33.622  10.104  1.00 10.00
ATOM   1408  CG  GLN A 851      -8.242  32.889  11.366  1.00 10.00
ATOM   1409  CD  GLN A 851      -7.662  31.522  11.031  1.00 10.00
ATOM   1410  OE1 GLN A 851      -8.247  30.770  10.253  1.00 10.00
ATOM   1411  NE2 GLN A 851      -6.510  31.199  11.624  1.00 10.00
ATOM   1412  H   GLN A 851      -6.762  35.446  10.400  1.00 99.99
ATOM   1413 1HE2 GLN A 851      -6.085  30.313  11.440  1.00 99.99
ATOM   1414 2HE2 GLN A 851      -6.073  31.844  12.250  1.00 99.99
ATOM   1415  HA  GLN A 851      -7.045  32.880   8.887  1.00 99.99
ATOM   1416 2HB  GLN A 851      -9.089  34.609  10.325  1.00 99.99
ATOM   1417 3HB  GLN A 851      -9.415  33.050   9.534  1.00 99.99
ATOM   1418 2HG  GLN A 851      -7.625  33.356  12.134  1.00 99.99
ATOM   1419 3HG  GLN A 851      -9.255  32.756  11.748  1.00 99.99
ATOM   1420  N   LEU A 852      -7.889  35.845   7.904  1.00 10.00
ATOM   1421  CA  LEU A 852      -8.262  36.620   6.726  1.00 10.00
ATOM   1422  C   LEU A 852      -7.179  36.552   5.657  1.00 10.00
ATOM   1423  O   LEU A 852      -6.044  36.969   5.882  1.00 10.00
ATOM   1424  CB  LEU A 852      -8.538  38.083   7.095  1.00 10.00
ATOM   1425  CG  LEU A 852      -8.983  39.010   5.962  1.00 10.00
ATOM   1426  CD1 LEU A 852     -10.334  38.647   5.365  1.00 10.00
ATOM   1427  CD2 LEU A 852      -8.929  40.488   6.320  1.00 10.00
ATOM   1428  H   LEU A 852      -7.570  36.330   8.731  1.00 99.99
ATOM   1429  HA  LEU A 852      -9.162  36.198   6.282  1.00 99.99
ATOM   1430 1HB  LEU A 852      -9.364  37.937   7.790  1.00 99.99
ATOM   1431 2HB  LEU A 852      -7.696  38.532   7.621  1.00 99.99
ATOM   1432  HG  LEU A 852      -8.219  38.961   5.184  1.00 99.99
ATOM   1433 1HD1 LEU A 852     -10.581  39.348   4.569  1.00 99.99
ATOM   1434 2HD1 LEU A 852     -10.293  37.637   4.959  1.00 99.99
ATOM   1435 3HD1 LEU A 852     -11.098  38.696   6.140  1.00 99.99
ATOM   1436 1HD2 LEU A 852      -9.259  41.081   5.466  1.00 99.99
ATOM   1437 2HD2 LEU A 852      -9.585  40.681   7.170  1.00 99.99
ATOM   1438 3HD2 LEU A 852      -7.908  40.764   6.580  1.00 99.99
ATOM   1439  N   PRO A 853      -7.539  36.024   4.492  1.00 10.00
ATOM   1440  CA  PRO A 853      -6.586  35.859   3.400  1.00 10.00
ATOM   1441  C   PRO A 853      -6.247  37.199   2.759  1.00 10.00
ATOM   1442  O   PRO A 853      -5.396  37.276   1.872  1.00 10.00
ATOM   1443  CB  PRO A 853      -7.299  34.913   2.419  1.00 10.00
ATOM   1444  CG  PRO A 853      -8.766  35.162   2.635  1.00 10.00
ATOM   1445  CD  PRO A 853      -8.805  35.328   4.231  1.00 10.00
ATOM   1446 2HD  PRO A 853      -9.472  35.936   4.539  1.00 99.99
ATOM   1447 3HD  PRO A 853      -8.702  34.509   4.708  1.00 99.99
ATOM   1448 2HG  PRO A 853      -8.947  35.947   2.373  1.00 99.99
ATOM   1449 3HG  PRO A 853      -9.210  34.345   2.525  1.00 99.99
ATOM   1450 2HB  PRO A 853      -7.081  35.301   1.619  1.00 99.99
ATOM   1451 3HB  PRO A 853      -7.109  34.142   2.764  1.00 99.99
ATOM   1452  HA  PRO A 853      -5.743  35.451   3.738  1.00 99.99
ATOM   1453  N   LYS A 854      -6.919  38.253   3.210  1.00 10.00
ATOM   1454  CA  LYS A 854      -6.675  39.595   2.697  1.00 10.00
ATOM   1455  C   LYS A 854      -5.615  40.316   3.518  1.00 10.00
ATOM   1456  O   LYS A 854      -5.235  41.444   3.207  1.00 10.00
ATOM   1457  CB  LYS A 854      -7.972  40.407   2.682  1.00 10.00
ATOM   1458  CG  LYS A 854      -9.036  39.875   1.731  1.00 10.00
ATOM   1459  CD  LYS A 854     -10.297  40.724   1.782  1.00 10.00
ATOM   1460  CE  LYS A 854     -11.373  40.173   0.859  1.00 10.00
ATOM   1461  NZ  LYS A 854     -12.604  41.012   0.876  1.00 10.00
ATOM   1462  H   LYS A 854      -7.616  38.119   3.929  1.00 99.99
ATOM   1463 1HZ  LYS A 854     -13.291  40.614   0.252  1.00 99.99
ATOM   1464 2HZ  LYS A 854     -12.978  41.044   1.814  1.00 99.99
ATOM   1465 3HZ  LYS A 854     -12.376  41.948   0.571  1.00 99.99
ATOM   1466  HA  LYS A 854      -6.291  39.535   1.678  1.00 99.99
ATOM   1467 2HB  LYS A 854      -8.361  40.404   3.700  1.00 99.99
ATOM   1468 3HB  LYS A 854      -7.707  41.426   2.398  1.00 99.99
ATOM   1469 2HG  LYS A 854      -8.631  39.885   0.718  1.00 99.99
ATOM   1470 3HG  LYS A 854      -9.274  38.851   2.016  1.00 99.99
ATOM   1471 2HD  LYS A 854     -10.667  40.735   2.808  1.00 99.99
ATOM   1472 3HD  LYS A 854     -10.044  41.740   1.478  1.00 99.99
ATOM   1473 2HE  LYS A 854     -10.972  40.139  -0.152  1.00 99.99
ATOM   1474 3HE  LYS A 854     -11.619  39.163   1.186  1.00 99.99
ATOM   1475  N   PHE A 855      -5.141  39.658   4.571  1.00 10.00
ATOM   1476  CA  PHE A 855      -4.096  40.219   5.420  1.00 10.00
ATOM   1477  C   PHE A 855      -2.712  39.850   4.905  1.00 10.00
ATOM   1478  O   PHE A 855      -2.015  39.028   5.501  1.00 10.00
ATOM   1479  CB  PHE A 855      -4.266  39.742   6.863  1.00 10.00
ATOM   1480  CG  PHE A 855      -5.522  40.235   7.521  1.00 10.00
ATOM   1481  CD1 PHE A 855      -6.619  39.398   7.672  1.00 10.00
ATOM   1482  CD2 PHE A 855      -5.612  41.537   7.989  1.00 10.00
ATOM   1483  CE1 PHE A 855      -7.775  39.852   8.276  1.00 10.00
ATOM   1484  CE2 PHE A 855      -6.768  41.991   8.595  1.00 10.00
ATOM   1485  CZ  PHE A 855      -7.850  41.148   8.739  1.00 10.00
ATOM   1486  H   PHE A 855      -5.513  38.744   4.788  1.00 99.99
ATOM   1487  HD1 PHE A 855      -6.559  38.372   7.306  1.00 99.99
ATOM   1488  HE1 PHE A 855      -8.629  39.183   8.387  1.00 99.99
ATOM   1489  HZ  PHE A 855      -8.762  41.505   9.214  1.00 99.99
ATOM   1490  HE2 PHE A 855      -6.826  43.018   8.961  1.00 99.99
ATOM   1491  HD2 PHE A 855      -4.758  42.204   7.876  1.00 99.99
ATOM   1492  HA  PHE A 855      -4.153  41.309   5.403  1.00 99.99
ATOM   1493 2HB  PHE A 855      -4.302  38.654   6.896  1.00 99.99
ATOM   1494 3HB  PHE A 855      -3.435  40.095   7.474  1.00 99.99
ATOM   1495  N   ARG A 856      -2.316  40.461   3.793  1.00 10.00
ATOM   1496  CA  ARG A 856      -1.049  40.136   3.148  1.00 10.00
ATOM   1497  C   ARG A 856       0.128  40.709   3.925  1.00 10.00
ATOM   1498  O   ARG A 856       1.286  40.440   3.606  1.00 10.00
ATOM   1499  CB  ARG A 856      -1.032  40.655   1.708  1.00 10.00
ATOM   1500  CG  ARG A 856      -1.989  39.937   0.767  1.00 10.00
ATOM   1501  CD  ARG A 856      -1.984  40.569  -0.616  1.00 10.00
ATOM   1502  NE  ARG A 856      -2.561  41.909  -0.608  1.00 10.00
ATOM   1503  CZ  ARG A 856      -2.507  42.481  -1.805  1.00 10.00
ATOM   1504  NH1 ARG A 856      -2.988  43.704  -1.981  1.00 10.00
ATOM   1505  NH2 ARG A 856      -1.971  41.830  -2.830  1.00 10.00
ATOM   1506  H   ARG A 856      -2.908  41.170   3.383  1.00 99.99
ATOM   1507 1HH1 ARG A 856      -3.396  44.200  -1.202  1.00 99.99
ATOM   1508 2HH1 ARG A 856      -2.942  44.133  -2.893  1.00 99.99
ATOM   1509 1HH2 ARG A 856      -1.604  40.897  -2.695  1.00 99.99
ATOM   1510 2HH2 ARG A 856      -1.932  42.269  -3.737  1.00 99.99
ATOM   1511  HE  ARG A 856      -2.977  42.427   0.156  1.00 99.99
ATOM   1512  HA  ARG A 856      -0.912  39.054   3.129  1.00 99.99
ATOM   1513 2HB  ARG A 856      -1.287  41.713   1.748  1.00 99.99
ATOM   1514 3HB  ARG A 856      -0.011  40.542   1.342  1.00 99.99
ATOM   1515 2HG  ARG A 856      -1.681  38.892   0.690  1.00 99.99
ATOM   1516 3HG  ARG A 856      -2.992  39.989   1.188  1.00 99.99
ATOM   1517 2HD  ARG A 856      -0.956  40.634  -0.972  1.00 99.99
ATOM   1518 3HD  ARG A 856      -2.565  39.943  -1.293  1.00 99.99
ATOM   1519  N   ASN A 857      -0.175  41.503   4.947  1.00 10.00
ATOM   1520  CA  ASN A 857       0.858  42.166   5.734  1.00 10.00
ATOM   1521  C   ASN A 857       0.810  41.723   7.191  1.00 10.00
ATOM   1522  O   ASN A 857       1.223  42.460   8.087  1.00 10.00
ATOM   1523  CB  ASN A 857       0.660  43.677   5.682  1.00 10.00
ATOM   1524  CG  ASN A 857      -0.667  44.078   6.311  1.00 10.00
ATOM   1525  OD1 ASN A 857      -1.462  43.219   6.693  1.00 10.00
ATOM   1526  ND2 ASN A 857      -0.906  45.387   6.419  1.00 10.00
ATOM   1527  H   ASN A 857      -1.145  41.652   5.184  1.00 99.99
ATOM   1528 1HD2 ASN A 857      -1.763  45.706   6.825  1.00 99.99
ATOM   1529 2HD2 ASN A 857      -0.230  46.047   6.095  1.00 99.99
ATOM   1530  HA  ASN A 857       1.845  41.887   5.359  1.00 99.99
ATOM   1531 2HB  ASN A 857       1.457  44.356   5.984  1.00 99.99
ATOM   1532 3HB  ASN A 857       0.563  43.691   4.596  1.00 99.99
ATOM   1533  N   HIS A 858       0.300  40.518   7.420  1.00 10.00
ATOM   1534  CA  HIS A 858       0.202  39.972   8.770  1.00 10.00
ATOM   1535  C   HIS A 858       1.573  39.883   9.429  1.00 10.00
ATOM   1536  O   HIS A 858       1.682  39.874  10.655  1.00 10.00
ATOM   1537  CB  HIS A 858      -0.460  38.591   8.747  1.00 10.00
ATOM   1538  CG  HIS A 858      -0.750  38.041  10.109  1.00 10.00
ATOM   1539  ND1 HIS A 858      -1.653  38.628  10.972  1.00 10.00
ATOM   1540  CD2 HIS A 858      -0.258  36.961  10.759  1.00 10.00
ATOM   1541  CE1 HIS A 858      -1.702  37.930  12.093  1.00 10.00
ATOM   1542  NE2 HIS A 858      -0.866  36.914  11.989  1.00 10.00
ATOM   1543  H   HIS A 858      -0.026  39.965   6.642  1.00 99.99
ATOM   1544  HE2 HIS A 858      -0.693  36.213  12.694  1.00 99.99
ATOM   1545  HA  HIS A 858      -0.398  40.638   9.390  1.00 99.99
ATOM   1546 2HB  HIS A 858      -1.414  38.640   8.222  1.00 99.99
ATOM   1547 3HB  HIS A 858       0.190  37.871   8.252  1.00 99.99
ATOM   1548  HE1 HIS A 858      -2.362  38.233  12.906  1.00 99.99
ATOM   1549  HD2 HIS A 858       0.474  36.202  10.483  1.00 99.99
ATOM   1550  N   ASP A 859       2.615  39.814   8.608  1.00 10.00
ATOM   1551  CA  ASP A 859       3.978  39.699   9.109  1.00 10.00
ATOM   1552  C   ASP A 859       4.531  41.060   9.518  1.00 10.00
ATOM   1553  O   ASP A 859       5.678  41.171   9.953  1.00 10.00
ATOM   1554  CB  ASP A 859       4.886  39.059   8.056  1.00 10.00
ATOM   1555  CG  ASP A 859       5.064  39.887   6.792  1.00 10.00
ATOM   1556  OD1 ASP A 859       4.494  40.951   6.715  1.00 10.00
ATOM   1557  OD2 ASP A 859       5.884  39.529   5.981  1.00 10.00
ATOM   1558  H   ASP A 859       2.458  39.841   7.610  1.00 99.99
ATOM   1559  HA  ASP A 859       3.992  39.079  10.005  1.00 99.99
ATOM   1560 2HB  ASP A 859       5.865  38.772   8.442  1.00 99.99
ATOM   1561 3HB  ASP A 859       4.308  38.164   7.826  1.00 99.99
ATOM   1562  N   HIS A 860       3.708  42.094   9.372  1.00 10.00
ATOM   1563  CA  HIS A 860       4.125  43.454   9.692  1.00 10.00
ATOM   1564  C   HIS A 860       3.812  43.802  11.140  1.00 10.00
ATOM   1565  O   HIS A 860       2.718  43.526  11.633  1.00 10.00
ATOM   1566  CB  HIS A 860       3.450  44.461   8.753  1.00 10.00
ATOM   1567  CG  HIS A 860       3.833  44.293   7.315  1.00 10.00
ATOM   1568  ND1 HIS A 860       3.291  45.063   6.308  1.00 10.00
ATOM   1569  CD2 HIS A 860       4.701  43.446   6.717  1.00 10.00
ATOM   1570  CE1 HIS A 860       3.811  44.696   5.150  1.00 10.00
ATOM   1571  NE2 HIS A 860       4.669  43.716   5.371  1.00 10.00
ATOM   1572  H   HIS A 860       2.770  41.933   9.034  1.00 99.99
ATOM   1573  HE2 HIS A 860       5.216  43.237   4.670  1.00 99.99
ATOM   1574  HA  HIS A 860       5.205  43.541   9.578  1.00 99.99
ATOM   1575 2HB  HIS A 860       2.367  44.352   8.802  1.00 99.99
ATOM   1576 3HB  HIS A 860       3.726  45.477   9.034  1.00 99.99
ATOM   1577  HE1 HIS A 860       3.512  45.188   4.225  1.00 99.99
ATOM   1578  HD2 HIS A 860       5.354  42.660   7.099  1.00 99.99
ATOM   1579  N   LYS A 861       4.672  43.755  11.018  1.00  0.00
ATOM   1580  CA  LYS A 861       4.384  44.189  12.357  1.00  0.00
ATOM   1581  C   LYS A 861       3.594  45.466  12.422  1.00  0.00
ATOM   1582  O   LYS A 861       2.410  45.458  12.752  1.00  0.00
ATOM   1583  CB  LYS A 861       5.679  44.373  13.150  1.00  0.00
ATOM   1584  CG  LYS A 861       6.441  43.080  13.417  1.00  0.00
ATOM   1585  CD  LYS A 861       5.696  42.195  14.407  1.00  0.00
ATOM   1586  CE  LYS A 861       6.473  40.921  14.702  1.00  0.00
ATOM   1587  NZ  LYS A 861       5.752  40.038  15.659  1.00  0.00
ATOM   1588  H   LYS A 861       5.402  43.536  10.357  1.00 99.99
ATOM   1589 1HZ  LYS A 861       6.300  39.206  15.827  1.00 99.99
ATOM   1590 2HZ  LYS A 861       5.609  40.530  16.529  1.00 99.99
ATOM   1591 3HZ  LYS A 861       4.859  39.779  15.269  1.00 99.99
ATOM   1592  HA  LYS A 861       3.768  43.445  12.864  1.00 99.99
ATOM   1593 2HB  LYS A 861       6.310  45.054  12.578  1.00 99.99
ATOM   1594 3HB  LYS A 861       5.411  44.838  14.099  1.00 99.99
ATOM   1595 2HG  LYS A 861       6.563  42.549  12.473  1.00 99.99
ATOM   1596 3HG  LYS A 861       7.419  43.333  13.822  1.00 99.99
ATOM   1597 2HD  LYS A 861       5.549  42.754  15.331  1.00 99.99
ATOM   1598 3HD  LYS A 861       4.726  41.937  13.980  1.00 99.99
ATOM   1599 2HE  LYS A 861       6.628  40.390  13.765  1.00 99.99
ATOM   1600 3HE  LYS A 861       7.440  41.200  15.124  1.00 99.99
ATOM   1601  N   PHE A 862       4.216  46.605  12.036  1.00  0.00
ATOM   1602  CA  PHE A 862       3.509  47.847  12.184  1.00  0.00
ATOM   1603  C   PHE A 862       4.249  48.912  11.441  1.00  0.00
ATOM   1604  O   PHE A 862       5.478  48.966  11.465  1.00  0.00
ATOM   1605  CB  PHE A 862       3.357  48.201  13.665  1.00  0.00
ATOM   1606  CG  PHE A 862       2.561  49.451  13.909  1.00  0.00
ATOM   1607  CD1 PHE A 862       1.175  49.414  13.936  1.00  0.00
ATOM   1608  CD2 PHE A 862       3.196  50.667  14.114  1.00  0.00
ATOM   1609  CE1 PHE A 862       0.441  50.563  14.162  1.00  0.00
ATOM   1610  CE2 PHE A 862       2.466  51.817  14.340  1.00  0.00
ATOM   1611  CZ  PHE A 862       1.086  51.765  14.364  1.00  0.00
ATOM   1612  H   PHE A 862       5.151  46.582  11.654  1.00 99.99
ATOM   1613  HD1 PHE A 862       0.664  48.463  13.778  1.00 99.99
ATOM   1614  HE1 PHE A 862      -0.647  50.521  14.180  1.00 99.99
ATOM   1615  HZ  PHE A 862       0.510  52.672  14.540  1.00 99.99
ATOM   1616  HE2 PHE A 862       2.977  52.766  14.499  1.00 99.99
ATOM   1617  HD2 PHE A 862       4.286  50.708  14.094  1.00 99.99
ATOM   1618  HA  PHE A 862       2.516  47.762  11.742  1.00 99.99
ATOM   1619 2HB  PHE A 862       2.845  47.397  14.192  1.00 99.99
ATOM   1620 3HB  PHE A 862       4.336  48.362  14.113  1.00 99.99
ATOM   1621  N   GLU A 863       3.501  49.799  10.754  1.00  0.00
ATOM   1622  CA  GLU A 863       4.134  50.888  10.077  1.00  0.00
ATOM   1623  C   GLU A 863       3.848  52.079  10.924  1.00  0.00
ATOM   1624  O   GLU A 863       2.691  52.417  11.175  1.00  0.00
ATOM   1625  CB  GLU A 863       3.599  51.013   8.649  1.00  0.00
ATOM   1626  CG  GLU A 863       3.742  49.750   7.810  1.00  0.00
ATOM   1627  CD  GLU A 863       2.620  48.786   8.080  1.00  0.00
ATOM   1628  OE1 GLU A 863       1.715  49.142   8.794  1.00  0.00
ATOM   1629  OE2 GLU A 863       2.610  47.736   7.481  1.00  0.00
ATOM   1630  H   GLU A 863       2.497  49.695  10.719  1.00 99.99
ATOM   1631  HA  GLU A 863       5.211  50.721  10.032  1.00 99.99
ATOM   1632 2HB  GLU A 863       2.545  51.279   8.725  1.00 99.99
ATOM   1633 3HB  GLU A 863       4.145  51.828   8.172  1.00 99.99
ATOM   1634 2HG  GLU A 863       3.804  49.944   6.740  1.00 99.99
ATOM   1635 3HG  GLU A 863       4.681  49.318   8.155  1.00 99.99
ATOM   1636  N   TRP A 864       4.915  52.737  11.407  1.00  0.00
ATOM   1637  CA  TRP A 864       4.753  53.826  12.320  1.00  0.00
ATOM   1638  C   TRP A 864       4.502  55.093  11.579  1.00  0.00
ATOM   1639  O   TRP A 864       4.769  55.203  10.383  1.00  0.00
ATOM   1640  CB  TRP A 864       5.989  53.963  13.212  1.00  0.00
ATOM   1641  CG  TRP A 864       6.030  52.969  14.333  1.00  0.00
ATOM   1642  CD1 TRP A 864       5.478  53.114  15.570  1.00  0.00
ATOM   1643  CD2 TRP A 864       6.657  51.681  14.320  1.00  0.00
ATOM   1644  NE1 TRP A 864       5.722  51.997  16.331  1.00  0.00
ATOM   1645  CE2 TRP A 864       6.443  51.101  15.583  1.00  0.00
ATOM   1646  CE3 TRP A 864       7.377  50.962  13.359  1.00  0.00
ATOM   1647  CZ2 TRP A 864       6.923  49.843  15.913  1.00  0.00
ATOM   1648  CZ3 TRP A 864       7.857  49.699  13.690  1.00  0.00
ATOM   1649  CH2 TRP A 864       7.635  49.156  14.930  1.00  0.00
ATOM   1650  H   TRP A 864       5.842  52.460  11.122  1.00 99.99
ATOM   1651  HE1 TRP A 864       5.421  51.857  17.285  1.00 99.99
ATOM   1652  HD1 TRP A 864       4.951  54.045  15.769  1.00 99.99
ATOM   1653  HZ2 TRP A 864       6.724  49.449  16.910  1.00 99.99
ATOM   1654  HH2 TRP A 864       8.028  48.162  15.150  1.00 99.99
ATOM   1655  HZ3 TRP A 864       8.417  49.149  12.933  1.00 99.99
ATOM   1656  HE3 TRP A 864       7.580  51.345  12.359  1.00 99.99
ATOM   1657  HA  TRP A 864       3.883  53.649  12.954  1.00 99.99
ATOM   1658 2HB  TRP A 864       6.896  53.810  12.626  1.00 99.99
ATOM   1659 3HB  TRP A 864       6.014  54.952  13.668  1.00 99.99
ATOM   1660  N   THR A 865       3.929  56.079  12.296  1.00  0.00
ATOM   1661  CA  THR A 865       3.636  57.356  11.724  1.00  0.00
ATOM   1662  C   THR A 865       4.908  58.137  11.701  1.00  0.00
ATOM   1663  O   THR A 865       5.883  57.781  12.363  1.00  0.00
ATOM   1664  CB  THR A 865       2.544  58.096  12.519  1.00  0.00
ATOM   1665  OG1 THR A 865       3.009  58.348  13.851  1.00  0.00
ATOM   1666  CG2 THR A 865       1.272  57.263  12.579  1.00  0.00
ATOM   1667  H   THR A 865       3.701  55.910  13.266  1.00 99.99
ATOM   1668  HG1 THR A 865       2.326  58.809  14.346  1.00 99.99
ATOM   1669  HA  THR A 865       3.294  57.231  10.696  1.00 99.99
ATOM   1670  HB  THR A 865       2.332  59.047  12.030  1.00 99.99
ATOM   1671 1HG2 THR A 865       0.513  57.802  13.145  1.00 99.99
ATOM   1672 2HG2 THR A 865       0.911  57.078  11.567  1.00 99.99
ATOM   1673 3HG2 THR A 865       1.483  56.313  13.067  1.00 99.99
ATOM   1674  N   ARG A 866       4.934  59.249  10.927  1.00  0.00
ATOM   1675  CA  ARG A 866       6.109  60.054  10.778  1.00  0.00
ATOM   1676  C   ARG A 866       6.449  60.645  12.106  1.00  0.00
ATOM   1677  O   ARG A 866       7.619  60.730  12.476  1.00  0.00
ATOM   1678  CB  ARG A 866       5.887  61.139   9.721  1.00  0.00
ATOM   1679  CG  ARG A 866       7.094  62.031   9.470  1.00  0.00
ATOM   1680  CD  ARG A 866       6.825  63.023   8.349  1.00  0.00
ATOM   1681  NE  ARG A 866       7.991  63.851   8.058  1.00  0.00
ATOM   1682  CZ  ARG A 866       8.075  64.896   8.874  1.00  0.00
ATOM   1683  NH1 ARG A 866       9.076  65.756   8.753  1.00  0.00
ATOM   1684  NH2 ARG A 866       7.156  65.082   9.813  1.00  0.00
ATOM   1685  N   GLU A 867       5.423  61.056  12.870  1.00  0.00
ATOM   1686  CA  GLU A 867       5.674  61.662  14.142  1.00  0.00
ATOM   1687  C   GLU A 867       6.370  60.661  15.000  1.00  0.00
ATOM   1688  O   GLU A 867       7.296  60.997  15.736  1.00  0.00
ATOM   1689  CB  GLU A 867       4.365  62.139  14.775  1.00  0.00
ATOM   1690  CG  GLU A 867       3.739  63.346  14.089  1.00  0.00
ATOM   1691  CD  GLU A 867       4.677  64.521  14.090  1.00  0.00
ATOM   1692  OE1 GLU A 867       5.161  64.871  15.140  1.00  0.00
ATOM   1693  OE2 GLU A 867       4.997  65.001  13.028  1.00  0.00
ATOM   1694  N   GLN A 868       5.949  59.388  14.911  1.00  0.00
ATOM   1695  CA  GLN A 868       6.536  58.383  15.743  1.00  0.00
ATOM   1696  C   GLN A 868       7.989  58.259  15.411  1.00  0.00
ATOM   1697  O   GLN A 868       8.830  58.183  16.305  1.00  0.00
ATOM   1698  CB  GLN A 868       5.845  57.044  15.507  1.00  0.00
ATOM   1699  CG  GLN A 868       4.411  57.113  16.020  1.00  0.00
ATOM   1700  CD  GLN A 868       4.377  57.385  17.518  1.00  0.00
ATOM   1701  OE1 GLN A 868       5.118  56.766  18.279  1.00  0.00
ATOM   1702  NE2 GLN A 868       3.514  58.311  17.939  1.00  0.00
ATOM   1703  N   PHE A 869       8.331  58.269  14.110  1.00  0.00
ATOM   1704  CA  PHE A 869       9.700  58.091  13.721  1.00  0.00
ATOM   1705  C   PHE A 869      10.526  59.215  14.250  1.00  0.00
ATOM   1706  O   PHE A 869      11.620  58.996  14.766  1.00  0.00
ATOM   1707  CB  PHE A 869       9.815  57.999  12.198  1.00  0.00
ATOM   1708  CG  PHE A 869       9.427  56.659  11.640  1.00  0.00
ATOM   1709  CD1 PHE A 869       8.381  56.547  10.736  1.00  0.00
ATOM   1710  CD2 PHE A 869      10.105  55.511  12.018  1.00  0.00
ATOM   1711  CE1 PHE A 869       8.023  55.314  10.222  1.00  0.00
ATOM   1712  CE2 PHE A 869       9.750  54.279  11.506  1.00  0.00
ATOM   1713  CZ  PHE A 869       8.707  54.180  10.607  1.00  0.00
ATOM   1714  N   ASN A 870      10.030  60.459  14.146  1.00  0.00
ATOM   1715  CA  ASN A 870      10.870  61.534  14.571  1.00  0.00
ATOM   1716  C   ASN A 870      11.152  61.412  16.036  1.00  0.00
ATOM   1717  O   ASN A 870      12.264  61.688  16.479  1.00  0.00
ATOM   1718  CB  ASN A 870      10.178  62.868  14.305  1.00  0.00
ATOM   1719  CG  ASN A 870      10.163  63.191  12.818  1.00  0.00
ATOM   1720  OD1 ASN A 870      10.957  62.647  12.052  1.00  0.00
ATOM   1721  ND2 ASN A 870       9.254  64.078  12.410  1.00  0.00
ATOM   1722  N   GLN A 871      10.160  60.974  16.833  1.00  0.00
ATOM   1723  CA  GLN A 871      10.363  60.861  18.249  1.00  0.00
ATOM   1724  C   GLN A 871      11.395  59.811  18.527  1.00  0.00
ATOM   1725  O   GLN A 871      12.294  60.012  19.343  1.00  0.00
ATOM   1726  CB  GLN A 871       9.056  60.474  18.931  1.00  0.00
ATOM   1727  CG  GLN A 871       9.318  60.178  20.403  1.00  0.00
ATOM   1728  CD  GLN A 871       8.022  60.173  21.201  1.00  0.00
ATOM   1729  OE1 GLN A 871       7.517  61.229  21.577  1.00  0.00
ATOM   1730  NE2 GLN A 871       7.484  58.979  21.461  1.00  0.00
ATOM   1731  N   TRP A 872      11.308  58.662  17.831  1.00  0.00
ATOM   1732  CA  TRP A 872      12.203  57.573  18.100  1.00  0.00
ATOM   1733  C   TRP A 872      13.598  57.997  17.782  1.00  0.00
ATOM   1734  O   TRP A 872      14.525  57.728  18.545  1.00  0.00
ATOM   1735  CB  TRP A 872      11.801  56.341  17.287  1.00  0.00
ATOM   1736  CG  TRP A 872      10.420  55.845  17.595  1.00  0.00
ATOM   1737  CD1 TRP A 872       9.403  55.663  16.707  1.00  0.00
ATOM   1738  CD2 TRP A 872       9.907  55.467  18.878  1.00  0.00
ATOM   1739  NE1 TRP A 872       8.287  55.197  17.356  1.00  0.00
ATOM   1740  CE2 TRP A 872       8.573  55.066  18.692  1.00  0.00
ATOM   1741  CE3 TRP A 872      10.450  55.428  20.169  1.00  0.00
ATOM   1742  CZ2 TRP A 872       7.772  54.636  19.739  1.00  0.00
ATOM   1743  CZ3 TRP A 872       9.648  54.995  21.218  1.00  0.00
ATOM   1744  CH2 TRP A 872       8.347  54.611  21.009  1.00  0.00
ATOM   1745  N   ALA A 873      13.782  58.679  16.638  1.00  0.00
ATOM   1746  CA  ALA A 873      15.097  59.082  16.234  1.00  0.00
ATOM   1747  C   ALA A 873      15.648  60.027  17.253  1.00  0.00
ATOM   1748  O   ALA A 873      16.813  59.929  17.630  1.00  0.00
ATOM   1749  CB  ALA A 873      15.056  59.708  14.847  1.00  0.00
ATOM   1750  N   SER A 874      14.804  60.958  17.739  1.00  0.00
ATOM   1751  CA  SER A 874      15.233  61.975  18.657  1.00  0.00
ATOM   1752  C   SER A 874      15.732  61.346  19.917  1.00  0.00
ATOM   1753  O   SER A 874      16.803  61.692  20.409  1.00  0.00
ATOM   1754  CB  SER A 874      13.951  62.772  18.912  1.00  0.00
ATOM   1755  OG  SER A 874      14.181  63.827  19.828  1.00  0.00
ATOM   1756  N   LYS A 875      14.972  60.382  20.462  1.00  0.00
ATOM   1757  CA  LYS A 875      15.356  59.768  21.697  1.00  0.00
ATOM   1758  C   LYS A 875      16.674  59.108  21.457  1.00  0.00
ATOM   1759  O   LYS A 875      17.540  59.077  22.330  1.00  0.00
ATOM   1760  CB  LYS A 875      14.284  58.782  22.162  1.00  0.00
ATOM   1761  CG  LYS A 875      12.991  59.433  22.634  1.00  0.00
ATOM   1762  CD  LYS A 875      11.975  58.391  23.078  1.00  0.00
ATOM   1763  CE  LYS A 875      10.679  59.041  23.536  1.00  0.00
ATOM   1764  NZ  LYS A 875       9.663  58.032  23.943  1.00  0.00
ATOM   1765  N   LEU A 876      16.844  58.577  20.235  1.00  0.00
ATOM   1766  CA  LEU A 876      18.023  57.882  19.810  1.00  0.00
ATOM   1767  C   LEU A 876      19.181  58.826  19.842  1.00  0.00
ATOM   1768  O   LEU A 876      20.310  58.412  20.100  1.00  0.00
ATOM   1769  CB  LEU A 876      17.834  57.288  18.407  1.00  0.00
ATOM   1770  CG  LEU A 876      16.721  56.251  18.241  1.00  0.00
ATOM   1771  CD1 LEU A 876      16.615  55.682  16.835  1.00  0.00
ATOM   1772  CD2 LEU A 876      16.764  55.133  19.275  1.00  0.00
ATOM   1773  N   GLY A 877      18.938  60.124  19.571  1.00  0.00
ATOM   1774  CA  GLY A 877      20.018  61.066  19.577  1.00  0.00
ATOM   1775  C   GLY A 877      20.371  61.388  18.163  1.00  0.00
ATOM   1776  O   GLY A 877      21.302  62.148  17.903  1.00  0.00
ATOM   1777  N   LYS A 878      19.646  60.797  17.195  1.00  0.00
ATOM   1778  CA  LYS A 878      19.933  61.124  15.832  1.00  0.00
ATOM   1779  C   LYS A 878      19.122  62.324  15.462  1.00  0.00
ATOM   1780  O   LYS A 878      18.063  62.567  16.036  1.00  0.00
ATOM   1781  CB  LYS A 878      19.632  59.932  14.920  1.00  0.00
ATOM   1782  CG  LYS A 878      20.651  58.804  15.005  1.00  0.00
ATOM   1783  CD  LYS A 878      20.156  57.556  14.287  1.00  0.00
ATOM   1784  CE  LYS A 878      19.096  56.832  15.104  1.00  0.00
ATOM   1785  NZ  LYS A 878      18.665  55.563  14.457  1.00  0.00
ATOM   1786  N   ARG A 879      19.625  63.133  14.505  1.00  0.00
ATOM   1787  CA  ARG A 879      18.869  64.272  14.076  1.00  0.00
ATOM   1788  C   ARG A 879      18.391  63.963  12.699  1.00  0.00
ATOM   1789  O   ARG A 879      19.120  63.402  11.883  1.00  0.00
ATOM   1790  CB  ARG A 879      19.728  65.539  14.133  1.00  0.00
ATOM   1791  CG  ARG A 879      20.123  65.969  15.538  1.00  0.00
ATOM   1792  CD  ARG A 879      20.983  67.224  15.510  1.00  0.00
ATOM   1793  NE  ARG A 879      21.418  67.618  16.846  1.00  0.00
ATOM   1794  CZ  ARG A 879      20.512  68.371  17.461  1.00  0.00
ATOM   1795  NH1 ARG A 879      20.741  68.821  18.686  1.00  0.00
ATOM   1796  NH2 ARG A 879      19.374  68.675  16.849  1.00  0.00
ATOM   1797  N   HIS A 880      17.134  64.339  12.412  1.00  0.00
ATOM   1798  CA  HIS A 880      16.523  64.050  11.151  1.00  0.00
ATOM   1799  C   HIS A 880      16.890  65.164  10.224  1.00  0.00
ATOM   1800  O   HIS A 880      16.335  66.258  10.304  1.00  0.00
ATOM   1801  CB  HIS A 880      15.005  63.901  11.306  1.00  0.00
ATOM   1802  CG  HIS A 880      14.348  63.211  10.152  1.00  0.00
ATOM   1803  ND1 HIS A 880      12.980  63.063  10.055  1.00  0.00
ATOM   1804  CD2 HIS A 880      14.868  62.628   9.047  1.00  0.00
ATOM   1805  CE1 HIS A 880      12.688  62.420   8.939  1.00  0.00
ATOM   1806  NE2 HIS A 880      13.816  62.144   8.310  1.00  0.00
ATOM   1807  N   ASN A 881      17.866  64.919   9.326  1.00  0.00
ATOM   1808  CA  ASN A 881      18.284  65.966   8.440  1.00  0.00
ATOM   1809  C   ASN A 881      17.158  66.315   7.521  1.00  0.00
ATOM   1810  O   ASN A 881      16.745  67.470   7.446  1.00  0.00
ATOM   1811  CB  ASN A 881      19.483  65.503   7.619  1.00  0.00
ATOM   1812  CG  ASN A 881      20.326  66.685   7.163  1.00  0.00
ATOM   1813  OD1 ASN A 881      19.856  67.821   7.154  1.00  0.00
ATOM   1814  ND2 ASN A 881      21.576  66.415   6.782  1.00  0.00
ATOM   1815  N   TYR A 882      16.615  65.317   6.796  1.00  0.00
ATOM   1816  CA  TYR A 882      15.542  65.645   5.906  1.00  0.00
ATOM   1817  C   TYR A 882      14.621  64.480   5.769  1.00  0.00
ATOM   1818  O   TYR A 882      15.002  63.336   6.001  1.00  0.00
ATOM   1819  CB  TYR A 882      16.089  66.067   4.541  1.00  0.00
ATOM   1820  CG  TYR A 882      17.038  65.065   3.924  1.00  0.00
ATOM   1821  CD1 TYR A 882      16.572  64.066   3.081  1.00  0.00
ATOM   1822  CD2 TYR A 882      18.399  65.121   4.185  1.00  0.00
ATOM   1823  CE1 TYR A 882      17.435  63.147   2.515  1.00  0.00
ATOM   1824  CE2 TYR A 882      19.272  64.207   3.624  1.00  0.00
ATOM   1825  CZ  TYR A 882      18.785  63.222   2.790  1.00  0.00
ATOM   1826  OH  TYR A 882      19.650  62.310   2.228  1.00  0.00
ATOM   1827  N   SER A 883      13.355  64.768   5.407  1.00  0.00
ATOM   1828  CA  SER A 883      12.393  63.724   5.234  1.00  0.00
ATOM   1829  C   SER A 883      11.775  63.927   3.890  1.00  0.00
ATOM   1830  O   SER A 883      11.445  65.048   3.507  1.00  0.00
ATOM   1831  CB  SER A 883      11.401  63.978   6.372  1.00  0.00
ATOM   1832  OG  SER A 883      10.336  63.046   6.337  1.00  0.00
ATOM   1833  N   VAL A 884      11.625  62.831   3.121  1.00  0.00
ATOM   1834  CA  VAL A 884      11.024  62.959   1.830  1.00  0.00
ATOM   1835  C   VAL A 884       9.941  61.935   1.770  1.00  0.00
ATOM   1836  O   VAL A 884      10.125  60.802   2.210  1.00  0.00
ATOM   1837  CB  VAL A 884      12.056  62.765   0.704  1.00  0.00
ATOM   1838  CG1 VAL A 884      13.144  63.825   0.790  1.00  0.00
ATOM   1839  CG2 VAL A 884      12.664  61.372   0.774  1.00  0.00
ATOM   1840  N   GLU A 885       8.765  62.312   1.235  1.00  0.00
ATOM   1841  CA  GLU A 885       7.703  61.354   1.180  1.00  0.00
ATOM   1842  C   GLU A 885       7.296  61.211  -0.245  1.00  0.00
ATOM   1843  O   GLU A 885       7.234  62.191  -0.987  1.00  0.00
ATOM   1844  CB  GLU A 885       6.537  61.795   2.067  1.00  0.00
ATOM   1845  CG  GLU A 885       5.388  60.799   2.136  1.00  0.00
ATOM   1846  CD  GLU A 885       4.302  61.281   3.058  1.00  0.00
ATOM   1847  OE1 GLU A 885       3.734  62.311   2.788  1.00  0.00
ATOM   1848  OE2 GLU A 885       3.964  60.563   3.970  1.00  0.00
ATOM   1849  N   PHE A 886       7.036  59.961  -0.673  1.00  0.00
ATOM   1850  CA  PHE A 886       6.631  59.742  -2.027  1.00  0.00
ATOM   1851  C   PHE A 886       5.702  58.570  -2.072  1.00  0.00
ATOM   1852  O   PHE A 886       5.745  57.692  -1.212  1.00  0.00
ATOM   1853  CB  PHE A 886       7.852  59.518  -2.921  1.00  0.00
ATOM   1854  CG  PHE A 886       8.749  58.406  -2.454  1.00  0.00
ATOM   1855  CD1 PHE A 886       8.575  57.113  -2.924  1.00  0.00
ATOM   1856  CD2 PHE A 886       9.767  58.651  -1.545  1.00  0.00
ATOM   1857  CE1 PHE A 886       9.399  56.090  -2.496  1.00  0.00
ATOM   1858  CE2 PHE A 886      10.592  57.630  -1.116  1.00  0.00
ATOM   1859  CZ  PHE A 886      10.408  56.347  -1.593  1.00  0.00
ATOM   1860  N   SER A 887       4.800  58.561  -3.075  1.00  0.00
ATOM   1861  CA  SER A 887       3.904  57.459  -3.271  1.00  0.00
ATOM   1862  C   SER A 887       4.690  56.455  -4.051  1.00  0.00
ATOM   1863  O   SER A 887       5.616  56.824  -4.772  1.00  0.00
ATOM   1864  CB  SER A 887       2.765  58.082  -4.082  1.00  0.00
ATOM   1865  OG  SER A 887       3.210  58.471  -5.370  1.00  0.00
ATOM   1866  N   GLY A 888       4.364  55.152  -3.931  1.00  0.00
ATOM   1867  CA  GLY A 888       3.274  54.690  -3.128  1.00  0.00
ATOM   1868  C   GLY A 888       2.217  54.166  -4.045  1.00  0.00
ATOM   1869  O   GLY A 888       1.240  53.567  -3.597  1.00  0.00
ATOM   1870  N   VAL A 889       2.385  54.370  -5.365  1.00  0.00
ATOM   1871  CA  VAL A 889       1.403  53.877  -6.283  1.00  0.00
ATOM   1872  C   VAL A 889       1.527  52.391  -6.318  1.00  0.00
ATOM   1873  O   VAL A 889       2.627  51.842  -6.250  1.00  0.00
ATOM   1874  CB  VAL A 889       1.590  54.481  -7.688  1.00  0.00
ATOM   1875  CG1 VAL A 889       0.636  53.829  -8.678  1.00  0.00
ATOM   1876  CG2 VAL A 889       1.373  55.986  -7.654  1.00  0.00
ATOM   1877  N   GLY A 890       0.379  51.697  -6.407  1.00  0.00
ATOM   1878  CA  GLY A 890       0.402  50.266  -6.452  1.00  0.00
ATOM   1879  C   GLY A 890      -0.777  49.851  -7.265  1.00  0.00
ATOM   1880  O   GLY A 890      -1.736  50.606  -7.413  1.00  0.00
ATOM   1881  N   GLY A 891      -0.737  48.623  -7.817  1.00  0.00
ATOM   1882  CA  GLY A 891      -1.850  48.190  -8.602  1.00  0.00
ATOM   1883  C   GLY A 891      -2.491  47.062  -7.872  1.00  0.00
ATOM   1884  O   GLY A 891      -1.991  45.940  -7.853  1.00  0.00
ATOM   1885  N   SER A 892      -3.641  47.360  -7.249  1.00  0.00
ATOM   1886  CA  SER A 892      -4.402  46.399  -6.518  1.00  0.00
ATOM   1887  C   SER A 892      -5.048  45.480  -7.498  1.00  0.00
ATOM   1888  O   SER A 892      -5.386  44.343  -7.173  1.00  0.00
ATOM   1889  CB  SER A 892      -5.432  47.261  -5.784  1.00  0.00
ATOM   1890  OG  SER A 892      -6.324  47.876  -6.696  1.00  0.00
ATOM   1891  N   GLY A 893      -5.221  45.956  -8.743  1.00  0.00
ATOM   1892  CA  GLY A 893      -5.928  45.183  -9.717  1.00  0.00
ATOM   1893  C   GLY A 893      -7.314  45.724  -9.686  1.00  0.00
ATOM   1894  O   GLY A 893      -8.164  45.376 -10.504  1.00  0.00
ATOM   1895  N   GLU A 894      -7.560  46.606  -8.701  1.00  0.00
ATOM   1896  CA  GLU A 894      -8.810  47.284  -8.563  1.00  0.00
ATOM   1897  C   GLU A 894      -8.441  48.727  -8.498  1.00  0.00
ATOM   1898  O   GLU A 894      -7.480  49.136  -9.150  1.00  0.00
ATOM   1899  CB  GLU A 894      -9.557  46.783  -7.325  1.00  0.00
ATOM   1900  CG  GLU A 894      -9.976  45.321  -7.393  1.00  0.00
ATOM   1901  CD  GLU A 894     -10.679  44.896  -6.133  1.00  0.00
ATOM   1902  OE1 GLU A 894     -10.733  45.676  -5.214  1.00  0.00
ATOM   1903  OE2 GLU A 894     -11.259  43.836  -6.129  1.00  0.00
ATOM   1904  N   VAL A 895      -9.200  49.545  -7.741  1.00  0.00
ATOM   1905  CA  VAL A 895      -8.861  50.936  -7.662  1.00  0.00
ATOM   1906  C   VAL A 895      -7.458  51.007  -7.160  1.00  0.00
ATOM   1907  O   VAL A 895      -7.066  50.266  -6.259  1.00  0.00
ATOM   1908  CB  VAL A 895      -9.829  51.703  -6.742  1.00  0.00
ATOM   1909  CG1 VAL A 895      -9.354  53.134  -6.542  1.00  0.00
ATOM   1910  CG2 VAL A 895     -11.237  51.686  -7.318  1.00  0.00
ATOM   1911  N   GLU A 896      -6.649  51.900  -7.758  1.00  0.00
ATOM   1912  CA  GLU A 896      -5.266  51.948  -7.399  1.00  0.00
ATOM   1913  C   GLU A 896      -5.153  52.330  -5.965  1.00  0.00
ATOM   1914  O   GLU A 896      -5.791  53.263  -5.479  1.00  0.00
ATOM   1915  CB  GLU A 896      -4.513  52.932  -8.298  1.00  0.00
ATOM   1916  CG  GLU A 896      -4.332  52.460  -9.733  1.00  0.00
ATOM   1917  CD  GLU A 896      -3.570  53.469 -10.547  1.00  0.00
ATOM   1918  OE1 GLU A 896      -3.257  54.512 -10.025  1.00  0.00
ATOM   1919  OE2 GLU A 896      -3.202  53.153 -11.654  1.00  0.00
ATOM   1920  N   PRO A 897      -4.361  51.559  -5.277  1.00  0.00
ATOM   1921  CA  PRO A 897      -4.080  51.837  -3.900  1.00  0.00
ATOM   1922  C   PRO A 897      -2.974  52.833  -3.857  1.00  0.00
ATOM   1923  O   PRO A 897      -2.277  52.991  -4.858  1.00  0.00
ATOM   1924  CB  PRO A 897      -3.700  50.468  -3.311  1.00  0.00
ATOM   1925  CG  PRO A 897      -3.038  49.729  -4.441  1.00  0.00
ATOM   1926  CD  PRO A 897      -4.118  50.148  -5.646  1.00  0.00
ATOM   1927  N   GLY A 898      -2.796  53.523  -2.718  1.00  0.00
ATOM   1928  CA  GLY A 898      -1.703  54.441  -2.634  1.00  0.00
ATOM   1929  C   GLY A 898      -1.090  54.226  -1.298  1.00  0.00
ATOM   1930  O   GLY A 898      -1.787  54.156  -0.294  1.00  0.00
ATOM   1931  N   PHE A 899       0.244  54.120  -1.237  1.00  0.00
ATOM   1932  CA  PHE A 899       0.856  53.910   0.036  1.00  0.00
ATOM   1933  C   PHE A 899       1.792  55.052   0.208  1.00  0.00
ATOM   1934  O   PHE A 899       2.253  55.641  -0.768  1.00  0.00
ATOM   1935  CB  PHE A 899       1.549  52.546   0.075  1.00  0.00
ATOM   1936  CG  PHE A 899       0.610  51.384  -0.077  1.00  0.00
ATOM   1937  CD1 PHE A 899       0.364  50.833  -1.326  1.00  0.00
ATOM   1938  CD2 PHE A 899      -0.029  50.840   1.026  1.00  0.00
ATOM   1939  CE1 PHE A 899      -0.500  49.763  -1.467  1.00  0.00
ATOM   1940  CE2 PHE A 899      -0.893  49.771   0.888  1.00  0.00
ATOM   1941  CZ  PHE A 899      -1.128  49.232  -0.362  1.00  0.00
ATOM   1942  N   ALA A 900       2.085  55.420   1.463  1.00  0.00
ATOM   1943  CA  ALA A 900       2.982  56.512   1.654  1.00  0.00
ATOM   1944  C   ALA A 900       4.303  55.919   1.996  1.00  0.00
ATOM   1945  O   ALA A 900       4.386  54.983   2.787  1.00  0.00
ATOM   1946  CB  ALA A 900       2.453  57.449   2.731  1.00  0.00
ATOM   1947  N   SER A 901       5.379  56.432   1.376  1.00  0.00
ATOM   1948  CA  SER A 901       6.677  55.909   1.678  1.00  0.00
ATOM   1949  C   SER A 901       7.521  57.088   2.021  1.00  0.00
ATOM   1950  O   SER A 901       7.299  58.185   1.512  1.00  0.00
ATOM   1951  CB  SER A 901       7.097  55.250   0.362  1.00  0.00
ATOM   1952  OG  SER A 901       6.223  54.187   0.023  1.00  0.00
ATOM   1953  N   GLN A 902       8.507  56.898   2.915  1.00  0.00
ATOM   1954  CA  GLN A 902       9.300  58.022   3.301  1.00  0.00
ATOM   1955  C   GLN A 902      10.731  57.611   3.311  1.00  0.00
ATOM   1956  O   GLN A 902      11.062  56.443   3.515  1.00  0.00
ATOM   1957  CB  GLN A 902       8.889  58.496   4.691  1.00  0.00
ATOM   1958  CG  GLN A 902       7.446  58.984   4.657  1.00  0.00
ATOM   1959  CD  GLN A 902       7.013  59.512   6.017  1.00  0.00
ATOM   1960  OE1 GLN A 902       7.788  59.486   6.971  1.00  0.00
ATOM   1961  NE2 GLN A 902       5.770  59.991   6.105  1.00  0.00
ATOM   1962  N   ILE A 903      11.620  58.582   3.044  1.00  0.00
ATOM   1963  CA  ILE A 903      13.022  58.334   3.135  1.00  0.00
ATOM   1964  C   ILE A 903      13.501  59.295   4.165  1.00  0.00
ATOM   1965  O   ILE A 903      13.331  60.505   4.023  1.00  0.00
ATOM   1966  CB  ILE A 903      13.718  58.522   1.775  1.00  0.00
ATOM   1967  CG1 ILE A 903      13.141  57.552   0.741  1.00  0.00
ATOM   1968  CG2 ILE A 903      15.220  58.325   1.914  1.00  0.00
ATOM   1969  CD1 ILE A 903      13.626  57.804  -0.669  1.00  0.00
ATOM   1970  N   ALA A 904      14.093  58.779   5.255  1.00  0.00
ATOM   1971  CA  ALA A 904      14.528  59.680   6.274  1.00  0.00
ATOM   1972  C   ALA A 904      16.008  59.572   6.364  1.00  0.00
ATOM   1973  O   ALA A 904      16.572  58.480   6.328  1.00  0.00
ATOM   1974  CB  ALA A 904      13.839  59.360   7.593  1.00  0.00
ATOM   1975  N   ILE A 905      16.682  60.728   6.461  1.00  0.00
ATOM   1976  CA  ILE A 905      18.100  60.703   6.614  1.00  0.00
ATOM   1977  C   ILE A 905      18.377  61.219   7.981  1.00  0.00
ATOM   1978  O   ILE A 905      17.978  62.327   8.339  1.00  0.00
ATOM   1979  CB  ILE A 905      18.801  61.544   5.531  1.00  0.00
ATOM   1980  CG1 ILE A 905      18.404  61.054   4.136  1.00  0.00
ATOM   1981  CG2 ILE A 905      20.310  61.490   5.709  1.00  0.00
ATOM   1982  CD1 ILE A 905      18.785  59.616   3.862  1.00  0.00
ATOM   1983  N   PHE A 906      19.216  60.373   8.740  1.00  0.00
ATOM   1984  CA  PHE A 906      19.650  60.727  10.085  1.00  0.00
ATOM   1985  C   PHE A 906      20.964  61.498  10.056  1.00  0.00
ATOM   1986  O   PHE A 906      21.807  61.272   9.189  1.00  0.00
ATOM   1987  CB  PHE A 906      19.797  59.471  10.948  1.00  0.00
ATOM   1988  CG  PHE A 906      18.491  58.803  11.272  1.00  0.00
ATOM   1989  CD1 PHE A 906      17.888  57.950  10.360  1.00  0.00
ATOM   1990  CD2 PHE A 906      17.863  59.027  12.488  1.00  0.00
ATOM   1991  CE1 PHE A 906      16.686  57.334  10.656  1.00  0.00
ATOM   1992  CE2 PHE A 906      16.663  58.411  12.787  1.00  0.00
ATOM   1993  CZ  PHE A 906      16.075  57.564  11.870  1.00  0.00
ATOM   1994  N   ARG A 907      21.130  62.410  11.007  1.00  0.00
ATOM   1995  CA  ARG A 907      22.372  63.163  11.137  1.00  0.00
ATOM   1996  C   ARG A 907      23.085  62.827  12.441  1.00  0.00
ATOM   1997  O   ARG A 907      22.460  62.739  13.497  1.00  0.00
ATOM   1998  CB  ARG A 907      22.098  64.668  11.061  1.00  0.00
ATOM   1999  CG  ARG A 907      23.339  65.541  11.183  1.00  0.00
ATOM   2000  CD  ARG A 907      22.995  67.015  11.027  1.00  0.00
ATOM   2001  NE  ARG A 907      24.170  67.869  11.179  1.00  0.00
ATOM   2002  CZ  ARG A 907      23.874  69.153  11.010  1.00  0.00
ATOM   2003  NH1 ARG A 907      24.821  70.073  11.113  1.00  0.00
ATOM   2004  NH2 ARG A 907      22.627  69.518  10.738  1.00  0.00
ATOM   2005  N   ARG A 908      24.398  62.639  12.359  1.00  0.00
ATOM   2006  CA  ARG A 908      25.212  62.399  13.545  1.00  0.00
ATOM   2007  C   ARG A 908      25.773  63.702  14.100  1.00  0.00
ATOM   2008  O   ARG A 908      26.746  64.244  13.574  1.00  0.00
ATOM   2009  CB  ARG A 908      26.353  61.430  13.225  1.00  0.00
ATOM   2010  CG  ARG A 908      26.785  60.557  14.394  1.00  0.00
ATOM   2011  CD  ARG A 908      27.358  61.395  15.527  1.00  0.00
ATOM   2012  NE  ARG A 908      27.877  60.567  16.612  1.00  0.00
ATOM   2013  CZ  ARG A 908      28.322  61.301  17.626  1.00  0.00
ATOM   2014  NH1 ARG A 908      28.828  60.713  18.700  1.00  0.00
ATOM   2015  NH2 ARG A 908      28.259  62.625  17.568  1.00  0.00
ATOM   2016  N   GLU A 909      25.155  64.200  15.165  1.00  0.00
ATOM   2017  CA  GLU A 909      25.534  65.486  15.739  1.00  0.00
ATOM   2018  C   GLU A 909      25.389  65.476  17.256  1.00  0.00
ATOM   2019  O   GLU A 909      24.277  65.486  17.783  1.00  0.00
ATOM   2020  CB  GLU A 909      24.688  66.610  15.137  1.00  0.00
ATOM   2021  CG  GLU A 909      25.022  67.999  15.664  1.00  0.00
ATOM   2022  CD  GLU A 909      24.185  69.053  14.996  1.00  0.00
ATOM   2023  OE1 GLU A 909      23.416  68.713  14.128  1.00  0.00
ATOM   2024  OE2 GLU A 909      24.228  70.181  15.427  1.00  0.00
ATOM   2025  N   ALA A 910      26.520  65.455  17.952  1.00  0.00
ATOM   2026  CA  ALA A 910      26.523  65.481  19.410  1.00  0.00
ATOM   2027  C   ALA A 910      27.737  66.228  19.946  1.00  0.00
ATOM   2028  O   ALA A 910      28.774  66.299  19.287  1.00  0.00
ATOM   2029  CB  ALA A 910      26.480  64.064  19.964  1.00  0.00
ATOM   2030  N   SER A 911      27.602  66.783  21.145  1.00  0.00
ATOM   2031  CA  SER A 911      28.719  67.432  21.819  1.00  0.00
ATOM   2032  C   SER A 911      28.351  67.826  23.243  1.00  0.00
ATOM   2033  O   SER A 911      27.201  68.163  23.526  1.00  0.00
ATOM   2034  CB  SER A 911      28.960  68.679  20.964  1.00  0.00
ATOM   2035  OG  SER A 911      29.966  69.500  21.533  1.00  0.00
HETATM 2036  N   SAM   912      16.018  45.784   1.729  1.00  0.00
HETATM 2037  CA  SAM   912      15.738  44.570   0.963  1.00  0.00
HETATM 2038  C   SAM   912      15.069  44.902  -0.356  1.00  0.00
HETATM 2039  O   SAM   912      13.966  45.484  -0.321  1.00  0.00
HETATM 2040  OXT SAM   912      15.605  44.620  -1.451  1.00  0.00
HETATM 2041  CB  SAM   912      14.895  43.614   1.807  1.00  0.00
HETATM 2042  CG  SAM   912      13.841  44.241   2.704  1.00  0.00
HETATM 2043  SD  SAM   912      12.586  43.093   3.328  1.00  0.00
HETATM 2044  CE  SAM   912      11.148  44.180   3.365  1.00  0.00
HETATM 2045  C5* SAM   912      13.021  43.052   5.101  1.00  0.00
HETATM 2046  C4* SAM   912      14.301  42.277   5.364  1.00  0.00
HETATM 2047  O4* SAM   912      14.635  42.353   6.745  1.00  0.00
HETATM 2048  C3* SAM   912      14.137  40.799   5.019  1.00  0.00
HETATM 2049  O3* SAM   912      15.191  40.353   4.157  1.00  0.00
HETATM 2050  C2* SAM   912      14.136  40.131   6.380  1.00  0.00
HETATM 2051  O2* SAM   912      14.579  38.776   6.370  1.00  0.00
HETATM 2052  C1* SAM   912      15.019  41.072   7.190  1.00  0.00
HETATM 2053  N9  SAM   912      14.756  40.889   8.622  1.00  0.00
HETATM 2054  C8  SAM   912      13.583  40.543   9.220  1.00  0.00
HETATM 2055  N7  SAM   912      13.762  40.476  10.562  1.00  0.00
HETATM 2056  C5  SAM   912      15.048  40.778  10.805  1.00  0.00
HETATM 2057  C6  SAM   912      15.783  40.895  11.970  1.00  0.00
HETATM 2058  N6  SAM   912      15.241  40.600  13.169  1.00  0.00
HETATM 2059  N1  SAM   912      17.116  41.221  11.843  1.00  0.00
HETATM 2060  C2  SAM   912      17.699  41.516  10.620  1.00  0.00
HETATM 2061  N3  SAM   912      16.958  41.421   9.473  1.00  0.00
HETATM 2062  C4  SAM   912      15.663  41.070   9.585  1.00  0.00
CONECT 2036 2037                             
CONECT 2037 2038 2041                        
CONECT 2038 2039 2040                        
CONECT 2041 2042                             
CONECT 2042 2043                             
CONECT 2043 2044 2045                        
CONECT 2045 2046                             
CONECT 2046 2047 2048                        
CONECT 2047 2052                             
CONECT 2048 2049 2050                        
CONECT 2050 2051 2052                        
CONECT 2052 2053                             
CONECT 2053 2054 2062                        
CONECT 2054 2055                             
CONECT 2055 2056                             
CONECT 2056 2057 2062                        
CONECT 2057 2058 2059                        
CONECT 2059 2060                             
CONECT 2060 2061                             
CONECT 2061 2062                             
SPDBVT        1.0000000000         0.0000000000         0.0000000000 
SPDBVT        0.0000000000         1.0000000000         0.0000000000 
SPDBVT        0.0000000000         0.0000000000         1.0000000000 
SPDBVT       16.0215167999        49.3194541931         5.3890857697 
SPDBVT       16.0215167999        49.3194541931         5.3890857697 
SPDBVV default;
SPDBVV      7.480868688955    3154.694435562131      10.000000000000
SPDBVV        0.6612450642         0.0299287744        -0.7495727006 
SPDBVV       -0.7423097952        -0.1181615259        -0.6595559277 
SPDBVV       -0.1083103546         0.9925432596        -0.0559173034 
SPDBVV       14.2704019547        47.5190277100         4.2871870995 
SPDBVV        0.0000000000         0.0000000000         0.0000000000 
SPDBVf  1  1  1  1  1  1  1  1  1  1  1  1  1  1  1  1  1  1  1  1
SPDBVf  1  1  1  1  1  1  1  1  1  1  1  1  1  1  1  1  1  1  1  1
SPDBVf  1  1  1  1  1  1  1  1  1  1  1  1  1  1  1  1  1  1  1  1
SPDBVf  1  1  1  1  1  1  1  1  1  1  1  1  1  1  1  1  1  1  1  1
SPDBVf  1  1  1  1  1  1  1  1  1  1  1  1  1  1  1  1  1  1  1  1
SPDBVf  1  1  1  1  1  1  1  1  1  1  1  1  1  1  1  1  1  1  1  1
SPDBVf  1  1  1  1  1  1  1  1  1  1  1  1  1  1  1  1  1  1  1  1
SPDBVf  1  1  1  1  1  1  1  1  1  1  1  1  1  1  1  1  1  1  1  1
SPDBVf  1  1  1  1  1  1  1  1  1  1  1  1  1  1  1  1  1  1  1  1
SPDBVf  1  1  1  1  1  1  1  1  1  1  1  1  1  1  1  1  1  1  1  1
SPDBVf  1  1  1  1  1  1  1  1  1  1  1  1  1  1  1  1  1  1  3
SPDBVc 0.50 0.50 0.50 0.50 0.50 0.50 0.50 0.50 0.50 0.50 0.50 0.50 
SPDBVc 0.00 0.60 1.00 0.00 0.60 1.00 0.00 0.60 1.00 0.00 0.60 1.00 
SPDBVc 0.00 0.60 1.00 0.00 0.60 1.00 0.00 0.60 1.00 0.00 0.60 1.00 
SPDBVc 0.00 0.60 1.00 0.00 0.60 1.00 0.00 0.60 1.00 0.50 0.50 0.50 
SPDBVc 0.50 0.50 0.50 0.50 0.50 0.50 0.50 0.50 0.50 0.50 0.50 0.50 
SPDBVc 0.50 0.50 0.50 1.00 0.60 0.00 1.00 0.60 0.00 1.00 0.60 0.00 
SPDBVc 1.00 0.60 0.00 1.00 0.60 0.00 1.00 0.60 0.00 1.00 0.60 0.00 
SPDBVc 0.50 0.50 0.50 0.50 0.50 0.50 0.50 0.50 0.50 0.50 0.50 0.50 
SPDBVc 0.00 0.60 1.00 0.00 0.60 1.00 0.00 0.60 1.00 0.00 0.60 1.00 
SPDBVc 0.00 0.60 1.00 0.00 0.60 1.00 0.00 0.60 1.00 0.50 0.50 0.50 
SPDBVc 0.50 0.50 0.50 0.50 0.50 0.50 0.50 0.50 0.50 0.50 0.50 0.50 
SPDBVc 0.50 0.50 0.50 0.50 0.50 0.50 1.00 0.60 0.00 1.00 0.60 0.00 
SPDBVc 1.00 0.60 0.00 1.00 0.60 0.00 1.00 0.60 0.00 1.00 0.60 0.00 
SPDBVc 0.50 0.50 0.50 0.50 0.50 0.50 0.00 0.60 1.00 0.00 0.60 1.00 
SPDBVc 0.00 0.60 1.00 0.00 0.60 1.00 0.00 0.60 1.00 0.00 0.60 1.00 
SPDBVc 0.00 0.60 1.00 0.00 0.60 1.00 0.00 0.60 1.00 0.00 0.60 1.00 
SPDBVc 0.00 0.60 1.00 0.00 0.60 1.00 0.00 0.60 1.00 0.50 0.50 0.50 
SPDBVc 0.50 0.50 0.50 0.50 0.50 0.50 0.50 0.50 0.50 0.50 0.50 0.50 
SPDBVc 0.50 0.50 0.50 0.50 0.50 0.50 0.50 0.50 0.50 0.50 0.50 0.50 
SPDBVc 0.50 0.50 0.50 0.50 0.50 0.50 0.50 0.50 0.50 1.00 0.60 0.00 
SPDBVc 1.00 0.60 0.00 1.00 0.60 0.00 1.00 0.60 0.00 1.00 0.60 0.00 
SPDBVc 0.50 0.50 0.50 0.50 0.50 0.50 0.50 0.50 0.50 0.50 0.50 0.50 
SPDBVc 0.50 0.50 0.50 0.50 0.50 0.50 0.50 0.50 0.50 0.50 0.50 0.50 
SPDBVc 0.50 0.50 0.50 0.50 0.50 0.50 0.50 0.50 0.50 0.50 0.50 0.50 
SPDBVc 0.50 0.50 0.50 1.00 0.60 0.00 1.00 0.60 0.00 1.00 0.60 0.00 
SPDBVc 1.00 0.60 0.00 1.00 0.60 0.00 1.00 0.60 0.00 0.50 0.50 0.50 
SPDBVc 0.00 0.60 1.00 0.00 0.60 1.00 0.50 0.50 0.50 0.50 0.50 0.50 
SPDBVc 0.50 0.50 0.50 0.50 0.50 0.50 0.50 0.50 0.50 0.50 0.50 0.50 
SPDBVc 0.00 0.60 1.00 0.00 0.60 1.00 0.00 0.60 1.00 0.00 0.60 1.00 
SPDBVc 0.00 0.60 1.00 0.00 0.60 1.00 0.00 0.60 1.00 0.00 0.60 1.00 
SPDBVc 0.00 0.60 1.00 0.00 0.60 1.00 0.00 0.60 1.00 0.50 0.50 0.50 
SPDBVc 0.50 0.50 0.50 0.50 0.50 0.50 0.50 0.50 0.50 1.00 0.60 0.00 
SPDBVc 1.00 0.60 0.00 1.00 0.60 0.00 1.00 0.60 0.00 1.00 0.60 0.00 
SPDBVc 1.00 0.60 0.00 1.00 0.60 0.00 1.00 0.60 0.00 1.00 0.60 0.00 
SPDBVc 0.50 0.50 0.50 0.50 0.50 0.50 0.50 0.50 0.50 0.00 0.60 1.00 
SPDBVc 0.00 0.60 1.00 0.00 0.60 1.00 0.00 0.60 1.00 0.50 0.50 0.50 
SPDBVc 0.50 0.50 0.50 0.50 0.50 0.50 0.00 0.60 1.00 0.50 0.50 0.50 
SPDBVc 0.50 0.50 0.50 0.50 0.50 0.50 0.50 0.50 0.50 0.50 0.50 0.50 
SPDBVc 0.50 0.50 0.50 0.50 0.50 0.50 0.50 0.50 0.50 0.50 0.50 0.50 
SPDBVc 0.50 0.50 0.50 0.50 0.50 0.50 0.50 0.50 0.50 0.50 0.50 0.50 
SPDBVc 0.50 0.50 0.50 0.50 0.50 0.50 0.50 0.50 0.50 0.50 0.50 0.50 
SPDBVc 0.50 0.50 0.50 0.50 0.50 0.50 0.50 0.50 0.50 0.50 0.50 0.50 
SPDBVc 0.50 0.50 0.50 0.50 0.50 0.50 0.50 0.50 0.50 0.50 0.50 0.50 
SPDBVc 0.00 0.60 1.00 0.00 0.60 1.00 0.00 0.60 1.00 0.00 0.60 1.00 
SPDBVc 0.00 0.60 1.00 0.00 0.60 1.00 0.00 0.60 1.00 0.00 0.60 1.00 
SPDBVc 0.00 0.60 1.00 0.00 0.60 1.00 0.00 0.60 1.00 0.50 0.50 0.50 
SPDBVc 0.50 0.50 0.50 1.00 0.60 0.00 1.00 0.60 0.00 1.00 0.60 0.00 
SPDBVc 1.00 0.60 0.00 1.00 0.60 0.00 1.00 0.60 0.00 1.00 0.60 0.00 
SPDBVc 1.00 0.60 0.00 1.00 0.60 0.00 1.00 0.60 0.00 1.00 0.60 0.00 
SPDBVc 1.00 0.60 0.00 0.50 0.50 0.50 0.50 0.50 0.50 0.50 0.50 0.50 
SPDBVc 0.50 0.50 0.50 0.50 0.50 0.50 0.50 0.50 0.50 1.00 0.60 0.00 
SPDBVc 1.00 0.60 0.00 1.00 0.60 0.00 1.00 0.60 0.00 1.00 0.60 0.00 
SPDBVc 1.00 0.60 0.00 1.00 0.60 0.00 1.00 0.60 0.00 1.00 0.60 0.00 
SPDBVc 1.00 0.60 0.00 1.00 0.60 0.00 1.00 0.60 0.00 0.50 0.50 0.50 
SPDBVc 0.50 0.50 0.50 0.50 0.50 0.50 0.00 0.00 0.00 
SPDBVl 1.00 1.00 0.00 1.00 1.00 0.00 1.00 1.00 0.00 1.00 1.00 0.00 
SPDBVl 1.00 1.00 0.00 1.00 1.00 0.00 1.00 1.00 0.00 1.00 1.00 0.00 
SPDBVl 1.00 1.00 0.00 1.00 1.00 0.00 1.00 1.00 0.00 1.00 1.00 0.00 
SPDBVl 1.00 1.00 0.00 1.00 1.00 0.00 1.00 1.00 0.00 1.00 1.00 0.00 
SPDBVl 1.00 1.00 0.00 1.00 1.00 0.00 1.00 1.00 0.00 1.00 1.00 0.00 
SPDBVl 1.00 1.00 0.00 1.00 1.00 0.00 1.00 1.00 0.00 1.00 1.00 0.00 
SPDBVl 1.00 1.00 0.00 1.00 1.00 0.00 1.00 1.00 0.00 1.00 1.00 0.00 
SPDBVl 1.00 1.00 0.00 1.00 1.00 0.00 1.00 1.00 0.00 1.00 1.00 0.00 
SPDBVl 1.00 1.00 0.00 1.00 1.00 0.00 1.00 1.00 0.00 1.00 1.00 0.00 
SPDBVl 1.00 1.00 0.00 1.00 1.00 0.00 1.00 1.00 0.00 1.00 1.00 0.00 
SPDBVl 1.00 1.00 0.00 1.00 1.00 0.00 1.00 1.00 0.00 1.00 1.00 0.00 
SPDBVl 1.00 1.00 0.00 1.00 1.00 0.00 1.00 1.00 0.00 1.00 1.00 0.00 
SPDBVl 1.00 1.00 0.00 1.00 1.00 0.00 1.00 1.00 0.00 1.00 1.00 0.00 
SPDBVl 1.00 1.00 0.00 1.00 1.00 0.00 1.00 1.00 0.00 1.00 1.00 0.00 
SPDBVl 1.00 1.00 0.00 1.00 1.00 0.00 1.00 1.00 0.00 1.00 1.00 0.00 
SPDBVl 1.00 1.00 0.00 1.00 1.00 0.00 1.00 1.00 0.00 1.00 1.00 0.00 
SPDBVl 1.00 1.00 0.00 1.00 1.00 0.00 1.00 1.00 0.00 1.00 1.00 0.00 
SPDBVl 1.00 1.00 0.00 1.00 1.00 0.00 1.00 1.00 0.00 1.00 1.00 0.00 
SPDBVl 1.00 1.00 0.00 1.00 1.00 0.00 1.00 1.00 0.00 1.00 1.00 0.00 
SPDBVl 1.00 1.00 0.00 1.00 1.00 0.00 1.00 1.00 0.00 1.00 1.00 0.00 
SPDBVl 1.00 1.00 0.00 1.00 1.00 0.00 1.00 1.00 0.00 1.00 1.00 0.00 
SPDBVl 1.00 1.00 0.00 1.00 1.00 0.00 1.00 1.00 0.00 1.00 1.00 0.00 
SPDBVl 1.00 1.00 0.00 1.00 1.00 0.00 1.00 1.00 0.00 1.00 1.00 0.00 
SPDBVl 1.00 1.00 0.00 1.00 1.00 0.00 1.00 1.00 0.00 1.00 1.00 0.00 
SPDBVl 1.00 1.00 0.00 1.00 1.00 0.00 1.00 1.00 0.00 1.00 1.00 0.00 
SPDBVl 1.00 1.00 0.00 1.00 1.00 0.00 1.00 1.00 0.00 1.00 1.00 0.00 
SPDBVl 1.00 1.00 0.00 1.00 1.00 0.00 1.00 1.00 0.00 1.00 1.00 0.00 
SPDBVl 1.00 1.00 0.00 1.00 1.00 0.00 1.00 1.00 0.00 1.00 1.00 0.00 
SPDBVl 1.00 1.00 0.00 1.00 1.00 0.00 1.00 1.00 0.00 1.00 1.00 0.00 
SPDBVl 1.00 1.00 0.00 1.00 1.00 0.00 1.00 1.00 0.00 1.00 1.00 0.00 
SPDBVl 1.00 1.00 0.00 1.00 1.00 0.00 1.00 1.00 0.00 1.00 1.00 0.00 
SPDBVl 1.00 1.00 0.00 1.00 1.00 0.00 1.00 1.00 0.00 1.00 1.00 0.00 
SPDBVl 1.00 1.00 0.00 1.00 1.00 0.00 1.00 1.00 0.00 1.00 1.00 0.00 
SPDBVl 1.00 1.00 0.00 1.00 1.00 0.00 1.00 1.00 0.00 1.00 1.00 0.00 
SPDBVl 1.00 1.00 0.00 1.00 1.00 0.00 1.00 1.00 0.00 1.00 1.00 0.00 
SPDBVl 1.00 1.00 0.00 1.00 1.00 0.00 1.00 1.00 0.00 1.00 1.00 0.00 
SPDBVl 1.00 1.00 0.00 1.00 1.00 0.00 1.00 1.00 0.00 1.00 1.00 0.00 
SPDBVl 1.00 1.00 0.00 1.00 1.00 0.00 1.00 1.00 0.00 1.00 1.00 0.00 
SPDBVl 1.00 1.00 0.00 1.00 1.00 0.00 1.00 1.00 0.00 1.00 1.00 0.00 
SPDBVl 1.00 1.00 0.00 1.00 1.00 0.00 1.00 1.00 0.00 1.00 1.00 0.00 
SPDBVl 1.00 1.00 0.00 1.00 1.00 0.00 1.00 1.00 0.00 1.00 1.00 0.00 
SPDBVl 1.00 1.00 0.00 1.00 1.00 0.00 1.00 1.00 0.00 1.00 1.00 0.00 
SPDBVl 1.00 1.00 0.00 1.00 1.00 0.00 1.00 1.00 0.00 1.00 1.00 0.00 
SPDBVl 1.00 1.00 0.00 1.00 1.00 0.00 1.00 1.00 0.00 1.00 1.00 0.00 
SPDBVl 1.00 1.00 0.00 1.00 1.00 0.00 1.00 1.00 0.00 1.00 1.00 0.00 
SPDBVl 1.00 1.00 0.00 1.00 1.00 0.00 1.00 1.00 0.00 1.00 1.00 0.00 
SPDBVl 1.00 1.00 0.00 1.00 1.00 0.00 1.00 1.00 0.00 1.00 1.00 0.00 
SPDBVl 1.00 1.00 0.00 1.00 1.00 0.00 1.00 1.00 0.00 1.00 1.00 0.00 
SPDBVl 1.00 1.00 0.00 1.00 1.00 0.00 1.00 1.00 0.00 1.00 1.00 0.00 
SPDBVl 1.00 1.00 0.00 1.00 1.00 0.00 1.00 1.00 0.00 1.00 1.00 0.00 
SPDBVl 1.00 1.00 0.00 1.00 1.00 0.00 1.00 1.00 0.00 1.00 1.00 0.00 
SPDBVl 1.00 1.00 0.00 1.00 1.00 0.00 1.00 1.00 0.00 1.00 1.00 0.00 
SPDBVl 1.00 1.00 0.00 1.00 1.00 0.00 1.00 1.00 0.00 1.00 1.00 0.00 
SPDBVl 1.00 1.00 0.00 1.00 1.00 0.00 1.00 1.00 0.00 1.00 1.00 0.00 
SPDBVl 1.00 1.00 0.00 1.00 1.00 0.00 1.00 1.00 0.00 
SPDBVb 0.00 0.00 0.00
END
