# Supplementary material for: Molecular phylogenetics and comparative modeling of HEN1, a methyltransferase involved in plant microRNA biogenesis
Source: BMC Evol Biol. 2006 Jan 24;6:6. doi: 10.1186/1471-2148-6-6 (PMC1397878; doi:10.1186/1471-2148-6-6)
Supplement: Additional File 5 — 5th model of the HEN1 CTD (aa 694–911) in the Protein Data Bank format. A representative of the 5th cluster of decoys obtained after re-folding the insertion (aa 829–859) using ROSETTA. [file 1471-2148-6-6-S5.pdb]

COMPND    ?
REMARK    File generated by Swiss-PdbViewer  3.70b15
REMARK    http://www.expasy.org/spdbv/
ATOM      1  N   LYS A 694       7.563  59.733 -13.292  1.00  0.00
ATOM      2  CA  LYS A 694       7.272  58.340 -13.608  1.00  0.00
ATOM      3  C   LYS A 694       6.659  57.620 -12.414  1.00  0.00
ATOM      4  O   LYS A 694       6.697  58.119 -11.289  1.00  0.00
ATOM      5  CB  LYS A 694       8.541  57.617 -14.062  1.00  0.00
ATOM      6  CG  LYS A 694       9.618  57.502 -12.991  1.00  0.00
ATOM      7  CD  LYS A 694      10.786  56.654 -13.469  1.00  0.00
ATOM      8  CE  LYS A 694      11.609  57.385 -14.520  1.00  0.00
ATOM      9  NZ  LYS A 694      12.802  56.599 -14.938  1.00  0.00
ATOM     10  N   PRO A 695       6.092  56.445 -12.664  1.00  0.00
ATOM     11  CA  PRO A 695       5.583  55.596 -11.594  1.00  0.00
ATOM     12  C   PRO A 695       6.702  55.158 -10.659  1.00  0.00
ATOM     13  O   PRO A 695       7.777  54.757 -11.105  1.00  0.00
ATOM     14  CB  PRO A 695       4.944  54.406 -12.330  1.00  0.00
ATOM     15  CG  PRO A 695       4.603  54.933 -13.696  1.00  0.00
ATOM     16  CD  PRO A 695       5.896  55.844 -13.990  1.00  0.00
ATOM     17  N   PRO A 696       6.445  55.238  -9.358  1.00  0.00
ATOM     18  CA  PRO A 696       7.455  54.923  -8.356  1.00  0.00
ATOM     19  C   PRO A 696       7.747  53.429  -8.318  1.00  0.00
ATOM     20  O   PRO A 696       6.864  52.609  -8.569  1.00  0.00
ATOM     21  CB  PRO A 696       6.848  55.428  -7.036  1.00  0.00
ATOM     22  CG  PRO A 696       5.360  55.371  -7.248  1.00  0.00
ATOM     23  CD  PRO A 696       5.233  55.818  -8.762  1.00  0.00
ATOM     24  N   LEU A 697       8.989  53.080  -8.004  1.00  0.00
ATOM     25  CA  LEU A 697       9.400  51.683  -7.936  1.00  0.00
ATOM     26  C   LEU A 697      10.438  51.466  -6.843  1.00  0.00
ATOM     27  O   LEU A 697      11.047  52.417  -6.354  1.00  0.00
ATOM     28  CB  LEU A 697       9.957  51.208  -9.285  1.00  0.00
ATOM     29  CG  LEU A 697       8.983  51.190 -10.466  1.00  0.00
ATOM     30  CD1 LEU A 697       9.655  50.977 -11.814  1.00  0.00
ATOM     31  CD2 LEU A 697       7.818  50.226 -10.285  1.00  0.00
ATOM     32  N   SER A 698      10.634  50.209  -6.461  1.00  0.00
ATOM     33  CA  SER A 698      11.652  49.855  -5.480  1.00  0.00
ATOM     34  C   SER A 698      13.047  50.201  -5.985  1.00  0.00
ATOM     35  O   SER A 698      13.917  50.599  -5.210  1.00  0.00
ATOM     36  CB  SER A 698      11.491  48.338  -5.347  1.00  0.00
ATOM     37  OG  SER A 698      11.826  47.683  -6.557  1.00  0.00
ATOM     38  N   LYS A 699      13.254  50.047  -7.288  1.00  0.00
ATOM     39  CA  LYS A 699      14.542  50.349  -7.900  1.00  0.00
ATOM     40  C   LYS A 699      14.862  51.836  -7.807  1.00  0.00
ATOM     41  O   LYS A 699      16.012  52.222  -7.603  1.00  0.00
ATOM     42  CB  LYS A 699      14.561  49.897  -9.360  1.00  0.00
ATOM     43  CG  LYS A 699      15.889  50.119 -10.071  1.00  0.00
ATOM     44  CD  LYS A 699      15.858  49.566 -11.489  1.00  0.00
ATOM     45  CE  LYS A 699      17.179  49.802 -12.205  1.00  0.00
ATOM     46  NZ  LYS A 699      17.159  49.276 -13.597  1.00  0.00
ATOM     47  N   GLN A 700      13.837  52.666  -7.961  1.00  0.00
ATOM     48  CA  GLN A 700      13.997  54.111  -7.847  1.00  0.00
ATOM     49  C   GLN A 700      14.287  54.521  -6.409  1.00  0.00
ATOM     50  O   GLN A 700      15.077  55.432  -6.161  1.00  0.00
ATOM     51  CB  GLN A 700      12.722  54.813  -8.302  1.00  0.00
ATOM     52  CG  GLN A 700      12.526  54.595  -9.798  1.00  0.00
ATOM     53  CD  GLN A 700      13.690  55.171 -10.593  1.00  0.00
ATOM     54  OE1 GLN A 700      14.127  56.291 -10.336  1.00  0.00
ATOM     55  NE2 GLN A 700      14.189  54.403 -11.563  1.00  0.00
ATOM     56  N   ARG A 701      13.641  53.845  -5.465  1.00  0.00
ATOM     57  CA  ARG A 701      13.874  54.096  -4.048  1.00  0.00
ATOM     58  C   ARG A 701      15.333  53.855  -3.679  1.00  0.00
ATOM     59  O   ARG A 701      15.912  54.596  -2.886  1.00  0.00
ATOM     60  CB  ARG A 701      12.963  53.215  -3.190  1.00  0.00
ATOM     61  CG  ARG A 701      11.474  53.461  -3.394  1.00  0.00
ATOM     62  CD  ARG A 701      10.636  52.501  -2.564  1.00  0.00
ATOM     63  NE  ARG A 701       9.205  52.705  -2.770  1.00  0.00
ATOM     64  CZ  ARG A 701       8.477  51.810  -2.111  1.00  0.00
ATOM     65  NH1 ARG A 701       7.154  51.846  -2.185  1.00  0.00
ATOM     66  NH2 ARG A 701       9.072  50.878  -1.378  1.00  0.00
ATOM     67  N   VAL A 702      15.919  52.813  -4.258  1.00  0.00
ATOM     68  CA  VAL A 702      17.295  52.486  -4.006  1.00  0.00
ATOM     69  C   VAL A 702      18.169  53.577  -4.525  1.00  0.00
ATOM     70  O   VAL A 702      19.102  54.014  -3.852  1.00  0.00
ATOM     71  CB  VAL A 702      17.685  51.144  -4.654  1.00  0.00
ATOM     72  CG1 VAL A 702      19.184  50.913  -4.539  1.00  0.00
ATOM     73  CG2 VAL A 702      16.920  49.998  -4.008  1.00  0.00
ATOM     74  N   GLU A 703      17.880  54.055  -5.748  1.00  0.00
ATOM     75  CA  GLU A 703      18.686  55.071  -6.352  1.00  0.00
ATOM     76  C   GLU A 703      18.594  56.297  -5.503  1.00  0.00
ATOM     77  O   GLU A 703      19.594  56.956  -5.231  1.00  0.00
ATOM     78  CB  GLU A 703      18.227  55.337  -7.787  1.00  0.00
ATOM     79  CG  GLU A 703      18.533  54.210  -8.765  1.00  0.00
ATOM     80  CD  GLU A 703      17.941  54.486 -10.119  1.00  0.00
ATOM     81  OE1 GLU A 703      17.262  55.474 -10.260  1.00  0.00
ATOM     82  OE2 GLU A 703      18.258  53.771 -11.040  1.00  0.00
ATOM     83  N   TYR A 704      17.373  56.616  -5.042  1.00  0.00
ATOM     84  CA  TYR A 704      17.125  57.781  -4.245  1.00  0.00
ATOM     85  C   TYR A 704      17.871  57.679  -2.952  1.00  0.00
ATOM     86  O   TYR A 704      18.517  58.636  -2.529  1.00  0.00
ATOM     87  CB  TYR A 704      15.624  57.950  -3.996  1.00  0.00
ATOM     88  CG  TYR A 704      14.808  58.117  -5.258  1.00  0.00
ATOM     89  CD1 TYR A 704      15.393  57.982  -6.508  1.00  0.00
ATOM     90  CD2 TYR A 704      13.453  58.407  -5.194  1.00  0.00
ATOM     91  CE1 TYR A 704      14.652  58.134  -7.664  1.00  0.00
ATOM     92  CE2 TYR A 704      12.702  58.560  -6.343  1.00  0.00
ATOM     93  CZ  TYR A 704      13.305  58.424  -7.577  1.00  0.00
ATOM     94  OH  TYR A 704      12.562  58.575  -8.724  1.00  0.00
ATOM     95  N   ALA A 705      17.816  56.509  -2.290  1.00  0.00
ATOM     96  CA  ALA A 705      18.456  56.353  -1.016  1.00  0.00
ATOM     97  C   ALA A 705      19.933  56.510  -1.164  1.00  0.00
ATOM     98  O   ALA A 705      20.577  57.201  -0.376  1.00  0.00
ATOM     99  CB  ALA A 705      18.104  55.003  -0.408  1.00  0.00
ATOM    100  N   LEU A 706      20.511  55.885  -2.202  1.00  0.00
ATOM    101  CA  LEU A 706      21.933  55.910  -2.353  1.00  0.00
ATOM    102  C   LEU A 706      22.361  57.321  -2.588  1.00  0.00
ATOM    103  O   LEU A 706      23.344  57.787  -2.013  1.00  0.00
ATOM    104  CB  LEU A 706      22.380  54.994  -3.501  1.00  0.00
ATOM    105  CG  LEU A 706      22.061  53.504  -3.358  1.00  0.00
ATOM    106  CD1 LEU A 706      22.548  52.657  -4.524  1.00  0.00
ATOM    107  CD2 LEU A 706      22.506  52.906  -2.031  1.00  0.00
ATOM    108  N   LYS A 707      21.604  58.056  -3.421  1.00  0.00
ATOM    109  CA  LYS A 707      22.015  59.379  -3.785  1.00  0.00
ATOM    110  C   LYS A 707      22.116  60.231  -2.561  1.00  0.00
ATOM    111  O   LYS A 707      23.075  60.983  -2.395  1.00  0.00
ATOM    112  CB  LYS A 707      21.037  59.986  -4.792  1.00  0.00
ATOM    113  CG  LYS A 707      21.085  59.352  -6.176  1.00  0.00
ATOM    114  CD  LYS A 707      20.088  60.006  -7.120  1.00  0.00
ATOM    115  CE  LYS A 707      20.119  59.357  -8.496  1.00  0.00
ATOM    116  NZ  LYS A 707      19.123  59.965  -9.420  1.00  0.00
ATOM    117  N   HIS A 708      21.129  60.116  -1.659  1.00  0.00
ATOM    118  CA  HIS A 708      21.065  60.970  -0.510  1.00  0.00
ATOM    119  C   HIS A 708      22.267  60.786   0.360  1.00  0.00
ATOM    120  O   HIS A 708      22.853  61.764   0.823  1.00  0.00
ATOM    121  CB  HIS A 708      19.788  60.702   0.292  1.00  0.00
ATOM    122  CG  HIS A 708      18.529  60.993  -0.465  1.00  0.00
ATOM    123  ND1 HIS A 708      17.289  60.568  -0.037  1.00  0.00
ATOM    124  CD2 HIS A 708      18.320  61.662  -1.623  1.00  0.00
ATOM    125  CE1 HIS A 708      16.369  60.967  -0.899  1.00  0.00
ATOM    126  NE2 HIS A 708      16.969  61.631  -1.870  1.00  0.00
ATOM    127  N   ILE A 709      22.691  59.538   0.618  1.00  0.00
ATOM    128  CA  ILE A 709      23.832  59.435   1.476  1.00  0.00
ATOM    129  C   ILE A 709      24.997  59.349   0.555  1.00  0.00
ATOM    130  O   ILE A 709      25.483  58.259   0.254  1.00  0.00
ATOM    131  CB  ILE A 709      23.729  58.216   2.409  1.00  0.00
ATOM    132  CG1 ILE A 709      22.454  58.295   3.252  1.00  0.00
ATOM    133  CG2 ILE A 709      24.956  58.125   3.304  1.00  0.00
ATOM    134  CD1 ILE A 709      22.285  57.141   4.215  1.00  0.00
ATOM    135  N   ARG A 710      25.501  60.528   0.129  1.00  0.00
ATOM    136  CA  ARG A 710      26.528  60.564  -0.866  1.00  0.00
ATOM    137  C   ARG A 710      27.678  59.774  -0.358  1.00  0.00
ATOM    138  O   ARG A 710      28.308  60.105   0.645  1.00  0.00
ATOM    139  CB  ARG A 710      26.922  62.010  -1.179  1.00  0.00
ATOM    140  CG  ARG A 710      27.907  62.160  -2.329  1.00  0.00
ATOM    141  CD  ARG A 710      28.226  63.623  -2.597  1.00  0.00
ATOM    142  NE  ARG A 710      27.052  64.367  -3.041  1.00  0.00
ATOM    143  CZ  ARG A 710      26.832  64.213  -4.342  1.00  0.00
ATOM    144  NH1 ARG A 710      25.803  64.819  -4.919  1.00  0.00
ATOM    145  NH2 ARG A 710      27.640  63.453  -5.069  1.00  0.00
ATOM    146  N   GLU A 711      27.967  58.690  -1.096  1.00  0.00
ATOM    147  CA  GLU A 711      28.933  57.712  -0.711  1.00  0.00
ATOM    148  C   GLU A 711      30.307  58.192  -1.011  1.00  0.00
ATOM    149  O   GLU A 711      30.517  59.127  -1.781  1.00  0.00
ATOM    150  CB  GLU A 711      28.662  56.383  -1.420  1.00  0.00
ATOM    151  CG  GLU A 711      27.438  55.636  -0.909  1.00  0.00
ATOM    152  CD  GLU A 711      26.183  56.127  -1.574  1.00  0.00
ATOM    153  OE1 GLU A 711      26.275  56.991  -2.412  1.00  0.00
ATOM    154  OE2 GLU A 711      25.143  55.560  -1.327  1.00  0.00
ATOM    155  N   SER A 712      31.281  57.550  -0.342  1.00  0.00
ATOM    156  CA  SER A 712      32.669  57.826  -0.537  1.00  0.00
ATOM    157  C   SER A 712      33.281  56.508  -0.888  1.00  0.00
ATOM    158  O   SER A 712      32.766  55.457  -0.512  1.00  0.00
ATOM    159  CB  SER A 712      33.113  58.342   0.835  1.00  0.00
ATOM    160  OG  SER A 712      32.419  59.528   1.182  1.00  0.00
ATOM    161  N   SER A 713      34.407  56.534  -1.622  1.00  0.00
ATOM    162  CA  SER A 713      35.013  55.319  -2.078  1.00  0.00
ATOM    163  C   SER A 713      35.341  54.476  -0.894  1.00  0.00
ATOM    164  O   SER A 713      35.062  53.278  -0.886  1.00  0.00
ATOM    165  CB  SER A 713      36.279  55.810  -2.785  1.00  0.00
ATOM    166  OG  SER A 713      35.958  56.560  -3.943  1.00  0.00
ATOM    167  N   ALA A 714      35.950  55.066   0.148  1.00  0.00
ATOM    168  CA  ALA A 714      36.221  54.226   1.272  1.00  0.00
ATOM    169  C   ALA A 714      35.130  54.472   2.253  1.00  0.00
ATOM    170  O   ALA A 714      35.195  55.396   3.061  1.00  0.00
ATOM    171  CB  ALA A 714      37.605  54.521   1.833  1.00  0.00
ATOM    172  N   SER A 715      34.097  53.620   2.215  1.00  0.00
ATOM    173  CA  SER A 715      33.023  53.785   3.136  1.00  0.00
ATOM    174  C   SER A 715      32.599  52.411   3.512  1.00  0.00
ATOM    175  O   SER A 715      32.650  51.492   2.695  1.00  0.00
ATOM    176  CB  SER A 715      31.967  54.520   2.304  1.00  0.00
ATOM    177  OG  SER A 715      30.797  54.761   3.065  1.00  0.00
ATOM    178  N   THR A 716      32.191  52.231   4.779  1.00  0.00
ATOM    179  CA  THR A 716      31.721  50.951   5.205  1.00  0.00
ATOM    180  C   THR A 716      30.252  51.126   5.368  1.00  0.00
ATOM    181  O   THR A 716      29.807  52.031   6.073  1.00  0.00
ATOM    182  CB  THR A 716      32.411  50.501   6.506  1.00  0.00
ATOM    183  OG1 THR A 716      33.824  50.399   6.290  1.00  0.00
ATOM    184  CG2 THR A 716      31.873  49.151   6.957  1.00  0.00
ATOM    185  N   LEU A 717      29.450  50.281   4.698  1.00  0.00
ATOM    186  CA  LEU A 717      28.039  50.486   4.799  1.00  0.00
ATOM    187  C   LEU A 717      27.417  49.245   5.353  1.00  0.00
ATOM    188  O   LEU A 717      27.772  48.135   4.959  1.00  0.00
ATOM    189  CB  LEU A 717      27.437  50.850   3.436  1.00  0.00
ATOM    190  CG  LEU A 717      25.973  51.298   3.424  1.00  0.00
ATOM    191  CD1 LEU A 717      25.695  52.467   2.493  1.00  0.00
ATOM    192  CD2 LEU A 717      24.987  50.165   3.177  1.00  0.00
ATOM    193  N   VAL A 718      26.498  49.406   6.332  1.00  0.00
ATOM    194  CA  VAL A 718      25.801  48.260   6.837  1.00  0.00
ATOM    195  C   VAL A 718      24.405  48.336   6.339  1.00  0.00
ATOM    196  O   VAL A 718      23.748  49.374   6.417  1.00  0.00
ATOM    197  CB  VAL A 718      25.840  48.208   8.376  1.00  0.00
ATOM    198  CG1 VAL A 718      25.228  49.469   8.968  1.00  0.00
ATOM    199  CG2 VAL A 718      25.112  46.974   8.886  1.00  0.00
ATOM    200  N   ASP A 719      23.920  47.211   5.797  1.00  0.00
ATOM    201  CA  ASP A 719      22.580  47.173   5.314  1.00  0.00
ATOM    202  C   ASP A 719      21.831  46.290   6.250  1.00  0.00
ATOM    203  O   ASP A 719      22.163  45.116   6.408  1.00  0.00
ATOM    204  CB  ASP A 719      22.544  46.671   3.868  1.00  0.00
ATOM    205  CG  ASP A 719      21.157  46.656   3.241  1.00  0.00
ATOM    206  OD1 ASP A 719      20.261  47.229   3.814  1.00  0.00
ATOM    207  OD2 ASP A 719      21.036  46.210   2.125  1.00  0.00
ATOM    208  N   PHE A 720      20.798  46.841   6.912  1.00  0.00
ATOM    209  CA  PHE A 720      20.073  46.039   7.846  1.00  0.00
ATOM    210  C   PHE A 720      18.896  45.486   7.111  1.00  0.00
ATOM    211  O   PHE A 720      18.207  46.209   6.393  1.00  0.00
ATOM    212  CB  PHE A 720      19.666  46.873   9.063  1.00  0.00
ATOM    213  CG  PHE A 720      20.828  47.467   9.806  1.00  0.00
ATOM    214  CD1 PHE A 720      21.050  48.837   9.795  1.00  0.00
ATOM    215  CD2 PHE A 720      21.702  46.659  10.517  1.00  0.00
ATOM    216  CE1 PHE A 720      22.118  49.384  10.479  1.00  0.00
ATOM    217  CE2 PHE A 720      22.771  47.204  11.202  1.00  0.00
ATOM    218  CZ  PHE A 720      22.979  48.568  11.183  1.00  0.00
ATOM    219  N   GLY A 721      18.632  44.175   7.271  1.00  0.00
ATOM    220  CA  GLY A 721      17.529  43.598   6.562  1.00  0.00
ATOM    221  C   GLY A 721      17.896  43.588   5.114  1.00  0.00
ATOM    222  O   GLY A 721      17.128  44.032   4.262  1.00  0.00
ATOM    223  N   CYS A 722      19.095  43.062   4.808  1.00  0.00
ATOM    224  CA  CYS A 722      19.635  43.044   3.479  1.00  0.00
ATOM    225  C   CYS A 722      18.731  42.270   2.571  1.00  0.00
ATOM    226  O   CYS A 722      18.560  42.635   1.408  1.00  0.00
ATOM    227  CB  CYS A 722      20.972  42.327   3.668  1.00  0.00
ATOM    228  SG  CYS A 722      21.985  42.226   2.173  1.00  0.00
ATOM    229  N   GLY A 723      18.139  41.165   3.054  1.00  0.00
ATOM    230  CA  GLY A 723      17.249  40.432   2.204  1.00  0.00
ATOM    231  C   GLY A 723      18.044  39.815   1.094  1.00  0.00
ATOM    232  O   GLY A 723      19.058  39.159   1.331  1.00  0.00
ATOM    233  N   SER A 724      17.573  40.010  -0.154  1.00  0.00
ATOM    234  CA  SER A 724      18.183  39.445  -1.327  1.00  0.00
ATOM    235  C   SER A 724      19.522  40.075  -1.538  1.00  0.00
ATOM    236  O   SER A 724      20.377  39.502  -2.213  1.00  0.00
ATOM    237  CB  SER A 724      17.206  39.831  -2.441  1.00  0.00
ATOM    238  OG  SER A 724      17.182  41.234  -2.635  1.00  0.00
ATOM    239  N   GLY A 725      19.751  41.272  -0.965  1.00  0.00
ATOM    240  CA  GLY A 725      21.037  41.885  -1.129  1.00  0.00
ATOM    241  C   GLY A 725      21.025  42.831  -2.291  1.00  0.00
ATOM    242  O   GLY A 725      22.080  43.177  -2.819  1.00  0.00
ATOM    243  N   SER A 726      19.832  43.277  -2.730  1.00  0.00
ATOM    244  CA  SER A 726      19.774  44.190  -3.838  1.00  0.00
ATOM    245  C   SER A 726      20.452  45.473  -3.472  1.00  0.00
ATOM    246  O   SER A 726      21.222  46.022  -4.259  1.00  0.00
ATOM    247  CB  SER A 726      18.271  44.398  -4.034  1.00  0.00
ATOM    248  OG  SER A 726      17.641  43.203  -4.459  1.00  0.00
ATOM    249  N   LEU A 727      20.174  45.988  -2.261  1.00  0.00
ATOM    250  CA  LEU A 727      20.732  47.245  -1.848  1.00  0.00
ATOM    251  C   LEU A 727      22.216  47.119  -1.761  1.00  0.00
ATOM    252  O   LEU A 727      22.950  48.002  -2.206  1.00  0.00
ATOM    253  CB  LEU A 727      20.141  47.693  -0.504  1.00  0.00
ATOM    254  CG  LEU A 727      20.464  49.119  -0.049  1.00  0.00
ATOM    255  CD1 LEU A 727      20.125  50.185  -1.079  1.00  0.00
ATOM    256  CD2 LEU A 727      19.880  49.474   1.311  1.00  0.00
ATOM    257  N   LEU A 728      22.690  45.993  -1.201  1.00  0.00
ATOM    258  CA  LEU A 728      24.094  45.819  -0.995  1.00  0.00
ATOM    259  C   LEU A 728      24.785  45.838  -2.317  1.00  0.00
ATOM    260  O   LEU A 728      25.825  46.475  -2.468  1.00  0.00
ATOM    261  CB  LEU A 728      24.380  44.513  -0.242  1.00  0.00
ATOM    262  CG  LEU A 728      25.773  44.363   0.374  1.00  0.00
ATOM    263  CD1 LEU A 728      25.909  43.165   1.303  1.00  0.00
ATOM    264  CD2 LEU A 728      26.902  44.385  -0.647  1.00  0.00
ATOM    265  N   ASP A 729      24.213  45.147  -3.316  1.00  0.00
ATOM    266  CA  ASP A 729      24.859  45.024  -4.589  1.00  0.00
ATOM    267  C   ASP A 729      25.009  46.369  -5.219  1.00  0.00
ATOM    268  O   ASP A 729      26.080  46.715  -5.715  1.00  0.00
ATOM    269  CB  ASP A 729      24.068  44.084  -5.503  1.00  0.00
ATOM    270  CG  ASP A 729      24.158  42.612  -5.122  1.00  0.00
ATOM    271  OD1 ASP A 729      24.996  42.278  -4.319  1.00  0.00
ATOM    272  OD2 ASP A 729      23.295  41.864  -5.513  1.00  0.00
ATOM    273  N   SER A 730      23.933  47.172  -5.205  1.00  0.00
ATOM    274  CA  SER A 730      23.984  48.460  -5.828  1.00  0.00
ATOM    275  C   SER A 730      25.001  49.276  -5.098  1.00  0.00
ATOM    276  O   SER A 730      25.803  49.990  -5.699  1.00  0.00
ATOM    277  CB  SER A 730      22.565  48.998  -5.622  1.00  0.00
ATOM    278  OG  SER A 730      21.618  48.230  -6.343  1.00  0.00
ATOM    279  N   LEU A 731      24.996  49.167  -3.762  1.00  0.00
ATOM    280  CA  LEU A 731      25.886  49.920  -2.934  1.00  0.00
ATOM    281  C   LEU A 731      27.300  49.530  -3.222  1.00  0.00
ATOM    282  O   LEU A 731      28.175  50.383  -3.354  1.00  0.00
ATOM    283  CB  LEU A 731      25.560  49.714  -1.449  1.00  0.00
ATOM    284  CG  LEU A 731      24.354  50.475  -0.893  1.00  0.00
ATOM    285  CD1 LEU A 731      23.861  49.953   0.447  1.00  0.00
ATOM    286  CD2 LEU A 731      24.548  51.983  -0.848  1.00  0.00
ATOM    287  N   LEU A 732      27.574  48.218  -3.310  1.00  0.00
ATOM    288  CA  LEU A 732      28.933  47.817  -3.493  1.00  0.00
ATOM    289  C   LEU A 732      29.383  48.210  -4.862  1.00  0.00
ATOM    290  O   LEU A 732      30.473  48.754  -5.035  1.00  0.00
ATOM    291  CB  LEU A 732      29.093  46.306  -3.277  1.00  0.00
ATOM    292  CG  LEU A 732      30.523  45.765  -3.214  1.00  0.00
ATOM    293  CD1 LEU A 732      31.352  46.349  -2.080  1.00  0.00
ATOM    294  CD2 LEU A 732      30.604  44.245  -3.217  1.00  0.00
ATOM    295  N   ASP A 733      28.521  47.970  -5.868  1.00  0.00
ATOM    296  CA  ASP A 733      28.817  48.284  -7.235  1.00  0.00
ATOM    297  C   ASP A 733      28.364  49.684  -7.461  1.00  0.00
ATOM    298  O   ASP A 733      28.287  50.476  -6.523  1.00  0.00
ATOM    299  CB  ASP A 733      28.131  47.289  -8.175  1.00  0.00
ATOM    300  CG  ASP A 733      28.610  45.852  -8.027  1.00  0.00
ATOM    301  OD1 ASP A 733      29.799  45.647  -7.958  1.00  0.00
ATOM    302  OD2 ASP A 733      27.788  44.990  -7.826  1.00  0.00
ATOM    303  N   TYR A 734      28.083  50.047  -8.728  1.00  0.00
ATOM    304  CA  TYR A 734      27.664  51.396  -8.936  1.00  0.00
ATOM    305  C   TYR A 734      28.824  52.292  -8.669  1.00  0.00
ATOM    306  O   TYR A 734      29.825  51.911  -8.063  1.00  0.00
ATOM    307  CB  TYR A 734      26.474  51.732  -8.036  1.00  0.00
ATOM    308  CG  TYR A 734      25.213  50.969  -8.376  1.00  0.00
ATOM    309  CD1 TYR A 734      25.050  50.382  -9.623  1.00  0.00
ATOM    310  CD2 TYR A 734      24.191  50.835  -7.450  1.00  0.00
ATOM    311  CE1 TYR A 734      23.901  49.683  -9.939  1.00  0.00
ATOM    312  CE2 TYR A 734      23.037  50.139  -7.754  1.00  0.00
ATOM    313  CZ  TYR A 734      22.895  49.564  -9.001  1.00  0.00
ATOM    314  OH  TYR A 734      21.749  48.869  -9.310  1.00  0.00
ATOM    315  N   PRO A 735      28.725  53.483  -9.169  1.00  0.00
ATOM    316  CA  PRO A 735      29.777  54.438  -8.999  1.00  0.00
ATOM    317  C   PRO A 735      29.982  54.695  -7.544  1.00  0.00
ATOM    318  O   PRO A 735      31.007  55.270  -7.184  1.00  0.00
ATOM    319  CB  PRO A 735      29.284  55.679  -9.762  1.00  0.00
ATOM    320  CG  PRO A 735      27.785  55.558  -9.773  1.00  0.00
ATOM    321  CD  PRO A 735      27.561  54.024  -9.904  1.00  0.00
ATOM    322  N   THR A 736      29.022  54.287  -6.692  1.00  0.00
ATOM    323  CA  THR A 736      29.192  54.498  -5.288  1.00  0.00
ATOM    324  C   THR A 736      30.466  53.820  -4.887  1.00  0.00
ATOM    325  O   THR A 736      31.328  54.445  -4.273  1.00  0.00
ATOM    326  CB  THR A 736      27.995  53.954  -4.487  1.00  0.00
ATOM    327  OG1 THR A 736      27.838  52.553  -4.748  1.00  0.00
ATOM    328  CG2 THR A 736      26.718  54.683  -4.874  1.00  0.00
ATOM    329  N   SER A 737      30.625  52.532  -5.259  1.00  0.00
ATOM    330  CA  SER A 737      31.844  51.804  -5.030  1.00  0.00
ATOM    331  C   SER A 737      32.336  51.988  -3.626  1.00  0.00
ATOM    332  O   SER A 737      33.436  52.495  -3.414  1.00  0.00
ATOM    333  CB  SER A 737      32.818  52.442  -6.024  1.00  0.00
ATOM    334  OG  SER A 737      32.362  52.284  -7.356  1.00  0.00
ATOM    335  N   LEU A 738      31.534  51.589  -2.624  1.00  0.00
ATOM    336  CA  LEU A 738      31.977  51.731  -1.267  1.00  0.00
ATOM    337  C   LEU A 738      33.021  50.688  -1.033  1.00  0.00
ATOM    338  O   LEU A 738      33.074  49.680  -1.735  1.00  0.00
ATOM    339  CB  LEU A 738      30.801  51.599  -0.289  1.00  0.00
ATOM    340  CG  LEU A 738      29.703  52.660  -0.383  1.00  0.00
ATOM    341  CD1 LEU A 738      28.624  52.524   0.681  1.00  0.00
ATOM    342  CD2 LEU A 738      30.231  54.086  -0.438  1.00  0.00
ATOM    343  N   GLN A 739      33.913  50.925  -0.053  1.00  0.00
ATOM    344  CA  GLN A 739      34.970  49.991   0.194  1.00  0.00
ATOM    345  C   GLN A 739      34.402  48.693   0.678  1.00  0.00
ATOM    346  O   GLN A 739      34.770  47.629   0.181  1.00  0.00
ATOM    347  CB  GLN A 739      35.917  50.547   1.251  1.00  0.00
ATOM    348  CG  GLN A 739      37.088  49.589   1.439  1.00  0.00
ATOM    349  CD  GLN A 739      37.915  49.476   0.165  1.00  0.00
ATOM    350  OE1 GLN A 739      38.236  50.484  -0.460  1.00  0.00
ATOM    351  NE2 GLN A 739      38.257  48.244  -0.218  1.00  0.00
ATOM    352  N   THR A 740      33.465  48.737   1.647  1.00  0.00
ATOM    353  CA  THR A 740      32.982  47.493   2.173  1.00  0.00
ATOM    354  C   THR A 740      31.526  47.590   2.450  1.00  0.00
ATOM    355  O   THR A 740      30.985  48.667   2.696  1.00  0.00
ATOM    356  CB  THR A 740      33.731  47.095   3.458  1.00  0.00
ATOM    357  OG1 THR A 740      33.482  48.068   4.481  1.00  0.00
ATOM    358  CG2 THR A 740      35.227  47.008   3.200  1.00  0.00
ATOM    359  N   ILE A 741      30.849  46.432   2.410  1.00  0.00
ATOM    360  CA  ILE A 741      29.449  46.417   2.669  1.00  0.00
ATOM    361  C   ILE A 741      29.175  45.230   3.537  1.00  0.00
ATOM    362  O   ILE A 741      29.714  44.147   3.310  1.00  0.00
ATOM    363  CB  ILE A 741      28.634  46.357   1.364  1.00  0.00
ATOM    364  CG1 ILE A 741      29.045  47.495   0.425  1.00  0.00
ATOM    365  CG2 ILE A 741      27.144  46.422   1.665  1.00  0.00
ATOM    366  CD1 ILE A 741      28.478  48.841   0.813  1.00  0.00
ATOM    367  N   ILE A 742      28.356  45.415   4.591  1.00  0.00
ATOM    368  CA  ILE A 742      28.020  44.315   5.445  1.00  0.00
ATOM    369  C   ILE A 742      26.534  44.200   5.411  1.00  0.00
ATOM    370  O   ILE A 742      25.825  45.188   5.597  1.00  0.00
ATOM    371  CB  ILE A 742      28.545  44.531   6.876  1.00  0.00
ATOM    372  CG1 ILE A 742      30.071  44.654   6.872  1.00  0.00
ATOM    373  CG2 ILE A 742      28.103  43.392   7.783  1.00  0.00
ATOM    374  CD1 ILE A 742      30.652  45.089   8.199  1.00  0.00
ATOM    375  N   GLY A 743      26.019  42.984   5.155  1.00  0.00
ATOM    376  CA  GLY A 743      24.598  42.841   5.089  1.00  0.00
ATOM    377  C   GLY A 743      24.183  41.969   6.219  1.00  0.00
ATOM    378  O   GLY A 743      24.815  40.953   6.507  1.00  0.00
ATOM    379  N   VAL A 744      23.082  42.346   6.892  1.00  0.00
ATOM    380  CA  VAL A 744      22.657  41.558   8.004  1.00  0.00
ATOM    381  C   VAL A 744      21.242  41.151   7.732  1.00  0.00
ATOM    382  O   VAL A 744      20.421  41.957   7.292  1.00  0.00
ATOM    383  CB  VAL A 744      22.774  42.336   9.327  1.00  0.00
ATOM    384  CG1 VAL A 744      22.272  41.492  10.489  1.00  0.00
ATOM    385  CG2 VAL A 744      24.213  42.768   9.566  1.00  0.00
ATOM    386  N   ASP A 745      20.931  39.861   7.952  1.00  0.00
ATOM    387  CA  ASP A 745      19.606  39.392   7.685  1.00  0.00
ATOM    388  C   ASP A 745      19.267  38.392   8.742  1.00  0.00
ATOM    389  O   ASP A 745      20.124  37.637   9.199  1.00  0.00
ATOM    390  CB  ASP A 745      19.523  38.795   6.277  1.00  0.00
ATOM    391  CG  ASP A 745      18.104  38.613   5.755  1.00  0.00
ATOM    392  OD1 ASP A 745      17.363  37.868   6.350  1.00  0.00
ATOM    393  OD2 ASP A 745      17.724  39.335   4.863  1.00  0.00
ATOM    394  N   ILE A 746      18.000  38.399   9.191  1.00  0.00
ATOM    395  CA  ILE A 746      17.529  37.502  10.204  1.00  0.00
ATOM    396  C   ILE A 746      17.508  36.089   9.700  1.00  0.00
ATOM    397  O   ILE A 746      17.914  35.171  10.410  1.00  0.00
ATOM    398  CB  ILE A 746      16.120  37.888  10.691  1.00  0.00
ATOM    399  CG1 ILE A 746      15.842  37.267  12.064  1.00  0.00
ATOM    400  CG2 ILE A 746      15.070  37.448   9.683  1.00  0.00
ATOM    401  CD1 ILE A 746      14.390  37.334  12.480  1.00  0.00
ATOM    402  N   SER A 747      17.052  35.870   8.450  1.00  0.00
ATOM    403  CA  SER A 747      16.877  34.525   7.978  1.00  0.00
ATOM    404  C   SER A 747      18.080  34.087   7.212  1.00  0.00
ATOM    405  O   SER A 747      18.619  34.791   6.360  1.00  0.00
ATOM    406  CB  SER A 747      15.657  34.639   7.059  1.00  0.00
ATOM    407  OG  SER A 747      15.896  35.556   6.006  1.00  0.00
ATOM    408  N   PRO A 748      18.504  32.899   7.544  1.00  0.00
ATOM    409  CA  PRO A 748      19.638  32.309   6.896  1.00  0.00
ATOM    410  C   PRO A 748      19.362  32.036   5.457  1.00  0.00
ATOM    411  O   PRO A 748      20.306  32.012   4.668  1.00  0.00
ATOM    412  CB  PRO A 748      19.894  31.018   7.690  1.00  0.00
ATOM    413  CG  PRO A 748      18.575  30.692   8.336  1.00  0.00
ATOM    414  CD  PRO A 748      17.957  32.061   8.631  1.00  0.00
ATOM    415  N   LYS A 749      18.087  31.814   5.090  1.00  0.00
ATOM    416  CA  LYS A 749      17.781  31.520   3.721  1.00  0.00
ATOM    417  C   LYS A 749      18.138  32.709   2.898  1.00  0.00
ATOM    418  O   LYS A 749      18.758  32.583   1.843  1.00  0.00
ATOM    419  CB  LYS A 749      16.304  31.151   3.570  1.00  0.00
ATOM    420  CG  LYS A 749      15.892  30.774   2.152  1.00  0.00
ATOM    421  CD  LYS A 749      14.434  30.344   2.096  1.00  0.00
ATOM    422  CE  LYS A 749      14.012  30.002   0.675  1.00  0.00
ATOM    423  NZ  LYS A 749      12.580  29.603   0.601  1.00  0.00
ATOM    424  N   GLY A 750      17.760  33.908   3.376  1.00  0.00
ATOM    425  CA  GLY A 750      18.015  35.111   2.643  1.00  0.00
ATOM    426  C   GLY A 750      19.490  35.317   2.543  1.00  0.00
ATOM    427  O   GLY A 750      20.002  35.729   1.504  1.00  0.00
ATOM    428  N   LEU A 751      20.219  35.024   3.636  1.00  0.00
ATOM    429  CA  LEU A 751      21.629  35.273   3.643  1.00  0.00
ATOM    430  C   LEU A 751      22.268  34.448   2.580  1.00  0.00
ATOM    431  O   LEU A 751      23.151  34.922   1.866  1.00  0.00
ATOM    432  CB  LEU A 751      22.234  34.966   5.019  1.00  0.00
ATOM    433  CG  LEU A 751      21.858  35.910   6.164  1.00  0.00
ATOM    434  CD1 LEU A 751      22.173  35.357   7.546  1.00  0.00
ATOM    435  CD2 LEU A 751      22.413  37.319   6.006  1.00  0.00
ATOM    436  N   ALA A 752      21.832  33.187   2.440  1.00  0.00
ATOM    437  CA  ALA A 752      22.436  32.324   1.471  1.00  0.00
ATOM    438  C   ALA A 752      22.212  32.904   0.113  1.00  0.00
ATOM    439  O   ALA A 752      23.116  32.930  -0.721  1.00  0.00
ATOM    440  CB  ALA A 752      21.870  30.917   1.589  1.00  0.00
ATOM    441  N   ARG A 753      20.993  33.410  -0.132  1.00  0.00
ATOM    442  CA  ARG A 753      20.648  33.921  -1.425  1.00  0.00
ATOM    443  C   ARG A 753      21.541  35.080  -1.737  1.00  0.00
ATOM    444  O   ARG A 753      22.103  35.169  -2.827  1.00  0.00
ATOM    445  CB  ARG A 753      19.173  34.324  -1.466  1.00  0.00
ATOM    446  CG  ARG A 753      18.198  33.155  -1.440  1.00  0.00
ATOM    447  CD  ARG A 753      16.757  33.638  -1.370  1.00  0.00
ATOM    448  NE  ARG A 753      16.360  34.356  -2.577  1.00  0.00
ATOM    449  CZ  ARG A 753      15.217  35.011  -2.412  1.00  0.00
ATOM    450  NH1 ARG A 753      14.706  35.719  -3.409  1.00  0.00
ATOM    451  NH2 ARG A 753      14.582  34.958  -1.247  1.00  0.00
ATOM    452  N   ALA A 754      21.713  35.992  -0.764  1.00  0.00
ATOM    453  CA  ALA A 754      22.487  37.177  -0.989  1.00  0.00
ATOM    454  C   ALA A 754      23.899  36.792  -1.283  1.00  0.00
ATOM    455  O   ALA A 754      24.526  37.342  -2.187  1.00  0.00
ATOM    456  CB  ALA A 754      22.398  38.105   0.213  1.00  0.00
ATOM    457  N   ALA A 755      24.428  35.809  -0.534  1.00  0.00
ATOM    458  CA  ALA A 755      25.804  35.444  -0.695  1.00  0.00
ATOM    459  C   ALA A 755      26.020  34.963  -2.090  1.00  0.00
ATOM    460  O   ALA A 755      27.004  35.327  -2.732  1.00  0.00
ATOM    461  CB  ALA A 755      26.196  34.390   0.331  1.00  0.00
ATOM    462  N   LYS A 756      25.090  34.146  -2.611  1.00  0.00
ATOM    463  CA  LYS A 756      25.286  33.628  -3.931  1.00  0.00
ATOM    464  C   LYS A 756      25.313  34.773  -4.886  1.00  0.00
ATOM    465  O   LYS A 756      26.132  34.814  -5.803  1.00  0.00
ATOM    466  CB  LYS A 756      24.186  32.627  -4.283  1.00  0.00
ATOM    467  CG  LYS A 756      24.264  31.312  -3.518  1.00  0.00
ATOM    468  CD  LYS A 756      23.141  30.368  -3.923  1.00  0.00
ATOM    469  CE  LYS A 756      23.202  29.065  -3.140  1.00  0.00
ATOM    470  NZ  LYS A 756      22.091  28.144  -3.503  1.00  0.00
ATOM    471  N   MET A 757      24.419  35.751  -4.681  1.00  0.00
ATOM    472  CA  MET A 757      24.325  36.839  -5.603  1.00  0.00
ATOM    473  C   MET A 757      25.617  37.594  -5.612  1.00  0.00
ATOM    474  O   MET A 757      26.137  37.937  -6.675  1.00  0.00
ATOM    475  CB  MET A 757      23.156  37.749  -5.229  1.00  0.00
ATOM    476  CG  MET A 757      21.783  37.130  -5.448  1.00  0.00
ATOM    477  SD  MET A 757      20.442  38.202  -4.893  1.00  0.00
ATOM    478  CE  MET A 757      20.536  39.517  -6.105  1.00  0.00
ATOM    479  N   LEU A 758      26.192  37.850  -4.423  1.00  0.00
ATOM    480  CA  LEU A 758      27.406  38.613  -4.361  1.00  0.00
ATOM    481  C   LEU A 758      28.501  37.881  -5.067  1.00  0.00
ATOM    482  O   LEU A 758      29.215  38.458  -5.886  1.00  0.00
ATOM    483  CB  LEU A 758      27.799  38.900  -2.906  1.00  0.00
ATOM    484  CG  LEU A 758      26.815  39.727  -2.075  1.00  0.00
ATOM    485  CD1 LEU A 758      27.179  39.816  -0.601  1.00  0.00
ATOM    486  CD2 LEU A 758      26.538  41.109  -2.648  1.00  0.00
ATOM    487  N   HIS A 759      28.653  36.576  -4.783  1.00  0.00
ATOM    488  CA  HIS A 759      29.723  35.829  -5.378  1.00  0.00
ATOM    489  C   HIS A 759      29.537  35.774  -6.858  1.00  0.00
ATOM    490  O   HIS A 759      30.484  35.996  -7.612  1.00  0.00
ATOM    491  CB  HIS A 759      29.793  34.419  -4.785  1.00  0.00
ATOM    492  CG  HIS A 759      30.256  34.386  -3.362  1.00  0.00
ATOM    493  ND1 HIS A 759      30.129  33.269  -2.564  1.00  0.00
ATOM    494  CD2 HIS A 759      30.845  35.332  -2.594  1.00  0.00
ATOM    495  CE1 HIS A 759      30.621  33.530  -1.365  1.00  0.00
ATOM    496  NE2 HIS A 759      31.061  34.775  -1.358  1.00  0.00
ATOM    497  N   VAL A 760      28.302  35.498  -7.316  1.00  0.00
ATOM    498  CA  VAL A 760      28.080  35.346  -8.722  1.00  0.00
ATOM    499  C   VAL A 760      28.446  36.618  -9.409  1.00  0.00
ATOM    500  O   VAL A 760      29.185  36.608 -10.393  1.00  0.00
ATOM    501  CB  VAL A 760      26.617  34.974  -9.027  1.00  0.00
ATOM    502  CG1 VAL A 760      26.358  35.014 -10.525  1.00  0.00
ATOM    503  CG2 VAL A 760      26.288  33.599  -8.468  1.00  0.00
ATOM    504  N   LYS A 761      27.954  37.760  -8.897  1.00  0.00
ATOM    505  CA  LYS A 761      28.259  38.989  -9.562  1.00  0.00
ATOM    506  C   LYS A 761      29.680  39.325  -9.269  1.00  0.00
ATOM    507  O   LYS A 761      30.186  39.034  -8.186  1.00  0.00
ATOM    508  CB  LYS A 761      27.305  40.096  -9.107  1.00  0.00
ATOM    509  CG  LYS A 761      25.860  39.899  -9.545  1.00  0.00
ATOM    510  CD  LYS A 761      24.982  41.054  -9.087  1.00  0.00
ATOM    511  CE  LYS A 761      23.533  40.849  -9.505  1.00  0.00
ATOM    512  NZ  LYS A 761      22.663  41.973  -9.068  1.00  0.00
ATOM    513  N   LEU A 762      30.379  39.931 -10.248  1.00  0.00
ATOM    514  CA  LEU A 762      31.746  40.238  -9.971  1.00  0.00
ATOM    515  C   LEU A 762      31.749  41.219  -8.872  1.00  0.00
ATOM    516  O   LEU A 762      31.090  42.255  -8.934  1.00  0.00
ATOM    517  CB  LEU A 762      32.455  40.769 -11.225  1.00  0.00
ATOM    518  CG  LEU A 762      33.952  41.060 -11.100  1.00  0.00
ATOM    519  CD1 LEU A 762      34.799  39.821 -10.849  1.00  0.00
ATOM    520  CD2 LEU A 762      34.517  41.876 -12.253  1.00  0.00
ATOM    521  N   ASN A 763      32.504  40.894  -7.821  1.00  0.00
ATOM    522  CA  ASN A 763      32.577  41.816  -6.749  1.00  0.00
ATOM    523  C   ASN A 763      33.729  42.701  -7.073  1.00  0.00
ATOM    524  O   ASN A 763      34.517  42.404  -7.970  1.00  0.00
ATOM    525  CB  ASN A 763      32.799  41.070  -5.438  1.00  0.00
ATOM    526  CG  ASN A 763      34.049  40.205  -5.504  1.00  0.00
ATOM    527  OD1 ASN A 763      35.145  40.708  -5.745  1.00  0.00
ATOM    528  ND2 ASN A 763      33.883  38.898  -5.288  1.00  0.00
ATOM    529  N   LYS A 764      33.840  43.829  -6.351  1.00  0.00
ATOM    530  CA  LYS A 764      34.918  44.739  -6.569  1.00  0.00
ATOM    531  C   LYS A 764      36.170  43.991  -6.263  1.00  0.00
ATOM    532  O   LYS A 764      36.154  43.004  -5.530  1.00  0.00
ATOM    533  CB  LYS A 764      34.751  45.985  -5.700  1.00  0.00
ATOM    534  CG  LYS A 764      33.499  46.799  -6.000  1.00  0.00
ATOM    535  CD  LYS A 764      33.576  47.447  -7.374  1.00  0.00
ATOM    536  CE  LYS A 764      32.375  48.344  -7.632  1.00  0.00
ATOM    537  NZ  LYS A 764      32.363  48.871  -9.024  1.00  0.00
ATOM    538  N   GLU A 765      37.295  44.447  -6.843  1.00  0.00
ATOM    539  CA  GLU A 765      38.526  43.740  -6.668  1.00  0.00
ATOM    540  C   GLU A 765      38.835  43.691  -5.214  1.00  0.00
ATOM    541  O   GLU A 765      38.614  44.648  -4.474  1.00  0.00
ATOM    542  CB  GLU A 765      39.648  44.415  -7.460  1.00  0.00
ATOM    543  CG  GLU A 765      40.990  43.700  -7.381  1.00  0.00
ATOM    544  CD  GLU A 765      42.026  44.389  -8.226  1.00  0.00
ATOM    545  OE1 GLU A 765      41.704  45.379  -8.838  1.00  0.00
ATOM    546  OE2 GLU A 765      43.167  43.994  -8.171  1.00  0.00
ATOM    547  N   ALA A 766      39.351  42.531  -4.778  1.00  0.00
ATOM    548  CA  ALA A 766      39.725  42.315  -3.417  1.00  0.00
ATOM    549  C   ALA A 766      40.537  41.064  -3.434  1.00  0.00
ATOM    550  O   ALA A 766      40.797  40.507  -4.498  1.00  0.00
ATOM    551  CB  ALA A 766      38.489  42.233  -2.534  1.00  0.00
ATOM    552  N   CYS A 767      40.983  40.594  -2.255  1.00  0.00
ATOM    553  CA  CYS A 767      41.813  39.428  -2.266  1.00  0.00
ATOM    554  C   CYS A 767      40.955  38.225  -2.507  1.00  0.00
ATOM    555  O   CYS A 767      40.598  37.508  -1.573  1.00  0.00
ATOM    556  CB  CYS A 767      42.406  39.422  -0.857  1.00  0.00
ATOM    557  SG  CYS A 767      43.448  40.850  -0.476  1.00  0.00
ATOM    558  N   ASN A 768      40.602  37.989  -3.787  1.00  0.00
ATOM    559  CA  ASN A 768      39.851  36.834  -4.187  1.00  0.00
ATOM    560  C   ASN A 768      38.643  36.722  -3.327  1.00  0.00
ATOM    561  O   ASN A 768      38.164  35.623  -3.049  1.00  0.00
ATOM    562  CB  ASN A 768      40.707  35.581  -4.032  1.00  0.00
ATOM    563  CG  ASN A 768      41.865  35.583  -5.018  1.00  0.00
ATOM    564  OD1 ASN A 768      41.775  36.182  -6.088  1.00  0.00
ATOM    565  ND2 ASN A 768      42.959  34.909  -4.655  1.00  0.00
ATOM    566  N   VAL A 769      38.107  37.868  -2.886  1.00  0.00
ATOM    567  CA  VAL A 769      36.948  37.815  -2.057  1.00  0.00
ATOM    568  C   VAL A 769      36.243  39.103  -2.265  1.00  0.00
ATOM    569  O   VAL A 769      36.790  40.039  -2.845  1.00  0.00
ATOM    570  CB  VAL A 769      37.319  37.594  -0.579  1.00  0.00
ATOM    571  CG1 VAL A 769      37.992  38.834  -0.006  1.00  0.00
ATOM    572  CG2 VAL A 769      36.085  37.236   0.233  1.00  0.00
ATOM    573  N   LYS A 770      34.986  39.167  -1.812  1.00  0.00
ATOM    574  CA  LYS A 770      34.238  40.370  -1.943  1.00  0.00
ATOM    575  C   LYS A 770      34.255  41.025  -0.607  1.00  0.00
ATOM    576  O   LYS A 770      34.268  40.360   0.425  1.00  0.00
ATOM    577  CB  LYS A 770      32.821  40.068  -2.431  1.00  0.00
ATOM    578  CG  LYS A 770      32.050  41.287  -2.921  1.00  0.00
ATOM    579  CD  LYS A 770      30.766  40.883  -3.629  1.00  0.00
ATOM    580  CE  LYS A 770      29.976  42.102  -4.083  1.00  0.00
ATOM    581  NZ  LYS A 770      28.679  41.724  -4.707  1.00  0.00
ATOM    582  N   SER A 771      34.299  42.366  -0.604  1.00  0.00
ATOM    583  CA  SER A 771      34.330  43.100   0.620  1.00  0.00
ATOM    584  C   SER A 771      33.003  42.903   1.276  1.00  0.00
ATOM    585  O   SER A 771      32.853  43.093   2.482  1.00  0.00
ATOM    586  CB  SER A 771      34.534  44.544   0.151  1.00  0.00
ATOM    587  OG  SER A 771      33.407  45.009  -0.570  1.00  0.00
ATOM    588  N   ALA A 772      31.989  42.529   0.473  1.00  0.00
ATOM    589  CA  ALA A 772      30.687  42.345   1.031  1.00  0.00
ATOM    590  C   ALA A 772      30.697  41.120   1.887  1.00  0.00
ATOM    591  O   ALA A 772      31.238  40.080   1.511  1.00  0.00
ATOM    592  CB  ALA A 772      29.645  42.252  -0.074  1.00  0.00
ATOM    593  N   THR A 773      30.092  41.228   3.085  1.00  0.00
ATOM    594  CA  THR A 773      29.993  40.093   3.949  1.00  0.00
ATOM    595  C   THR A 773      28.573  40.029   4.398  1.00  0.00
ATOM    596  O   THR A 773      27.928  41.057   4.595  1.00  0.00
ATOM    597  CB  THR A 773      30.962  40.204   5.141  1.00  0.00
ATOM    598  OG1 THR A 773      30.635  41.362   5.920  1.00  0.00
ATOM    599  CG2 THR A 773      32.398  40.315   4.652  1.00  0.00
ATOM    600  N   LEU A 774      28.040  38.803   4.557  1.00  0.00
ATOM    601  CA  LEU A 774      26.676  38.646   4.965  1.00  0.00
ATOM    602  C   LEU A 774      26.693  37.914   6.269  1.00  0.00
ATOM    603  O   LEU A 774      27.341  36.878   6.395  1.00  0.00
ATOM    604  CB  LEU A 774      25.865  37.903   3.895  1.00  0.00
ATOM    605  CG  LEU A 774      25.774  38.562   2.516  1.00  0.00
ATOM    606  CD1 LEU A 774      25.062  37.713   1.474  1.00  0.00
ATOM    607  CD2 LEU A 774      25.204  39.973   2.547  1.00  0.00
ATOM    608  N   TYR A 775      25.990  38.432   7.293  1.00  0.00
ATOM    609  CA  TYR A 775      25.948  37.676   8.513  1.00  0.00
ATOM    610  C   TYR A 775      24.546  37.688   9.044  1.00  0.00
ATOM    611  O   TYR A 775      23.764  38.587   8.736  1.00  0.00
ATOM    612  CB  TYR A 775      26.934  38.251   9.532  1.00  0.00
ATOM    613  CG  TYR A 775      28.374  38.232   9.072  1.00  0.00
ATOM    614  CD1 TYR A 775      28.916  39.307   8.382  1.00  0.00
ATOM    615  CD2 TYR A 775      29.189  37.139   9.328  1.00  0.00
ATOM    616  CE1 TYR A 775      30.230  39.295   7.958  1.00  0.00
ATOM    617  CE2 TYR A 775      30.506  37.116   8.910  1.00  0.00
ATOM    618  CZ  TYR A 775      31.023  38.196   8.224  1.00  0.00
ATOM    619  OH  TYR A 775      32.333  38.179   7.806  1.00  0.00
ATOM    620  N   ASP A 776      24.178  36.639   9.819  1.00  0.00
ATOM    621  CA  ASP A 776      22.862  36.555  10.396  1.00  0.00
ATOM    622  C   ASP A 776      22.886  37.401  11.610  1.00  0.00
ATOM    623  O   ASP A 776      23.889  37.448  12.321  1.00  0.00
ATOM    624  CB  ASP A 776      22.500  35.099  10.698  1.00  0.00
ATOM    625  CG  ASP A 776      23.436  34.409  11.682  1.00  0.00
ATOM    626  OD1 ASP A 776      24.616  34.374  11.424  1.00  0.00
ATOM    627  OD2 ASP A 776      22.993  34.064  12.751  1.00  0.00
ATOM    628  N   GLY A 777      21.757  38.063  11.907  1.00  0.00
ATOM    629  CA  GLY A 777      21.725  38.822  13.114  1.00  0.00
ATOM    630  C   GLY A 777      20.435  39.561  13.143  1.00  0.00
ATOM    631  O   GLY A 777      19.718  39.621  12.145  1.00  0.00
ATOM    632  N   SER A 778      20.119  40.157  14.310  1.00  0.00
ATOM    633  CA  SER A 778      18.908  40.902  14.456  1.00  0.00
ATOM    634  C   SER A 778      19.290  42.335  14.545  1.00  0.00
ATOM    635  O   SER A 778      20.330  42.696  15.092  1.00  0.00
ATOM    636  CB  SER A 778      18.336  40.374  15.775  1.00  0.00
ATOM    637  OG  SER A 778      16.942  40.149  15.672  1.00  0.00
ATOM    638  N   ILE A 779      18.431  43.195  13.987  1.00  0.00
ATOM    639  CA  ILE A 779      18.627  44.602  14.047  1.00  0.00
ATOM    640  C   ILE A 779      18.526  45.018  15.476  1.00  0.00
ATOM    641  O   ILE A 779      19.216  45.936  15.922  1.00  0.00
ATOM    642  CB  ILE A 779      17.562  45.311  13.217  1.00  0.00
ATOM    643  CG1 ILE A 779      16.713  44.275  12.489  1.00  0.00
ATOM    644  CG2 ILE A 779      18.237  46.224  12.199  1.00  0.00
ATOM    645  CD1 ILE A 779      15.491  44.955  11.880  1.00  0.00
ATOM    646  N   LEU A 780      17.654  44.339  16.239  1.00  0.00
ATOM    647  CA  LEU A 780      17.463  44.686  17.614  1.00  0.00
ATOM    648  C   LEU A 780      18.785  44.579  18.297  1.00  0.00
ATOM    649  O   LEU A 780      19.159  45.464  19.063  1.00  0.00
ATOM    650  CB  LEU A 780      16.411  43.781  18.268  1.00  0.00
ATOM    651  CG  LEU A 780      14.959  43.974  17.819  1.00  0.00
ATOM    652  CD1 LEU A 780      14.002  42.929  18.369  1.00  0.00
ATOM    653  CD2 LEU A 780      14.425  45.378  18.061  1.00  0.00
ATOM    654  N   GLU A 781      19.545  43.498  18.056  1.00  0.00
ATOM    655  CA  GLU A 781      20.824  43.476  18.695  1.00  0.00
ATOM    656  C   GLU A 781      21.850  43.266  17.635  1.00  0.00
ATOM    657  O   GLU A 781      21.916  42.208  17.012  1.00  0.00
ATOM    658  CB  GLU A 781      20.869  42.383  19.765  1.00  0.00
ATOM    659  CG  GLU A 781      22.179  42.313  20.537  1.00  0.00
ATOM    660  CD  GLU A 781      22.147  41.220  21.570  1.00  0.00
ATOM    661  OE1 GLU A 781      21.172  40.511  21.626  1.00  0.00
ATOM    662  OE2 GLU A 781      23.141  41.023  22.227  1.00  0.00
ATOM    663  N   PHE A 782      22.697  44.287  17.409  1.00  0.00
ATOM    664  CA  PHE A 782      23.701  44.137  16.403  1.00  0.00
ATOM    665  C   PHE A 782      24.957  43.780  17.114  1.00  0.00
ATOM    666  O   PHE A 782      25.290  44.371  18.140  1.00  0.00
ATOM    667  CB  PHE A 782      23.832  45.422  15.583  1.00  0.00
ATOM    668  CG  PHE A 782      22.719  45.627  14.595  1.00  0.00
ATOM    669  CD1 PHE A 782      21.779  46.628  14.786  1.00  0.00
ATOM    670  CD2 PHE A 782      22.610  44.818  13.474  1.00  0.00
ATOM    671  CE1 PHE A 782      20.754  46.818  13.878  1.00  0.00
ATOM    672  CE2 PHE A 782      21.587  45.006  12.564  1.00  0.00
ATOM    673  CZ  PHE A 782      20.658  46.007  12.766  1.00  0.00
ATOM    674  N   ASP A 783      25.684  42.777  16.592  1.00  0.00
ATOM    675  CA  ASP A 783      26.917  42.404  17.212  1.00  0.00
ATOM    676  C   ASP A 783      27.989  43.102  16.448  1.00  0.00
ATOM    677  O   ASP A 783      28.720  42.485  15.674  1.00  0.00
ATOM    678  CB  ASP A 783      27.081  40.882  17.208  1.00  0.00
ATOM    679  CG  ASP A 783      28.260  40.374  18.027  1.00  0.00
ATOM    680  OD1 ASP A 783      28.915  41.176  18.650  1.00  0.00
ATOM    681  OD2 ASP A 783      28.401  39.181  18.151  1.00  0.00
ATOM    682  N   SER A 784      28.109  44.426  16.654  1.00  0.00
ATOM    683  CA  SER A 784      29.098  45.166  15.935  1.00  0.00
ATOM    684  C   SER A 784      29.735  46.110  16.901  1.00  0.00
ATOM    685  O   SER A 784      29.168  46.429  17.945  1.00  0.00
ATOM    686  CB  SER A 784      28.274  45.900  14.873  1.00  0.00
ATOM    687  OG  SER A 784      27.604  44.984  14.026  1.00  0.00
ATOM    688  N   ARG A 785      30.954  46.572  16.568  1.00  0.00
ATOM    689  CA  ARG A 785      31.658  47.482  17.422  1.00  0.00
ATOM    690  C   ARG A 785      31.019  48.820  17.278  1.00  0.00
ATOM    691  O   ARG A 785      30.320  49.088  16.303  1.00  0.00
ATOM    692  CB  ARG A 785      33.145  47.515  17.061  1.00  0.00
ATOM    693  CG  ARG A 785      33.894  46.222  17.355  1.00  0.00
ATOM    694  CD  ARG A 785      35.377  46.358  17.043  1.00  0.00
ATOM    695  NE  ARG A 785      36.122  45.152  17.390  1.00  0.00
ATOM    696  CZ  ARG A 785      37.421  45.283  17.143  1.00  0.00
ATOM    697  NH1 ARG A 785      38.251  44.282  17.399  1.00  0.00
ATOM    698  NH2 ARG A 785      37.891  46.417  16.639  1.00  0.00
ATOM    699  N   LEU A 786      31.219  49.695  18.280  1.00  0.00
ATOM    700  CA  LEU A 786      30.609  50.986  18.216  1.00  0.00
ATOM    701  C   LEU A 786      31.339  51.835  17.222  1.00  0.00
ATOM    702  O   LEU A 786      32.546  51.698  17.026  1.00  0.00
ATOM    703  CB  LEU A 786      30.595  51.656  19.597  1.00  0.00
ATOM    704  CG  LEU A 786      29.773  50.968  20.689  1.00  0.00
ATOM    705  CD1 LEU A 786      29.891  51.627  22.055  1.00  0.00
ATOM    706  CD2 LEU A 786      28.313  50.756  20.316  1.00  0.00
ATOM    707  N   HIS A 787      30.580  52.724  16.550  1.00  0.00
ATOM    708  CA  HIS A 787      31.081  53.666  15.586  1.00  0.00
ATOM    709  C   HIS A 787      31.787  52.939  14.483  1.00  0.00
ATOM    710  O   HIS A 787      32.771  53.433  13.936  1.00  0.00
ATOM    711  CB  HIS A 787      32.017  54.678  16.253  1.00  0.00
ATOM    712  CG  HIS A 787      31.383  55.429  17.383  1.00  0.00
ATOM    713  ND1 HIS A 787      30.382  56.357  17.192  1.00  0.00
ATOM    714  CD2 HIS A 787      31.610  55.390  18.717  1.00  0.00
ATOM    715  CE1 HIS A 787      30.019  56.855  18.361  1.00  0.00
ATOM    716  NE2 HIS A 787      30.748  56.285  19.302  1.00  0.00
ATOM    717  N   ASP A 788      31.306  51.726  14.149  1.00  0.00
ATOM    718  CA  ASP A 788      31.879  50.898  13.123  1.00  0.00
ATOM    719  C   ASP A 788      31.580  51.368  11.725  1.00  0.00
ATOM    720  O   ASP A 788      32.457  51.343  10.863  1.00  0.00
ATOM    721  CB  ASP A 788      31.396  49.453  13.268  1.00  0.00
ATOM    722  CG  ASP A 788      32.052  48.472  12.306  1.00  0.00
ATOM    723  OD1 ASP A 788      33.251  48.329  12.359  1.00  0.00
ATOM    724  OD2 ASP A 788      31.341  47.760  11.639  1.00  0.00
ATOM    725  N   VAL A 789      30.342  51.831  11.451  1.00  0.00
ATOM    726  CA  VAL A 789      29.994  52.024  10.068  1.00  0.00
ATOM    727  C   VAL A 789      29.891  53.464   9.718  1.00  0.00
ATOM    728  O   VAL A 789      29.686  54.302  10.591  1.00  0.00
ATOM    729  CB  VAL A 789      28.661  51.335   9.721  1.00  0.00
ATOM    730  CG1 VAL A 789      28.772  49.830   9.916  1.00  0.00
ATOM    731  CG2 VAL A 789      27.531  51.899  10.570  1.00  0.00
ATOM    732  N   ASP A 790      30.183  53.762   8.429  1.00  0.00
ATOM    733  CA  ASP A 790      30.067  55.040   7.773  1.00  0.00
ATOM    734  C   ASP A 790      28.640  55.340   7.400  1.00  0.00
ATOM    735  O   ASP A 790      28.211  56.493   7.401  1.00  0.00
ATOM    736  CB  ASP A 790      30.954  55.085   6.527  1.00  0.00
ATOM    737  CG  ASP A 790      32.445  55.186   6.818  1.00  0.00
ATOM    738  OD1 ASP A 790      32.827  56.051   7.570  1.00  0.00
ATOM    739  OD2 ASP A 790      33.169  54.306   6.415  1.00  0.00
ATOM    740  N   ILE A 791      27.870  54.316   6.988  1.00  0.00
ATOM    741  CA  ILE A 791      26.511  54.580   6.608  1.00  0.00
ATOM    742  C   ILE A 791      25.702  53.381   6.976  1.00  0.00
ATOM    743  O   ILE A 791      26.202  52.258   6.968  1.00  0.00
ATOM    744  CB  ILE A 791      26.395  54.889   5.104  1.00  0.00
ATOM    745  CG1 ILE A 791      27.176  56.158   4.757  1.00  0.00
ATOM    746  CG2 ILE A 791      24.934  55.033   4.703  1.00  0.00
ATOM    747  CD1 ILE A 791      27.587  56.245   3.305  1.00  0.00
ATOM    748  N   GLY A 792      24.417  53.591   7.317  1.00  0.00
ATOM    749  CA  GLY A 792      23.582  52.473   7.640  1.00  0.00
ATOM    750  C   GLY A 792      22.364  52.612   6.798  1.00  0.00
ATOM    751  O   GLY A 792      21.769  53.688   6.725  1.00  0.00
ATOM    752  N   THR A 793      21.944  51.511   6.148  1.00  0.00
ATOM    753  CA  THR A 793      20.824  51.627   5.270  1.00  0.00
ATOM    754  C   THR A 793      19.810  50.624   5.716  1.00  0.00
ATOM    755  O   THR A 793      20.162  49.533   6.165  1.00  0.00
ATOM    756  CB  THR A 793      21.229  51.396   3.803  1.00  0.00
ATOM    757  OG1 THR A 793      21.752  50.071   3.651  1.00  0.00
ATOM    758  CG2 THR A 793      22.283  52.406   3.375  1.00  0.00
ATOM    759  N   CYS A 794      18.515  50.983   5.627  1.00  0.00
ATOM    760  CA  CYS A 794      17.475  50.066   5.992  1.00  0.00
ATOM    761  C   CYS A 794      16.352  50.313   5.034  1.00  0.00
ATOM    762  O   CYS A 794      15.811  51.417   4.980  1.00  0.00
ATOM    763  CB  CYS A 794      17.134  50.495   7.420  1.00  0.00
ATOM    764  SG  CYS A 794      15.841  49.507   8.209  1.00  0.00
ATOM    765  N   LEU A 795      15.967  49.290   4.241  1.00  0.00
ATOM    766  CA  LEU A 795      14.930  49.509   3.280  1.00  0.00
ATOM    767  C   LEU A 795      13.783  48.592   3.570  1.00  0.00
ATOM    768  O   LEU A 795      13.892  47.374   3.440  1.00  0.00
ATOM    769  CB  LEU A 795      15.451  49.300   1.852  1.00  0.00
ATOM    770  CG  LEU A 795      14.435  49.456   0.717  1.00  0.00
ATOM    771  CD1 LEU A 795      13.835  50.851   0.617  1.00  0.00
ATOM    772  CD2 LEU A 795      14.953  48.993  -0.638  1.00  0.00
ATOM    773  N   GLU A 796      12.658  49.186   4.003  1.00  0.00
ATOM    774  CA  GLU A 796      11.406  48.527   4.232  1.00  0.00
ATOM    775  C   GLU A 796      11.579  47.408   5.213  1.00  0.00
ATOM    776  O   GLU A 796      10.776  46.477   5.247  1.00  0.00
ATOM    777  CB  GLU A 796      10.828  48.003   2.916  1.00  0.00
ATOM    778  CG  GLU A 796      10.538  49.082   1.883  1.00  0.00
ATOM    779  CD  GLU A 796       9.869  48.507   0.665  1.00  0.00
ATOM    780  OE1 GLU A 796      10.468  47.686   0.014  1.00  0.00
ATOM    781  OE2 GLU A 796       8.718  48.805   0.449  1.00  0.00
ATOM    782  N   VAL A 797      12.659  47.451   6.013  1.00  0.00
ATOM    783  CA  VAL A 797      12.907  46.480   7.045  1.00  0.00
ATOM    784  C   VAL A 797      12.112  46.772   8.286  1.00  0.00
ATOM    785  O   VAL A 797      11.633  45.863   8.961  1.00  0.00
ATOM    786  CB  VAL A 797      14.400  46.419   7.416  1.00  0.00
ATOM    787  CG1 VAL A 797      15.260  46.391   6.161  1.00  0.00
ATOM    788  CG2 VAL A 797      14.781  47.600   8.294  1.00  0.00
ATOM    789  N   ILE A 798      11.927  48.071   8.591  1.00  0.00
ATOM    790  CA  ILE A 798      11.423  48.545   9.853  1.00  0.00
ATOM    791  C   ILE A 798      10.068  47.998  10.174  1.00  0.00
ATOM    792  O   ILE A 798       9.806  47.641  11.323  1.00  0.00
ATOM    793  CB  ILE A 798      11.344  50.082   9.890  1.00  0.00
ATOM    794  CG1 ILE A 798      12.749  50.689   9.872  1.00  0.00
ATOM    795  CG2 ILE A 798      10.576  50.547  11.118  1.00  0.00
ATOM    796  CD1 ILE A 798      12.767  52.182   9.638  1.00  0.00
ATOM    797  N   GLU A 799       9.173  47.896   9.180  1.00  0.00
ATOM    798  CA  GLU A 799       7.829  47.472   9.448  1.00  0.00
ATOM    799  C   GLU A 799       7.869  46.127  10.107  1.00  0.00
ATOM    800  O   GLU A 799       7.057  45.834  10.984  1.00  0.00
ATOM    801  CB  GLU A 799       7.012  47.435   8.155  1.00  0.00
ATOM    802  CG  GLU A 799       6.911  48.772   7.436  1.00  0.00
ATOM    803  CD  GLU A 799       8.140  49.042   6.611  1.00  0.00
ATOM    804  OE1 GLU A 799       9.026  48.221   6.614  1.00  0.00
ATOM    805  OE2 GLU A 799       8.145  50.012   5.891  1.00  0.00
ATOM    806  N   HIS A 800       8.826  45.279   9.700  1.00  0.00
ATOM    807  CA  HIS A 800       8.977  43.954  10.230  1.00  0.00
ATOM    808  C   HIS A 800       9.330  44.041  11.684  1.00  0.00
ATOM    809  O   HIS A 800       8.942  43.186  12.477  1.00  0.00
ATOM    810  CB  HIS A 800      10.043  43.178   9.451  1.00  0.00
ATOM    811  CG  HIS A 800      11.447  43.569   9.799  1.00  0.00
ATOM    812  ND1 HIS A 800      12.182  42.918  10.767  1.00  0.00
ATOM    813  CD2 HIS A 800      12.248  44.543   9.309  1.00  0.00
ATOM    814  CE1 HIS A 800      13.377  43.475  10.857  1.00  0.00
ATOM    815  NE2 HIS A 800      13.442  44.464   9.983  1.00  0.00
ATOM    816  N   MET A 801      10.089  45.082  12.074  1.00  0.00
ATOM    817  CA  MET A 801      10.544  45.206  13.430  1.00  0.00
ATOM    818  C   MET A 801       9.366  45.148  14.343  1.00  0.00
ATOM    819  O   MET A 801       8.305  45.692  14.049  1.00  0.00
ATOM    820  CB  MET A 801      11.325  46.507  13.608  1.00  0.00
ATOM    821  CG  MET A 801      12.643  46.559  12.848  1.00  0.00
ATOM    822  SD  MET A 801      13.795  45.271  13.365  1.00  0.00
ATOM    823  CE  MET A 801      14.231  45.845  15.003  1.00  0.00
ATOM    824  N   GLU A 802       9.538  44.484  15.502  1.00  0.00
ATOM    825  CA  GLU A 802       8.457  44.371  16.430  1.00  0.00
ATOM    826  C   GLU A 802       8.255  45.710  17.056  1.00  0.00
ATOM    827  O   GLU A 802       9.171  46.530  17.110  1.00  0.00
ATOM    828  CB  GLU A 802       8.755  43.291  17.471  1.00  0.00
ATOM    829  CG  GLU A 802       8.796  41.875  16.915  1.00  0.00
ATOM    830  CD  GLU A 802       9.061  40.868  18.001  1.00  0.00
ATOM    831  OE1 GLU A 802       9.250  41.271  19.124  1.00  0.00
ATOM    832  OE2 GLU A 802       8.963  39.694  17.732  1.00  0.00
ATOM    833  N   GLU A 803       7.021  45.970  17.527  1.00  0.00
ATOM    834  CA  GLU A 803       6.707  47.248  18.092  1.00  0.00
ATOM    835  C   GLU A 803       7.552  47.443  19.305  1.00  0.00
ATOM    836  O   GLU A 803       7.813  46.511  20.062  1.00  0.00
ATOM    837  CB  GLU A 803       5.215  47.336  18.423  1.00  0.00
ATOM    838  CG  GLU A 803       4.770  48.687  18.967  1.00  0.00
ATOM    839  CD  GLU A 803       3.288  48.713  19.217  1.00  0.00
ATOM    840  OE1 GLU A 803       2.646  47.718  18.979  1.00  0.00
ATOM    841  OE2 GLU A 803       2.813  49.688  19.750  1.00  0.00
ATOM    842  N   ASP A 804       8.047  48.684  19.477  1.00  0.00
ATOM    843  CA  ASP A 804       8.885  49.116  20.562  1.00  0.00
ATOM    844  C   ASP A 804      10.248  48.518  20.385  1.00  0.00
ATOM    845  O   ASP A 804      11.234  49.016  20.930  1.00  0.00
ATOM    846  CB  ASP A 804       8.270  48.718  21.906  1.00  0.00
ATOM    847  CG  ASP A 804       6.993  49.467  22.260  1.00  0.00
ATOM    848  OD1 ASP A 804       6.730  50.475  21.648  1.00  0.00
ATOM    849  OD2 ASP A 804       6.214  48.947  23.023  1.00  0.00
ATOM    850  N   GLN A 805      10.340  47.465  19.559  1.00  0.00
ATOM    851  CA  GLN A 805      11.576  46.831  19.234  1.00  0.00
ATOM    852  C   GLN A 805      12.293  47.785  18.345  1.00  0.00
ATOM    853  O   GLN A 805      13.519  47.874  18.349  1.00  0.00
ATOM    854  CB  GLN A 805      11.311  45.507  18.526  1.00  0.00
ATOM    855  CG  GLN A 805      10.467  44.609  19.424  1.00  0.00
ATOM    856  CD  GLN A 805      11.062  44.517  20.822  1.00  0.00
ATOM    857  OE1 GLN A 805      12.265  44.316  20.976  1.00  0.00
ATOM    858  NE2 GLN A 805      10.214  44.661  21.843  1.00  0.00
ATOM    859  N   ALA A 806      11.501  48.546  17.569  1.00  0.00
ATOM    860  CA  ALA A 806      12.024  49.462  16.603  1.00  0.00
ATOM    861  C   ALA A 806      12.899  50.446  17.303  1.00  0.00
ATOM    862  O   ALA A 806      13.949  50.825  16.789  1.00  0.00
ATOM    863  CB  ALA A 806      10.890  50.143  15.852  1.00  0.00
ATOM    864  N   CYS A 807      12.501  50.880  18.511  1.00  0.00
ATOM    865  CA  CYS A 807      13.294  51.844  19.215  1.00  0.00
ATOM    866  C   CYS A 807      14.637  51.231  19.447  1.00  0.00
ATOM    867  O   CYS A 807      15.664  51.896  19.324  1.00  0.00
ATOM    868  CB  CYS A 807      12.516  52.035  20.517  1.00  0.00
ATOM    869  SG  CYS A 807      13.199  53.295  21.621  1.00  0.00
ATOM    870  N   GLU A 808      14.655  49.926  19.769  1.00  0.00
ATOM    871  CA  GLU A 808      15.881  49.241  20.041  1.00  0.00
ATOM    872  C   GLU A 808      16.720  49.286  18.807  1.00  0.00
ATOM    873  O   GLU A 808      17.939  49.437  18.879  1.00  0.00
ATOM    874  CB  GLU A 808      15.603  47.803  20.487  1.00  0.00
ATOM    875  CG  GLU A 808      16.847  47.012  20.868  1.00  0.00
ATOM    876  CD  GLU A 808      16.491  45.637  21.358  1.00  0.00
ATOM    877  OE1 GLU A 808      15.324  45.329  21.411  1.00  0.00
ATOM    878  OE2 GLU A 808      17.386  44.853  21.572  1.00  0.00
ATOM    879  N   PHE A 809      16.078  49.162  17.634  1.00  0.00
ATOM    880  CA  PHE A 809      16.802  49.181  16.400  1.00  0.00
ATOM    881  C   PHE A 809      17.502  50.488  16.288  1.00  0.00
ATOM    882  O   PHE A 809      18.691  50.540  15.979  1.00  0.00
ATOM    883  CB  PHE A 809      15.855  48.945  15.222  1.00  0.00
ATOM    884  CG  PHE A 809      16.482  49.202  13.881  1.00  0.00
ATOM    885  CD1 PHE A 809      17.504  48.390  13.409  1.00  0.00
ATOM    886  CD2 PHE A 809      16.051  50.255  13.087  1.00  0.00
ATOM    887  CE1 PHE A 809      18.080  48.626  12.175  1.00  0.00
ATOM    888  CE2 PHE A 809      16.626  50.491  11.853  1.00  0.00
ATOM    889  CZ  PHE A 809      17.642  49.676  11.397  1.00  0.00
ATOM    890  N   GLY A 810      16.774  51.585  16.559  1.00  0.00
ATOM    891  CA  GLY A 810      17.348  52.885  16.400  1.00  0.00
ATOM    892  C   GLY A 810      18.509  53.020  17.328  1.00  0.00
ATOM    893  O   GLY A 810      19.546  53.568  16.960  1.00  0.00
ATOM    894  N   GLU A 811      18.364  52.515  18.564  1.00  0.00
ATOM    895  CA  GLU A 811      19.409  52.665  19.530  1.00  0.00
ATOM    896  C   GLU A 811      20.626  51.965  19.025  1.00  0.00
ATOM    897  O   GLU A 811      21.729  52.505  19.076  1.00  0.00
ATOM    898  CB  GLU A 811      18.967  52.115  20.887  1.00  0.00
ATOM    899  CG  GLU A 811      17.905  52.949  21.589  1.00  0.00
ATOM    900  CD  GLU A 811      17.428  52.280  22.848  1.00  0.00
ATOM    901  OE1 GLU A 811      17.855  51.181  23.112  1.00  0.00
ATOM    902  OE2 GLU A 811      16.726  52.910  23.603  1.00  0.00
ATOM    903  N   LYS A 812      20.450  50.739  18.504  1.00  0.00
ATOM    904  CA  LYS A 812      21.568  49.981  18.033  1.00  0.00
ATOM    905  C   LYS A 812      22.179  50.695  16.874  1.00  0.00
ATOM    906  O   LYS A 812      23.401  50.746  16.739  1.00  0.00
ATOM    907  CB  LYS A 812      21.132  48.566  17.649  1.00  0.00
ATOM    908  CG  LYS A 812      20.729  47.690  18.828  1.00  0.00
ATOM    909  CD  LYS A 812      21.923  47.378  19.719  1.00  0.00
ATOM    910  CE  LYS A 812      21.529  46.476  20.878  1.00  0.00
ATOM    911  NZ  LYS A 812      22.679  46.189  21.777  1.00  0.00
ATOM    912  N   VAL A 813      21.337  51.286  16.010  1.00  0.00
ATOM    913  CA  VAL A 813      21.839  51.925  14.832  1.00  0.00
ATOM    914  C   VAL A 813      22.778  53.015  15.226  1.00  0.00
ATOM    915  O   VAL A 813      23.900  53.084  14.733  1.00  0.00
ATOM    916  CB  VAL A 813      20.698  52.495  13.969  1.00  0.00
ATOM    917  CG1 VAL A 813      21.260  53.338  12.833  1.00  0.00
ATOM    918  CG2 VAL A 813      19.834  51.371  13.418  1.00  0.00
ATOM    919  N   LEU A 814      22.372  53.874  16.172  1.00  0.00
ATOM    920  CA  LEU A 814      23.193  55.000  16.501  1.00  0.00
ATOM    921  C   LEU A 814      24.494  54.514  17.055  1.00  0.00
ATOM    922  O   LEU A 814      25.546  55.091  16.783  1.00  0.00
ATOM    923  CB  LEU A 814      22.484  55.925  17.498  1.00  0.00
ATOM    924  CG  LEU A 814      23.228  57.198  17.908  1.00  0.00
ATOM    925  CD1 LEU A 814      23.529  58.136  16.749  1.00  0.00
ATOM    926  CD2 LEU A 814      22.570  57.950  19.056  1.00  0.00
ATOM    927  N   SER A 815      24.471  53.430  17.851  1.00  0.00
ATOM    928  CA  SER A 815      25.692  52.999  18.466  1.00  0.00
ATOM    929  C   SER A 815      26.708  52.655  17.416  1.00  0.00
ATOM    930  O   SER A 815      27.859  53.083  17.496  1.00  0.00
ATOM    931  CB  SER A 815      25.265  51.750  19.242  1.00  0.00
ATOM    932  OG  SER A 815      24.378  52.084  20.296  1.00  0.00
ATOM    933  N   LEU A 816      26.301  51.884  16.390  1.00  0.00
ATOM    934  CA  LEU A 816      27.185  51.420  15.352  1.00  0.00
ATOM    935  C   LEU A 816      27.685  52.561  14.516  1.00  0.00
ATOM    936  O   LEU A 816      28.812  52.533  14.025  1.00  0.00
ATOM    937  CB  LEU A 816      26.488  50.386  14.460  1.00  0.00
ATOM    938  CG  LEU A 816      26.012  49.098  15.138  1.00  0.00
ATOM    939  CD1 LEU A 816      25.363  48.105  14.185  1.00  0.00
ATOM    940  CD2 LEU A 816      27.082  48.418  15.982  1.00  0.00
ATOM    941  N   PHE A 817      26.841  53.585  14.306  1.00  0.00
ATOM    942  CA  PHE A 817      27.163  54.712  13.475  1.00  0.00
ATOM    943  C   PHE A 817      28.350  55.456  14.006  1.00  0.00
ATOM    944  O   PHE A 817      28.543  55.590  15.213  1.00  0.00
ATOM    945  CB  PHE A 817      25.962  55.652  13.360  1.00  0.00
ATOM    946  CG  PHE A 817      24.948  55.218  12.341  1.00  0.00
ATOM    947  CD1 PHE A 817      24.962  53.928  11.832  1.00  0.00
ATOM    948  CD2 PHE A 817      23.978  56.099  11.887  1.00  0.00
ATOM    949  CE1 PHE A 817      24.030  53.527  10.895  1.00  0.00
ATOM    950  CE2 PHE A 817      23.044  55.701  10.950  1.00  0.00
ATOM    951  CZ  PHE A 817      23.070  54.414  10.453  1.00  0.00
ATOM    952  N   HIS A 818      29.198  55.937  13.073  1.00  0.00
ATOM    953  CA  HIS A 818      30.357  56.724  13.373  1.00  0.00
ATOM    954  C   HIS A 818      29.843  58.098  13.659  1.00  0.00
ATOM    955  O   HIS A 818      28.666  58.368  13.433  1.00  0.00
ATOM    956  CB  HIS A 818      31.354  56.687  12.209  1.00  0.00
ATOM    957  CG  HIS A 818      32.651  57.371  12.507  1.00  0.00
ATOM    958  ND1 HIS A 818      33.612  56.820  13.328  1.00  0.00
ATOM    959  CD2 HIS A 818      33.148  58.561  12.094  1.00  0.00
ATOM    960  CE1 HIS A 818      34.645  57.642  13.406  1.00  0.00
ATOM    961  NE2 HIS A 818      34.387  58.704  12.668  1.00  0.00
ATOM    962  N   PRO A 819      30.645  58.979  14.189  1.00  0.00
ATOM    963  CA  PRO A 819      30.129  60.293  14.425  1.00  0.00
ATOM    964  C   PRO A 819      29.856  60.958  13.118  1.00  0.00
ATOM    965  O   PRO A 819      30.572  60.693  12.153  1.00  0.00
ATOM    966  CB  PRO A 819      31.236  60.992  15.233  1.00  0.00
ATOM    967  CG  PRO A 819      32.030  59.873  15.849  1.00  0.00
ATOM    968  CD  PRO A 819      32.020  58.792  14.701  1.00  0.00
ATOM    969  N   LYS A 820      28.822  61.818  13.069  1.00  0.00
ATOM    970  CA  LYS A 820      28.450  62.463  11.846  1.00  0.00
ATOM    971  C   LYS A 820      28.198  61.388  10.848  1.00  0.00
ATOM    972  O   LYS A 820      28.486  61.541   9.661  1.00  0.00
ATOM    973  CB  LYS A 820      29.546  63.430  11.396  1.00  0.00
ATOM    974  CG  LYS A 820      29.852  64.542  12.390  1.00  0.00
ATOM    975  CD  LYS A 820      30.899  65.501  11.844  1.00  0.00
ATOM    976  CE  LYS A 820      31.268  66.561  12.871  1.00  0.00
ATOM    977  NZ  LYS A 820      32.322  67.482  12.364  1.00  0.00
ATOM    978  N   LEU A 821      27.641  60.258  11.319  1.00  0.00
ATOM    979  CA  LEU A 821      27.393  59.168  10.430  1.00  0.00
ATOM    980  C   LEU A 821      26.027  59.395   9.867  1.00  0.00
ATOM    981  O   LEU A 821      25.274  60.212  10.393  1.00  0.00
ATOM    982  CB  LEU A 821      27.512  57.825  11.162  1.00  0.00
ATOM    983  CG  LEU A 821      27.738  56.583  10.295  1.00  0.00
ATOM    984  CD1 LEU A 821      29.028  56.622   9.489  1.00  0.00
ATOM    985  CD2 LEU A 821      27.617  55.272  11.058  1.00  0.00
ATOM    986  N   LEU A 822      25.667  58.697   8.771  1.00  0.00
ATOM    987  CA  LEU A 822      24.354  58.918   8.237  1.00  0.00
ATOM    988  C   LEU A 822      23.609  57.621   8.155  1.00  0.00
ATOM    989  O   LEU A 822      24.164  56.590   7.766  1.00  0.00
ATOM    990  CB  LEU A 822      24.428  59.584   6.857  1.00  0.00
ATOM    991  CG  LEU A 822      25.082  60.966   6.791  1.00  0.00
ATOM    992  CD1 LEU A 822      25.254  61.498   5.376  1.00  0.00
ATOM    993  CD2 LEU A 822      24.414  62.004   7.682  1.00  0.00
ATOM    994  N   ILE A 823      22.316  57.644   8.536  1.00  0.00
ATOM    995  CA  ILE A 823      21.483  56.481   8.443  1.00  0.00
ATOM    996  C   ILE A 823      20.365  56.808   7.511  1.00  0.00
ATOM    997  O   ILE A 823      19.698  57.834   7.661  1.00  0.00
ATOM    998  CB  ILE A 823      20.950  56.057   9.824  1.00  0.00
ATOM    999  CG1 ILE A 823      19.916  54.938   9.676  1.00  0.00
ATOM   1000  CG2 ILE A 823      20.348  57.249  10.552  1.00  0.00
ATOM   1001  CD1 ILE A 823      19.452  54.357  10.992  1.00  0.00
ATOM   1002  N   VAL A 824      20.138  55.943   6.504  1.00  0.00
ATOM   1003  CA  VAL A 824      19.048  56.186   5.610  1.00  0.00
ATOM   1004  C   VAL A 824      18.016  55.145   5.895  1.00  0.00
ATOM   1005  O   VAL A 824      18.290  53.946   5.852  1.00  0.00
ATOM   1006  CB  VAL A 824      19.503  56.142   4.139  1.00  0.00
ATOM   1007  CG1 VAL A 824      20.157  54.804   3.824  1.00  0.00
ATOM   1008  CG2 VAL A 824      18.326  56.390   3.209  1.00  0.00
ATOM   1009  N   SER A 825      16.785  55.584   6.220  1.00  0.00
ATOM   1010  CA  SER A 825      15.764  54.631   6.531  1.00  0.00
ATOM   1011  C   SER A 825      14.623  54.875   5.593  1.00  0.00
ATOM   1012  O   SER A 825      14.179  56.011   5.435  1.00  0.00
ATOM   1013  CB  SER A 825      15.400  54.974   7.977  1.00  0.00
ATOM   1014  OG  SER A 825      14.355  54.144   8.452  1.00  0.00
ATOM   1015  N   THR A 826      14.132  53.810   4.925  1.00  0.00
ATOM   1016  CA  THR A 826      13.030  54.006   4.029  1.00  0.00
ATOM   1017  C   THR A 826      11.931  53.057   4.397  1.00  0.00
ATOM   1018  O   THR A 826      11.930  51.893   3.996  1.00  0.00
ATOM   1019  CB  THR A 826      13.449  53.795   2.562  1.00  0.00
ATOM   1020  OG1 THR A 826      14.554  54.653   2.250  1.00  0.00
ATOM   1021  CG2 THR A 826      12.291  54.104   1.627  1.00  0.00
ATOM   1022  N   PRO A 827      11.016  53.531   5.199  1.00  0.00
ATOM   1023  CA  PRO A 827       9.867  52.723   5.524  1.00  0.00
ATOM   1024  C   PRO A 827       8.649  53.202   4.799  1.00  0.00
ATOM   1025  O   PRO A 827       8.685  54.275   4.198  1.00  0.00
ATOM   1026  CB  PRO A 827       9.727  52.866   7.049  1.00  0.00
ATOM   1027  CG  PRO A 827      10.086  54.297   7.339  1.00  0.00
ATOM   1028  CD  PRO A 827      11.568  54.238   6.369  1.00  0.00
ATOM   1029 2HD  PRO A 827      11.856  55.077   6.020  1.00 99.99
ATOM   1030 3HD  PRO A 827      12.236  53.637   6.687  1.00 99.99
ATOM   1031 2HG  PRO A 827       9.564  54.799   6.901  1.00 99.99
ATOM   1032 3HG  PRO A 827      10.400  54.335   8.221  1.00 99.99
ATOM   1033 2HB  PRO A 827       8.820  52.797   7.143  1.00 99.99
ATOM   1034 3HB  PRO A 827      10.382  52.370   7.324  1.00 99.99
ATOM   1035  HA  PRO A 827      10.032  51.774   5.270  1.00 99.99
ATOM   1036  N   ASN A 828       7.559  52.418   4.849  1.00 10.00
ATOM   1037  CA  ASN A 828       6.258  52.846   4.353  1.00 10.00
ATOM   1038  C   ASN A 828       5.158  52.554   5.366  1.00 10.00
ATOM   1039  O   ASN A 828       5.341  51.748   6.279  1.00 10.00
ATOM   1040  CB  ASN A 828       5.929  52.110   3.059  1.00 10.00
ATOM   1041  CG  ASN A 828       5.800  50.613   3.297  1.00 10.00
ATOM   1042  OD1 ASN A 828       4.887  50.167   3.990  1.00 10.00
ATOM   1043  ND2 ASN A 828       6.718  49.834   2.721  1.00 10.00
ATOM   1044  H   ASN A 828       7.646  51.494   5.248  1.00 99.99
ATOM   1045 1HD2 ASN A 828       6.681  48.843   2.843  1.00 99.99
ATOM   1046 2HD2 ASN A 828       7.442  50.243   2.166  1.00 99.99
ATOM   1047  HA  ASN A 828       6.258  53.927   4.201  1.00 99.99
ATOM   1048 2HB  ASN A 828       5.142  52.472   2.395  1.00 99.99
ATOM   1049 3HB  ASN A 828       6.903  52.322   2.616  1.00 99.99
ATOM   1050  N   TYR A 829       4.017  53.214   5.200  1.00 10.00
ATOM   1051  CA  TYR A 829       2.855  52.958   6.043  1.00 10.00
ATOM   1052  C   TYR A 829       2.199  51.631   5.688  1.00 10.00
ATOM   1053  O   TYR A 829       2.370  51.119   4.581  1.00 10.00
ATOM   1054  CB  TYR A 829       1.839  54.096   5.914  1.00 10.00
ATOM   1055  CG  TYR A 829       2.280  55.387   6.569  1.00 10.00
ATOM   1056  CD1 TYR A 829       3.133  56.264   5.916  1.00 10.00
ATOM   1057  CD2 TYR A 829       1.837  55.726   7.839  1.00 10.00
ATOM   1058  CE1 TYR A 829       3.538  57.444   6.509  1.00 10.00
ATOM   1059  CE2 TYR A 829       2.235  56.903   8.443  1.00 10.00
ATOM   1060  CZ  TYR A 829       3.087  57.759   7.774  1.00 10.00
ATOM   1061  OH  TYR A 829       3.485  58.934   8.370  1.00 10.00
ATOM   1062  H   TYR A 829       3.953  53.912   4.472  1.00 99.99
ATOM   1063  HH  TYR A 829       4.076  59.453   7.820  1.00 99.99
ATOM   1064  HD1 TYR A 829       3.487  56.007   4.916  1.00 99.99
ATOM   1065  HE1 TYR A 829       4.209  58.121   5.984  1.00 99.99
ATOM   1066  HE2 TYR A 829       1.878  57.150   9.442  1.00 99.99
ATOM   1067  HD2 TYR A 829       1.166  55.045   8.361  1.00 99.99
ATOM   1068  HA  TYR A 829       3.162  52.883   7.086  1.00 99.99
ATOM   1069 2HB  TYR A 829       1.679  54.267   4.849  1.00 99.99
ATOM   1070 3HB  TYR A 829       0.912  53.754   6.372  1.00 99.99
ATOM   1071  N   GLU A 830       1.446  51.076   6.632  1.00 10.00
ATOM   1072  CA  GLU A 830       0.755  49.811   6.418  1.00 10.00
ATOM   1073  C   GLU A 830      -0.529  50.011   5.626  1.00 10.00
ATOM   1074  O   GLU A 830      -1.579  50.310   6.195  1.00 10.00
ATOM   1075  CB  GLU A 830       0.450  49.134   7.756  1.00 10.00
ATOM   1076  CG  GLU A 830      -0.141  47.738   7.633  1.00 10.00
ATOM   1077  CD  GLU A 830      -0.519  47.183   8.979  1.00 10.00
ATOM   1078  OE1 GLU A 830      -0.246  47.827   9.963  1.00 10.00
ATOM   1079  OE2 GLU A 830      -1.179  46.172   9.019  1.00 10.00
ATOM   1080  H   GLU A 830       1.350  51.545   7.522  1.00 99.99
ATOM   1081  HA  GLU A 830       1.384  49.143   5.825  1.00 99.99
ATOM   1082 2HB  GLU A 830       1.386  49.083   8.310  1.00 99.99
ATOM   1083 3HB  GLU A 830      -0.251  49.779   8.287  1.00 99.99
ATOM   1084 2HG  GLU A 830      -1.002  47.687   6.967  1.00 99.99
ATOM   1085 3HG  GLU A 830       0.674  47.149   7.215  1.00 99.99
ATOM   1086  N   PHE A 831      -0.440  49.847   4.311  1.00 10.00
ATOM   1087  CA  PHE A 831      -1.594  50.021   3.436  1.00 10.00
ATOM   1088  C   PHE A 831      -2.406  48.737   3.333  1.00 10.00
ATOM   1089  O   PHE A 831      -3.203  48.568   2.410  1.00 10.00
ATOM   1090  CB  PHE A 831      -1.147  50.474   2.046  1.00 10.00
ATOM   1091  CG  PHE A 831      -0.751  51.921   1.977  1.00 10.00
ATOM   1092  CD1 PHE A 831       0.583  52.295   2.025  1.00 10.00
ATOM   1093  CD2 PHE A 831      -1.714  52.913   1.865  1.00 10.00
ATOM   1094  CE1 PHE A 831       0.946  53.627   1.963  1.00 10.00
ATOM   1095  CE2 PHE A 831      -1.354  54.245   1.801  1.00 10.00
ATOM   1096  CZ  PHE A 831      -0.021  54.603   1.850  1.00 10.00
ATOM   1097  H   PHE A 831       0.450  49.592   3.906  1.00 99.99
ATOM   1098  HD1 PHE A 831       1.348  51.524   2.113  1.00 99.99
ATOM   1099  HE1 PHE A 831       2.000  53.906   2.002  1.00 99.99
ATOM   1100  HZ  PHE A 831       0.264  55.652   1.802  1.00 99.99
ATOM   1101  HE2 PHE A 831      -2.121  55.015   1.712  1.00 99.99
ATOM   1102  HD2 PHE A 831      -2.768  52.632   1.827  1.00 99.99
ATOM   1103  HA  PHE A 831      -2.261  50.778   3.852  1.00 99.99
ATOM   1104 2HB  PHE A 831      -0.279  49.900   1.726  1.00 99.99
ATOM   1105 3HB  PHE A 831      -1.955  50.338   1.329  1.00 99.99
ATOM   1106  N   ASN A 832      -2.199  47.834   4.286  1.00 10.00
ATOM   1107  CA  ASN A 832      -2.944  46.581   4.328  1.00 10.00
ATOM   1108  C   ASN A 832      -4.443  46.833   4.426  1.00 10.00
ATOM   1109  O   ASN A 832      -5.252  45.983   4.055  1.00 10.00
ATOM   1110  CB  ASN A 832      -2.512  45.762   5.539  1.00 10.00
ATOM   1111  CG  ASN A 832      -1.128  45.167   5.333  1.00 10.00
ATOM   1112  OD1 ASN A 832      -0.657  45.054   4.203  1.00 10.00
ATOM   1113  ND2 ASN A 832      -0.471  44.786   6.432  1.00 10.00
ATOM   1114  H   ASN A 832      -1.508  48.020   4.998  1.00 99.99
ATOM   1115 1HD2 ASN A 832       0.443  44.388   6.356  1.00 99.99
ATOM   1116 2HD2 ASN A 832      -0.894  44.897   7.331  1.00 99.99
ATOM   1117  HA  ASN A 832      -2.785  46.025   3.402  1.00 99.99
ATOM   1118 2HB  ASN A 832      -2.623  46.160   6.550  1.00 99.99
ATOM   1119 3HB  ASN A 832      -3.265  44.993   5.368  1.00 99.99
ATOM   1120  N   THR A 833      -4.807  48.007   4.932  1.00 10.00
ATOM   1121  CA  THR A 833      -6.209  48.402   5.019  1.00 10.00
ATOM   1122  C   THR A 833      -6.823  48.563   3.634  1.00 10.00
ATOM   1123  O   THR A 833      -7.979  48.204   3.412  1.00 10.00
ATOM   1124  CB  THR A 833      -6.378  49.717   5.800  1.00 10.00
ATOM   1125  OG1 THR A 833      -5.904  49.545   7.141  1.00 10.00
ATOM   1126  CG2 THR A 833      -7.840  50.134   5.832  1.00 10.00
ATOM   1127  H   THR A 833      -4.096  48.641   5.264  1.00 99.99
ATOM   1128  HG1 THR A 833      -4.976  49.302   7.123  1.00 99.99
ATOM   1129  HA  THR A 833      -6.781  47.622   5.521  1.00 99.99
ATOM   1130  HB  THR A 833      -5.790  50.496   5.314  1.00 99.99
ATOM   1131 1HG2 THR A 833      -7.939  51.068   6.388  1.00 99.99
ATOM   1132 2HG2 THR A 833      -8.200  50.278   4.813  1.00 99.99
ATOM   1133 3HG2 THR A 833      -8.429  49.358   6.319  1.00 99.99
ATOM   1134  N   ILE A 834      -6.042  49.105   2.705  1.00 10.00
ATOM   1135  CA  ILE A 834      -6.510  49.324   1.342  1.00 10.00
ATOM   1136  C   ILE A 834      -6.534  48.021   0.552  1.00 10.00
ATOM   1137  O   ILE A 834      -6.815  48.017  -0.646  1.00 10.00
ATOM   1138  CB  ILE A 834      -5.634  50.348   0.602  1.00 10.00
ATOM   1139  CG1 ILE A 834      -4.206  49.818   0.450  1.00 10.00
ATOM   1140  CG2 ILE A 834      -5.636  51.681   1.335  1.00 10.00
ATOM   1141  CD1 ILE A 834      -3.323  50.682  -0.422  1.00 10.00
ATOM   1142  H   ILE A 834      -5.099  49.372   2.950  1.00 99.99
ATOM   1143  HA  ILE A 834      -7.545  49.665   1.343  1.00 99.99
ATOM   1144  HB  ILE A 834      -6.024  50.488  -0.406  1.00 99.99
ATOM   1145 1HG2 ILE A 834      -5.011  52.393   0.798  1.00 99.99
ATOM   1146 2HG2 ILE A 834      -6.654  52.063   1.391  1.00 99.99
ATOM   1147 3HG2 ILE A 834      -5.244  51.542   2.343  1.00 99.99
ATOM   1148 2HG1 ILE A 834      -3.776  49.753   1.449  1.00 99.99
ATOM   1149 3HG1 ILE A 834      -4.275  48.820   0.020  1.00 99.99
ATOM   1150 1HD1 ILE A 834      -2.326  50.243  -0.482  1.00 99.99
ATOM   1151 2HD1 ILE A 834      -3.750  50.748  -1.423  1.00 99.99
ATOM   1152 3HD1 ILE A 834      -3.251  51.680   0.007  1.00 99.99
ATOM   1153  N   LEU A 835      -6.235  46.918   1.230  1.00 10.00
ATOM   1154  CA  LEU A 835      -6.253  45.604   0.600  1.00 10.00
ATOM   1155  C   LEU A 835      -7.670  45.049   0.523  1.00 10.00
ATOM   1156  O   LEU A 835      -8.448  45.176   1.468  1.00 10.00
ATOM   1157  CB  LEU A 835      -5.351  44.619   1.356  1.00 10.00
ATOM   1158  CG  LEU A 835      -3.856  44.950   1.400  1.00 10.00
ATOM   1159  CD1 LEU A 835      -3.039  43.984   2.245  1.00 10.00
ATOM   1160  CD2 LEU A 835      -3.226  45.131   0.027  1.00 10.00
ATOM   1161  H   LEU A 835      -5.987  46.993   2.206  1.00 99.99
ATOM   1162  HA  LEU A 835      -5.896  45.686  -0.426  1.00 99.99
ATOM   1163 1HB  LEU A 835      -5.774  44.719   2.353  1.00 99.99
ATOM   1164 2HB  LEU A 835      -5.486  43.597   1.004  1.00 99.99
ATOM   1165  HG  LEU A 835      -3.758  45.957   1.804  1.00 99.99
ATOM   1166 1HD1 LEU A 835      -1.990  44.283   2.228  1.00 99.99
ATOM   1167 2HD1 LEU A 835      -3.404  44.000   3.272  1.00 99.99
ATOM   1168 3HD1 LEU A 835      -3.135  42.976   1.841  1.00 99.99
ATOM   1169 1HD2 LEU A 835      -2.167  45.363   0.140  1.00 99.99
ATOM   1170 2HD2 LEU A 835      -3.338  44.214  -0.549  1.00 99.99
ATOM   1171 3HD2 LEU A 835      -3.723  45.950  -0.496  1.00 99.99
ATOM   1172  N   GLN A 836      -8.001  44.439  -0.611  1.00 10.00
ATOM   1173  CA  GLN A 836      -9.327  43.871  -0.816  1.00 10.00
ATOM   1174  C   GLN A 836      -9.622  42.776   0.201  1.00 10.00
ATOM   1175  O   GLN A 836      -8.776  41.925   0.473  1.00 10.00
ATOM   1176  CB  GLN A 836      -9.424  43.270  -2.213  1.00 10.00
ATOM   1177  CG  GLN A 836      -9.302  44.376  -3.254  1.00 10.00
ATOM   1178  CD  GLN A 836     -10.451  45.369  -3.136  1.00 10.00
ATOM   1179  OE1 GLN A 836     -11.614  44.974  -3.084  1.00 10.00
ATOM   1180  NE2 GLN A 836     -10.121  46.662  -3.093  1.00 10.00
ATOM   1181  H   GLN A 836      -7.315  44.366  -1.347  1.00 99.99
ATOM   1182 1HE2 GLN A 836     -10.836  47.359  -3.016  1.00 99.99
ATOM   1183 2HE2 GLN A 836      -9.160  46.935  -3.138  1.00 99.99
ATOM   1184  HA  GLN A 836     -10.082  44.643  -0.667  1.00 99.99
ATOM   1185 2HB  GLN A 836      -8.620  42.539  -2.297  1.00 99.99
ATOM   1186 3HB  GLN A 836     -10.384  42.760  -2.271  1.00 99.99
ATOM   1187 2HG  GLN A 836      -8.378  44.927  -3.426  1.00 99.99
ATOM   1188 3HG  GLN A 836      -9.496  43.719  -4.103  1.00 99.99
ATOM   1189  N   ARG A 837     -10.826  42.806   0.764  1.00 10.00
ATOM   1190  CA  ARG A 837     -11.213  41.851   1.796  1.00 10.00
ATOM   1191  C   ARG A 837     -11.331  40.444   1.226  1.00 10.00
ATOM   1192  O   ARG A 837     -11.459  39.471   1.970  1.00 10.00
ATOM   1193  CB  ARG A 837     -12.536  42.269   2.443  1.00 10.00
ATOM   1194  CG  ARG A 837     -12.446  43.520   3.307  1.00 10.00
ATOM   1195  CD  ARG A 837     -13.810  43.910   3.858  1.00 10.00
ATOM   1196  NE  ARG A 837     -14.720  44.351   2.805  1.00 10.00
ATOM   1197  CZ  ARG A 837     -15.888  44.752   3.296  1.00 10.00
ATOM   1198  NH1 ARG A 837     -16.836  45.188   2.480  1.00 10.00
ATOM   1199  NH2 ARG A 837     -16.107  44.717   4.604  1.00 10.00
ATOM   1200  H   ARG A 837     -11.489  43.509   0.469  1.00 99.99
ATOM   1201 1HH1 ARG A 837     -16.670  45.214   1.485  1.00 99.99
ATOM   1202 2HH1 ARG A 837     -17.722  45.492   2.859  1.00 99.99
ATOM   1203 1HH2 ARG A 837     -15.384  44.385   5.226  1.00 99.99
ATOM   1204 2HH2 ARG A 837     -16.995  45.023   4.973  1.00 99.99
ATOM   1205  HE  ARG A 837     -14.577  44.388   1.805  1.00 99.99
ATOM   1206  HA  ARG A 837     -10.445  41.810   2.568  1.00 99.99
ATOM   1207 2HB  ARG A 837     -13.246  42.436   1.635  1.00 99.99
ATOM   1208 3HB  ARG A 837     -12.869  41.430   3.053  1.00 99.99
ATOM   1209 2HG  ARG A 837     -11.764  43.323   4.134  1.00 99.99
ATOM   1210 3HG  ARG A 837     -12.054  44.334   2.698  1.00 99.99
ATOM   1211 2HD  ARG A 837     -14.248  43.047   4.359  1.00 99.99
ATOM   1212 3HD  ARG A 837     -13.683  44.721   4.573  1.00 99.99
ATOM   1213  N   SER A 838     -11.290  40.341  -0.098  1.00 10.00
ATOM   1214  CA  SER A 838     -11.408  39.052  -0.769  1.00 10.00
ATOM   1215  C   SER A 838     -10.055  38.361  -0.877  1.00 10.00
ATOM   1216  O   SER A 838      -9.951  37.254  -1.403  1.00 10.00
ATOM   1217  CB  SER A 838     -11.925  39.434  -2.160  1.00 10.00
ATOM   1218  OG  SER A 838     -10.959  40.187  -2.873  1.00 10.00
ATOM   1219  H   SER A 838     -11.175  41.178  -0.654  1.00 99.99
ATOM   1220  HG  SER A 838     -10.160  39.666  -2.976  1.00 99.99
ATOM   1221  HA  SER A 838     -12.131  38.383  -0.301  1.00 99.99
ATOM   1222 2HB  SER A 838     -12.154  38.521  -2.709  1.00 99.99
ATOM   1223 3HB  SER A 838     -12.833  40.026  -2.044  1.00 99.99
ATOM   1224  N   THR A 839      -9.017  39.024  -0.375  1.00 10.00
ATOM   1225  CA  THR A 839      -7.681  38.441  -0.341  1.00 10.00
ATOM   1226  C   THR A 839      -7.509  37.527   0.865  1.00 10.00
ATOM   1227  O   THR A 839      -6.762  36.551   0.816  1.00 10.00
ATOM   1228  CB  THR A 839      -6.591  39.529  -0.306  1.00 10.00
ATOM   1229  OG1 THR A 839      -6.757  40.339   0.864  1.00 10.00
ATOM   1230  CG2 THR A 839      -6.676  40.409  -1.544  1.00 10.00
ATOM   1231  H   THR A 839      -9.158  39.955  -0.010  1.00 99.99
ATOM   1232  HG1 THR A 839      -6.683  39.787   1.648  1.00 99.99
ATOM   1233  HA  THR A 839      -7.525  37.819  -1.223  1.00 99.99
ATOM   1234  HB  THR A 839      -5.613  39.048  -0.270  1.00 99.99
ATOM   1235 1HG2 THR A 839      -5.898  41.171  -1.501  1.00 99.99
ATOM   1236 2HG2 THR A 839      -6.539  39.798  -2.435  1.00 99.99
ATOM   1237 3HG2 THR A 839      -7.654  40.890  -1.580  1.00 99.99
ATOM   1238  N   PRO A 840      -8.207  37.850   1.950  1.00 10.00
ATOM   1239  CA  PRO A 840      -8.023  37.150   3.215  1.00 10.00
ATOM   1240  C   PRO A 840      -8.287  35.658   3.063  1.00 10.00
ATOM   1241  O   PRO A 840      -7.664  34.836   3.735  1.00 10.00
ATOM   1242  CB  PRO A 840      -9.028  37.821   4.166  1.00 10.00
ATOM   1243  CG  PRO A 840      -9.203  39.213   3.624  1.00 10.00
ATOM   1244  CD  PRO A 840      -9.293  38.837   2.014  1.00 10.00
ATOM   1245 2HD  PRO A 840     -10.069  38.345   1.761  1.00 99.99
ATOM   1246 3HD  PRO A 840      -8.991  39.525   1.427  1.00 99.99
ATOM   1247 2HG  PRO A 840      -9.991  39.472   3.800  1.00 99.99
ATOM   1248 3HG  PRO A 840      -8.373  39.644   3.679  1.00 99.99
ATOM   1249 2HB  PRO A 840      -9.790  37.360   3.960  1.00 99.99
ATOM   1250 3HB  PRO A 840      -8.558  37.879   4.891  1.00 99.99
ATOM   1251  HA  PRO A 840      -7.090  37.272   3.542  1.00 99.99
ATOM   1252  N   GLU A 841      -9.215  35.313   2.176  1.00 10.00
ATOM   1253  CA  GLU A 841      -9.584  33.922   1.954  1.00 10.00
ATOM   1254  C   GLU A 841      -8.415  33.123   1.393  1.00 10.00
ATOM   1255  O   GLU A 841      -8.523  31.918   1.170  1.00 10.00
ATOM   1256  CB  GLU A 841     -10.786  33.829   1.011  1.00 10.00
ATOM   1257  CG  GLU A 841     -12.092  34.337   1.605  1.00 10.00
ATOM   1258  CD  GLU A 841     -13.197  34.324   0.585  1.00 10.00
ATOM   1259  OE1 GLU A 841     -12.929  34.007  -0.549  1.00 10.00
ATOM   1260  OE2 GLU A 841     -14.328  34.523   0.960  1.00 10.00
ATOM   1261  H   GLU A 841      -9.676  36.036   1.642  1.00 99.99
ATOM   1262  HA  GLU A 841      -9.851  33.453   2.904  1.00 99.99
ATOM   1263 2HB  GLU A 841     -10.538  34.413   0.124  1.00 99.99
ATOM   1264 3HB  GLU A 841     -10.895  32.780   0.736  1.00 99.99
ATOM   1265 2HG  GLU A 841     -12.410  33.786   2.489  1.00 99.99
ATOM   1266 3HG  GLU A 841     -11.865  35.365   1.881  1.00 99.99
ATOM   1267  N   THR A 842      -7.297  33.804   1.163  1.00 10.00
ATOM   1268  CA  THR A 842      -6.098  33.155   0.648  1.00 10.00
ATOM   1269  C   THR A 842      -5.149  32.772   1.777  1.00 10.00
ATOM   1270  O   THR A 842      -4.233  31.971   1.587  1.00 10.00
ATOM   1271  CB  THR A 842      -5.351  34.059  -0.350  1.00 10.00
ATOM   1272  OG1 THR A 842      -4.931  35.261   0.310  1.00 10.00
ATOM   1273  CG2 THR A 842      -6.252  34.418  -1.523  1.00 10.00
ATOM   1274  H   THR A 842      -7.278  34.795   1.351  1.00 99.99
ATOM   1275  HG1 THR A 842      -4.466  35.823  -0.314  1.00 99.99
ATOM   1276  HA  THR A 842      -6.368  32.228   0.144  1.00 99.99
ATOM   1277  HB  THR A 842      -4.471  33.532  -0.718  1.00 99.99
ATOM   1278 1HG2 THR A 842      -5.706  35.056  -2.217  1.00 99.99
ATOM   1279 2HG2 THR A 842      -6.563  33.506  -2.034  1.00 99.99
ATOM   1280 3HG2 THR A 842      -7.131  34.948  -1.156  1.00 99.99
ATOM   1281  N   GLN A 843      -5.374  33.349   2.952  1.00 10.00
ATOM   1282  CA  GLN A 843      -4.522  33.091   4.107  1.00 10.00
ATOM   1283  C   GLN A 843      -5.239  33.434   5.407  1.00 10.00
ATOM   1284  O   GLN A 843      -6.240  34.150   5.406  1.00 10.00
ATOM   1285  CB  GLN A 843      -3.255  33.937   4.018  1.00 10.00
ATOM   1286  CG  GLN A 843      -3.625  35.414   4.065  1.00 10.00
ATOM   1287  CD  GLN A 843      -2.394  36.294   3.893  1.00 10.00
ATOM   1288  OE1 GLN A 843      -1.293  35.788   3.683  1.00 10.00
ATOM   1289  NE2 GLN A 843      -2.582  37.611   3.985  1.00 10.00
ATOM   1290  H   GLN A 843      -6.154  33.983   3.049  1.00 99.99
ATOM   1291 1HE2 GLN A 843      -1.807  38.236   3.880  1.00 99.99
ATOM   1292 2HE2 GLN A 843      -3.498  37.974   4.156  1.00 99.99
ATOM   1293  HA  GLN A 843      -4.283  32.029   4.155  1.00 99.99
ATOM   1294 2HB  GLN A 843      -2.625  33.646   4.856  1.00 99.99
ATOM   1295 3HB  GLN A 843      -2.765  33.667   3.083  1.00 99.99
ATOM   1296 2HG  GLN A 843      -4.444  35.837   3.483  1.00 99.99
ATOM   1297 3HG  GLN A 843      -3.902  35.401   5.120  1.00 99.99
ATOM   1298  N   GLU A 844      -4.722  32.915   6.516  1.00 10.00
ATOM   1299  CA  GLU A 844      -5.289  33.195   7.829  1.00 10.00
ATOM   1300  C   GLU A 844      -5.336  34.693   8.100  1.00 10.00
ATOM   1301  O   GLU A 844      -4.300  35.334   8.284  1.00 10.00
ATOM   1302  CB  GLU A 844      -4.485  32.487   8.922  1.00 10.00
ATOM   1303  CG  GLU A 844      -5.040  32.667  10.328  1.00 10.00
ATOM   1304  CD  GLU A 844      -6.315  31.893  10.514  1.00 10.00
ATOM   1305  OE1 GLU A 844      -6.725  31.229   9.592  1.00 10.00
ATOM   1306  OE2 GLU A 844      -6.821  31.874  11.612  1.00 10.00
ATOM   1307  H   GLU A 844      -3.915  32.311   6.447  1.00 99.99
ATOM   1308  HA  GLU A 844      -6.319  32.840   7.870  1.00 99.99
ATOM   1309 2HB  GLU A 844      -4.471  31.426   8.671  1.00 99.99
ATOM   1310 3HB  GLU A 844      -3.471  32.884   8.880  1.00 99.99
ATOM   1311 2HG  GLU A 844      -4.334  32.395  11.111  1.00 99.99
ATOM   1312 3HG  GLU A 844      -5.252  33.733  10.385  1.00 99.99
ATOM   1313  N   GLU A 845      -6.543  35.247   8.124  1.00 10.00
ATOM   1314  CA  GLU A 845      -6.724  36.685   8.290  1.00 10.00
ATOM   1315  C   GLU A 845      -6.394  37.120   9.713  1.00 10.00
ATOM   1316  O   GLU A 845      -6.331  38.313  10.008  1.00 10.00
ATOM   1317  CB  GLU A 845      -8.155  37.090   7.933  1.00 10.00
ATOM   1318  CG  GLU A 845      -9.214  36.561   8.890  1.00 10.00
ATOM   1319  CD  GLU A 845     -10.597  36.954   8.446  1.00 10.00
ATOM   1320  OE1 GLU A 845     -10.715  37.579   7.421  1.00 10.00
ATOM   1321  OE2 GLU A 845     -11.541  36.534   9.072  1.00 10.00
ATOM   1322  H   GLU A 845      -7.357  34.658   8.022  1.00 99.99
ATOM   1323  HA  GLU A 845      -6.037  37.221   7.635  1.00 99.99
ATOM   1324 2HB  GLU A 845      -8.185  38.180   7.927  1.00 99.99
ATOM   1325 3HB  GLU A 845      -8.353  36.715   6.931  1.00 99.99
ATOM   1326 2HG  GLU A 845      -9.172  35.481   9.030  1.00 99.99
ATOM   1327 3HG  GLU A 845      -8.982  37.057   9.831  1.00 99.99
ATOM   1328  N   ASN A 846      -6.187  36.145  10.590  1.00 10.00
ATOM   1329  CA  ASN A 846      -5.815  36.425  11.972  1.00 10.00
ATOM   1330  C   ASN A 846      -4.361  36.870  12.070  1.00 10.00
ATOM   1331  O   ASN A 846      -3.938  37.423  13.087  1.00 10.00
ATOM   1332  CB  ASN A 846      -5.993  35.171  12.821  1.00 10.00
ATOM   1333  CG  ASN A 846      -7.467  34.857  13.030  1.00 10.00
ATOM   1334  OD1 ASN A 846      -8.319  35.732  12.890  1.00 10.00
ATOM   1335  ND2 ASN A 846      -7.767  33.600  13.367  1.00 10.00
ATOM   1336  H   ASN A 846      -6.291  35.184  10.294  1.00 99.99
ATOM   1337 1HD2 ASN A 846      -8.721  33.337  13.517  1.00 99.99
ATOM   1338 2HD2 ASN A 846      -7.040  32.922  13.470  1.00 99.99
ATOM   1339  HA  ASN A 846      -6.416  37.249  12.358  1.00 99.99
ATOM   1340 2HB  ASN A 846      -5.424  34.265  12.607  1.00 99.99
ATOM   1341 3HB  ASN A 846      -5.594  35.645  13.719  1.00 99.99
ATOM   1342  N   ASN A 847      -3.598  36.625  11.010  1.00 10.00
ATOM   1343  CA  ASN A 847      -2.167  36.902  11.014  1.00 10.00
ATOM   1344  C   ASN A 847      -1.474  36.202  12.176  1.00 10.00
ATOM   1345  O   ASN A 847      -0.767  36.835  12.962  1.00 10.00
ATOM   1346  CB  ASN A 847      -1.931  38.403  11.145  1.00 10.00
ATOM   1347  CG  ASN A 847      -2.420  39.145   9.911  1.00 10.00
ATOM   1348  OD1 ASN A 847      -2.454  38.583   8.816  1.00 10.00
ATOM   1349  ND2 ASN A 847      -2.801  40.412  10.086  1.00 10.00
ATOM   1350  H   ASN A 847      -4.022  36.235  10.179  1.00 99.99
ATOM   1351 1HD2 ASN A 847      -3.131  40.947   9.307  1.00 99.99
ATOM   1352 2HD2 ASN A 847      -2.756  40.827  10.996  1.00 99.99
ATOM   1353  HA  ASN A 847      -1.712  36.511  10.103  1.00 99.99
ATOM   1354 2HB  ASN A 847      -2.208  38.935  12.057  1.00 99.99
ATOM   1355 3HB  ASN A 847      -0.846  38.301  11.100  1.00 99.99
ATOM   1356  N   SER A 848      -1.680  34.894  12.281  1.00 10.00
ATOM   1357  CA  SER A 848      -1.181  34.128  13.415  1.00 10.00
ATOM   1358  C   SER A 848       0.328  33.933  13.329  1.00 10.00
ATOM   1359  O   SER A 848       1.039  34.073  14.323  1.00 10.00
ATOM   1360  CB  SER A 848      -1.904  32.785  13.270  1.00 10.00
ATOM   1361  OG  SER A 848      -3.301  32.937  13.448  1.00 10.00
ATOM   1362  H   SER A 848      -2.197  34.418  11.554  1.00 99.99
ATOM   1363  HG  SER A 848      -3.475  33.286  14.326  1.00 99.99
ATOM   1364  HA  SER A 848      -1.444  34.563  14.381  1.00 99.99
ATOM   1365 2HB  SER A 848      -1.705  32.390  12.273  1.00 99.99
ATOM   1366 3HB  SER A 848      -1.515  32.096  14.018  1.00 99.99
ATOM   1367  N   GLU A 849       0.809  33.608  12.133  1.00 10.00
ATOM   1368  CA  GLU A 849       2.233  33.386  11.916  1.00 10.00
ATOM   1369  C   GLU A 849       3.006  34.698  11.947  1.00 10.00
ATOM   1370  O   GLU A 849       4.149  34.746  12.403  1.00 10.00
ATOM   1371  CB  GLU A 849       2.467  32.671  10.584  1.00 10.00
ATOM   1372  CG  GLU A 849       1.992  31.225  10.555  1.00 10.00
ATOM   1373  CD  GLU A 849       2.166  30.619   9.190  1.00 10.00
ATOM   1374  OE1 GLU A 849       2.585  31.319   8.301  1.00 10.00
ATOM   1375  OE2 GLU A 849       1.988  29.430   9.062  1.00 10.00
ATOM   1376  H   GLU A 849       0.171  33.512  11.356  1.00 99.99
ATOM   1377  HA  GLU A 849       2.639  32.769  12.719  1.00 99.99
ATOM   1378 2HB  GLU A 849       1.940  33.241   9.819  1.00 99.99
ATOM   1379 3HB  GLU A 849       3.539  32.702  10.387  1.00 99.99
ATOM   1380 2HG  GLU A 849       2.478  30.592  11.297  1.00 99.99
ATOM   1381 3HG  GLU A 849       0.929  31.300  10.786  1.00 99.99
ATOM   1382  N   PRO A 850       2.378  35.762  11.459  1.00 10.00
ATOM   1383  CA  PRO A 850       2.998  37.080  11.445  1.00 10.00
ATOM   1384  C   PRO A 850       3.312  37.556  12.858  1.00 10.00
ATOM   1385  O   PRO A 850       4.325  38.214  13.090  1.00 10.00
ATOM   1386  CB  PRO A 850       1.961  37.977  10.749  1.00 10.00
ATOM   1387  CG  PRO A 850       1.176  37.049   9.864  1.00 10.00
ATOM   1388  CD  PRO A 850       1.016  35.783  10.906  1.00 10.00
ATOM   1389 2HD  PRO A 850       0.462  35.959  11.662  1.00 99.99
ATOM   1390 3HD  PRO A 850       0.941  34.930  10.490  1.00 99.99
ATOM   1391 2HG  PRO A 850       0.385  37.340   9.802  1.00 99.99
ATOM   1392 3HG  PRO A 850       1.769  36.699   9.226  1.00 99.99
ATOM   1393 2HB  PRO A 850       1.418  38.189  11.454  1.00 99.99
ATOM   1394 3HB  PRO A 850       2.470  38.457  10.240  1.00 99.99
ATOM   1395  HA  PRO A 850       3.849  37.053  10.927  1.00 99.99
ATOM   1396  N   GLN A 851       2.435  37.221  13.798  1.00 10.00
ATOM   1397  CA  GLN A 851       2.586  37.662  15.178  1.00 10.00
ATOM   1398  C   GLN A 851       3.885  37.140  15.784  1.00 10.00
ATOM   1399  O   GLN A 851       4.299  37.577  16.857  1.00 10.00
ATOM   1400  CB  GLN A 851       1.423  37.147  16.020  1.00 10.00
ATOM   1401  CG  GLN A 851       0.145  37.878  15.622  1.00 10.00
ATOM   1402  CD  GLN A 851      -1.051  37.355  16.403  1.00 10.00
ATOM   1403  OE1 GLN A 851      -0.917  36.435  17.207  1.00 10.00
ATOM   1404  NE2 GLN A 851      -2.226  37.943  16.164  1.00 10.00
ATOM   1405  H   GLN A 851       1.642  36.647  13.548  1.00 99.99
ATOM   1406 1HE2 GLN A 851      -3.046  37.639  16.649  1.00 99.99
ATOM   1407 2HE2 GLN A 851      -2.285  38.689  15.499  1.00 99.99
ATOM   1408  HA  GLN A 851       2.645  38.749  15.212  1.00 99.99
ATOM   1409 2HB  GLN A 851       1.354  36.075  15.838  1.00 99.99
ATOM   1410 3HB  GLN A 851       1.686  37.322  17.062  1.00 99.99
ATOM   1411 2HG  GLN A 851       0.081  38.965  15.564  1.00 99.99
ATOM   1412 3HG  GLN A 851       0.116  37.460  14.615  1.00 99.99
ATOM   1413  N   LEU A 852       4.520  36.202  15.089  1.00 10.00
ATOM   1414  CA  LEU A 852       5.803  35.664  15.525  1.00 10.00
ATOM   1415  C   LEU A 852       6.962  36.466  14.950  1.00 10.00
ATOM   1416  O   LEU A 852       7.198  36.455  13.741  1.00 10.00
ATOM   1417  CB  LEU A 852       5.942  34.188  15.128  1.00 10.00
ATOM   1418  CG  LEU A 852       7.254  33.493  15.502  1.00 10.00
ATOM   1419  CD1 LEU A 852       7.499  33.410  17.001  1.00 10.00
ATOM   1420  CD2 LEU A 852       7.435  32.132  14.848  1.00 10.00
ATOM   1421  H   LEU A 852       4.103  35.854  14.237  1.00 99.99
ATOM   1422  HA  LEU A 852       5.881  35.741  16.609  1.00 99.99
ATOM   1423 1HB  LEU A 852       5.128  33.769  15.716  1.00 99.99
ATOM   1424 2HB  LEU A 852       5.739  34.035  14.068  1.00 99.99
ATOM   1425  HG  LEU A 852       8.063  34.054  15.033  1.00 99.99
ATOM   1426 1HD1 LEU A 852       8.448  32.905  17.186  1.00 99.99
ATOM   1427 2HD1 LEU A 852       7.535  34.415  17.420  1.00 99.99
ATOM   1428 3HD1 LEU A 852       6.691  32.849  17.471  1.00 99.99
ATOM   1429 1HD2 LEU A 852       8.386  31.702  15.160  1.00 99.99
ATOM   1430 2HD2 LEU A 852       6.622  31.471  15.150  1.00 99.99
ATOM   1431 3HD2 LEU A 852       7.426  32.245  13.764  1.00 99.99
ATOM   1432  N   PRO A 853       7.683  37.165  15.820  1.00 10.00
ATOM   1433  CA  PRO A 853       8.784  38.019  15.394  1.00 10.00
ATOM   1434  C   PRO A 853       9.902  37.200  14.761  1.00 10.00
ATOM   1435  O   PRO A 853      10.762  37.739  14.064  1.00 10.00
ATOM   1436  CB  PRO A 853       9.238  38.720  16.685  1.00 10.00
ATOM   1437  CG  PRO A 853       8.816  37.798  17.795  1.00 10.00
ATOM   1438  CD  PRO A 853       7.472  37.215  17.273  1.00 10.00
ATOM   1439 2HD  PRO A 853       7.332  36.306  17.520  1.00 99.99
ATOM   1440 3HD  PRO A 853       6.737  37.816  17.361  1.00 99.99
ATOM   1441 2HG  PRO A 853       9.310  37.111  17.778  1.00 99.99
ATOM   1442 3HG  PRO A 853       8.508  38.332  18.502  1.00 99.99
ATOM   1443 2HB  PRO A 853      10.147  38.641  16.610  1.00 99.99
ATOM   1444 3HB  PRO A 853       8.710  39.406  16.696  1.00 99.99
ATOM   1445  HA  PRO A 853       8.463  38.682  14.724  1.00 99.99
ATOM   1446  N   LYS A 854       9.888  35.896  15.013  1.00 10.00
ATOM   1447  CA  LYS A 854      10.927  35.006  14.506  1.00 10.00
ATOM   1448  C   LYS A 854      10.734  34.720  13.023  1.00 10.00
ATOM   1449  O   LYS A 854      11.700  34.488  12.295  1.00 10.00
ATOM   1450  CB  LYS A 854      10.944  33.697  15.298  1.00 10.00
ATOM   1451  CG  LYS A 854      11.417  33.837  16.738  1.00 10.00
ATOM   1452  CD  LYS A 854      11.418  32.496  17.454  1.00 10.00
ATOM   1453  CE  LYS A 854      11.892  32.635  18.893  1.00 10.00
ATOM   1454  NZ  LYS A 854      11.895  31.330  19.607  1.00 10.00
ATOM   1455  H   LYS A 854       9.138  35.508  15.567  1.00 99.99
ATOM   1456 1HZ  LYS A 854      12.214  31.466  20.556  1.00 99.99
ATOM   1457 2HZ  LYS A 854      10.959  30.949  19.618  1.00 99.99
ATOM   1458 3HZ  LYS A 854      12.515  30.688  19.133  1.00 99.99
ATOM   1459  HA  LYS A 854      11.902  35.485  14.606  1.00 99.99
ATOM   1460 2HB  LYS A 854       9.926  33.305  15.287  1.00 99.99
ATOM   1461 3HB  LYS A 854      11.602  33.010  14.766  1.00 99.99
ATOM   1462 2HG  LYS A 854      12.428  34.247  16.732  1.00 99.99
ATOM   1463 3HG  LYS A 854      10.750  34.527  17.257  1.00 99.99
ATOM   1464 2HD  LYS A 854      10.404  32.095  17.442  1.00 99.99
ATOM   1465 3HD  LYS A 854      12.080  31.817  16.919  1.00 99.99
ATOM   1466 2HE  LYS A 854      12.900  33.046  18.882  1.00 99.99
ATOM   1467 3HE  LYS A 854      11.225  33.326  19.407  1.00 99.99
ATOM   1468  N   PHE A 855       9.481  34.736  12.581  1.00 10.00
ATOM   1469  CA  PHE A 855       9.150  34.382  11.207  1.00 10.00
ATOM   1470  C   PHE A 855       8.224  35.416  10.579  1.00 10.00
ATOM   1471  O   PHE A 855       7.794  35.266   9.435  1.00 10.00
ATOM   1472  CB  PHE A 855       8.504  32.996  11.152  1.00 10.00
ATOM   1473  CG  PHE A 855       9.384  31.896  11.674  1.00 10.00
ATOM   1474  CD1 PHE A 855       9.174  31.359  12.936  1.00 10.00
ATOM   1475  CD2 PHE A 855      10.424  31.396  10.905  1.00 10.00
ATOM   1476  CE1 PHE A 855       9.984  30.348  13.416  1.00 10.00
ATOM   1477  CE2 PHE A 855      11.233  30.384  11.382  1.00 10.00
ATOM   1478  CZ  PHE A 855      11.013  29.860  12.640  1.00 10.00
ATOM   1479  H   PHE A 855       8.741  35.000  13.213  1.00 99.99
ATOM   1480  HD1 PHE A 855       8.360  31.745  13.550  1.00 99.99
ATOM   1481  HE1 PHE A 855       9.809  29.936  14.410  1.00 99.99
ATOM   1482  HZ  PHE A 855      11.652  29.063  13.019  1.00 99.99
ATOM   1483  HE2 PHE A 855      12.047  30.000  10.767  1.00 99.99
ATOM   1484  HD2 PHE A 855      10.598  31.811   9.912  1.00 99.99
ATOM   1485  HA  PHE A 855      10.056  34.367  10.599  1.00 99.99
ATOM   1486 2HB  PHE A 855       7.596  32.980  11.755  1.00 99.99
ATOM   1487 3HB  PHE A 855       8.259  32.737  10.124  1.00 99.99
ATOM   1488  N   ARG A 856       7.919  36.465  11.334  1.00 10.00
ATOM   1489  CA  ARG A 856       7.006  37.503  10.872  1.00 10.00
ATOM   1490  C   ARG A 856       7.578  38.243   9.669  1.00 10.00
ATOM   1491  O   ARG A 856       8.794  38.369   9.524  1.00 10.00
ATOM   1492  CB  ARG A 856       6.701  38.492  11.999  1.00 10.00
ATOM   1493  CG  ARG A 856       7.842  39.442  12.331  1.00 10.00
ATOM   1494  CD  ARG A 856       7.824  39.839  13.800  1.00 10.00
ATOM   1495  NE  ARG A 856       6.624  40.591  14.149  1.00 10.00
ATOM   1496  CZ  ARG A 856       6.558  40.846  15.452  1.00 10.00
ATOM   1497  NH1 ARG A 856       5.533  41.523  15.946  1.00 10.00
ATOM   1498  NH2 ARG A 856       7.520  40.421  16.261  1.00 10.00
ATOM   1499  H   ARG A 856       8.330  36.546  12.253  1.00 99.99
ATOM   1500 1HH1 ARG A 856       4.800  41.847  15.331  1.00 99.99
ATOM   1501 2HH1 ARG A 856       5.488  41.712  16.937  1.00 99.99
ATOM   1502 1HH2 ARG A 856       8.303  39.905  15.884  1.00 99.99
ATOM   1503 2HH2 ARG A 856       7.467  40.616  17.248  1.00 99.99
ATOM   1504  HE  ARG A 856       5.877  40.926  13.554  1.00 99.99
ATOM   1505  HA  ARG A 856       6.069  37.051  10.542  1.00 99.99
ATOM   1506 2HB  ARG A 856       5.827  39.064  11.691  1.00 99.99
ATOM   1507 3HB  ARG A 856       6.454  37.901  12.881  1.00 99.99
ATOM   1508 2HG  ARG A 856       8.785  38.946  12.100  1.00 99.99
ATOM   1509 3HG  ARG A 856       7.740  40.333  11.712  1.00 99.99
ATOM   1510 2HD  ARG A 856       7.859  38.935  14.409  1.00 99.99
ATOM   1511 3HD  ARG A 856       8.697  40.454  14.011  1.00 99.99
ATOM   1512  N   ASN A 857       6.692  38.729   8.805  1.00 10.00
ATOM   1513  CA  ASN A 857       7.107  39.380   7.568  1.00 10.00
ATOM   1514  C   ASN A 857       7.384  40.861   7.789  1.00 10.00
ATOM   1515  O   ASN A 857       7.183  41.382   8.886  1.00 10.00
ATOM   1516  CB  ASN A 857       6.007  39.247   6.519  1.00 10.00
ATOM   1517  CG  ASN A 857       6.532  39.581   5.131  1.00 10.00
ATOM   1518  OD1 ASN A 857       7.698  39.340   4.827  1.00 10.00
ATOM   1519  ND2 ASN A 857       5.663  40.140   4.284  1.00 10.00
ATOM   1520  H   ASN A 857       5.707  38.647   9.012  1.00 99.99
ATOM   1521 1HD2 ASN A 857       5.954  40.381   3.358  1.00 99.99
ATOM   1522 2HD2 ASN A 857       4.724  40.318   4.575  1.00 99.99
ATOM   1523  HA  ASN A 857       8.042  38.940   7.213  1.00 99.99
ATOM   1524 2HB  ASN A 857       5.363  38.366   6.494  1.00 99.99
ATOM   1525 3HB  ASN A 857       5.446  40.096   6.908  1.00 99.99
ATOM   1526  N   HIS A 858       7.847  41.535   6.743  1.00 10.00
ATOM   1527  CA  HIS A 858       8.252  42.931   6.847  1.00 10.00
ATOM   1528  C   HIS A 858       7.054  43.833   7.115  1.00 10.00
ATOM   1529  O   HIS A 858       7.211  45.009   7.444  1.00 10.00
ATOM   1530  CB  HIS A 858       8.973  43.383   5.572  1.00 10.00
ATOM   1531  CG  HIS A 858      10.316  42.747   5.383  1.00 10.00
ATOM   1532  ND1 HIS A 858      11.384  43.002   6.218  1.00 10.00
ATOM   1533  CD2 HIS A 858      10.764  41.869   4.456  1.00 10.00
ATOM   1534  CE1 HIS A 858      12.431  42.306   5.813  1.00 10.00
ATOM   1535  NE2 HIS A 858      12.081  41.612   4.745  1.00 10.00
ATOM   1536  H   HIS A 858       7.922  41.066   5.850  1.00 99.99
ATOM   1537  HE2 HIS A 858      12.679  40.989   4.221  1.00 99.99
ATOM   1538  HA  HIS A 858       8.928  43.054   7.693  1.00 99.99
ATOM   1539 2HB  HIS A 858       8.380  43.126   4.694  1.00 99.99
ATOM   1540 3HB  HIS A 858       9.138  44.460   5.597  1.00 99.99
ATOM   1541  HE1 HIS A 858      13.380  42.370   6.346  1.00 99.99
ATOM   1542  HD2 HIS A 858      10.288  41.386   3.603  1.00 99.99
ATOM   1543  N   ASP A 859       5.856  43.276   6.968  1.00 10.00
ATOM   1544  CA  ASP A 859       4.629  44.024   7.212  1.00 10.00
ATOM   1545  C   ASP A 859       3.721  43.287   8.190  1.00 10.00
ATOM   1546  O   ASP A 859       2.550  43.634   8.346  1.00 10.00
ATOM   1547  CB  ASP A 859       3.887  44.283   5.900  1.00 10.00
ATOM   1548  CG  ASP A 859       3.428  43.023   5.177  1.00 10.00
ATOM   1549  OD1 ASP A 859       3.680  41.952   5.675  1.00 10.00
ATOM   1550  OD2 ASP A 859       2.697  43.143   4.223  1.00 10.00
ATOM   1551  H   ASP A 859       5.794  42.310   6.680  1.00 99.99
ATOM   1552  HA  ASP A 859       4.867  44.983   7.674  1.00 99.99
ATOM   1553 2HB  ASP A 859       3.046  44.968   6.004  1.00 99.99
ATOM   1554 3HB  ASP A 859       4.679  44.762   5.324  1.00 99.99
ATOM   1555  N   HIS A 860       4.267  42.268   8.845  1.00 10.00
ATOM   1556  CA  HIS A 860       3.562  41.581   9.919  1.00 10.00
ATOM   1557  C   HIS A 860       3.430  42.470  11.149  1.00 10.00
ATOM   1558  O   HIS A 860       2.436  42.403  11.872  1.00 10.00
ATOM   1559  CB  HIS A 860       4.276  40.277  10.288  1.00 10.00
ATOM   1560  CG  HIS A 860       4.014  39.156   9.331  1.00 10.00
ATOM   1561  ND1 HIS A 860       4.663  37.941   9.413  1.00 10.00
ATOM   1562  CD2 HIS A 860       3.174  39.064   8.274  1.00 10.00
ATOM   1563  CE1 HIS A 860       4.233  37.151   8.444  1.00 10.00
ATOM   1564  NE2 HIS A 860       3.331  37.808   7.740  1.00 10.00
ATOM   1565  H   HIS A 860       5.197  41.962   8.592  1.00 99.99
ATOM   1566  HE2 HIS A 860       2.830  37.453   6.938  1.00 99.99
ATOM   1567  HA  HIS A 860       2.547  41.345   9.598  1.00 99.99
ATOM   1568 2HB  HIS A 860       5.356  40.429  10.301  1.00 99.99
ATOM   1569 3HB  HIS A 860       3.946  39.933  11.269  1.00 99.99
ATOM   1570  HE1 HIS A 860       4.627  36.141   8.337  1.00 99.99
ATOM   1571  HD2 HIS A 860       2.467  39.763   7.827  1.00 99.99
ATOM   1572  N   LYS A 861       4.649  43.801  11.013  1.00  0.00
ATOM   1573  CA  LYS A 861       4.361  44.238  12.351  1.00  0.00
ATOM   1574  C   LYS A 861       3.573  45.515  12.414  1.00  0.00
ATOM   1575  O   LYS A 861       2.389  45.509  12.744  1.00  0.00
ATOM   1576  CB  LYS A 861       5.656  44.421  13.144  1.00  0.00
ATOM   1577  CG  LYS A 861       5.476  45.102  14.494  1.00  0.00
ATOM   1578  CD  LYS A 861       4.533  44.313  15.390  1.00  0.00
ATOM   1579  CE  LYS A 861       4.458  44.916  16.785  1.00  0.00
ATOM   1580  NZ  LYS A 861       3.516  44.172  17.665  1.00  0.00
ATOM   1581  H   LYS A 861       5.277  44.113  10.286  1.00 99.99
ATOM   1582 1HZ  LYS A 861       3.496  44.604  18.578  1.00 99.99
ATOM   1583 2HZ  LYS A 861       2.591  44.195  17.261  1.00 99.99
ATOM   1584 3HZ  LYS A 861       3.822  43.214  17.752  1.00 99.99
ATOM   1585  HA  LYS A 861       3.745  43.495  12.859  1.00 99.99
ATOM   1586 2HB  LYS A 861       6.083  43.428  13.293  1.00 99.99
ATOM   1587 3HB  LYS A 861       6.329  45.014  12.526  1.00 99.99
ATOM   1588 2HG  LYS A 861       6.452  45.182  14.975  1.00 99.99
ATOM   1589 3HG  LYS A 861       5.070  46.099  14.328  1.00 99.99
ATOM   1590 2HD  LYS A 861       3.540  44.318  14.939  1.00 99.99
ATOM   1591 3HD  LYS A 861       4.894  43.287  15.458  1.00 99.99
ATOM   1592 2HE  LYS A 861       5.456  44.894  17.222  1.00 99.99
ATOM   1593 3HE  LYS A 861       4.128  45.951  16.693  1.00 99.99
ATOM   1594  N   PHE A 862       4.197  46.654  12.026  1.00  0.00
ATOM   1595  CA  PHE A 862       3.491  47.895  12.172  1.00  0.00
ATOM   1596  C   PHE A 862       4.232  48.958  11.428  1.00  0.00
ATOM   1597  O   PHE A 862       5.461  49.011  11.452  1.00  0.00
ATOM   1598  CB  PHE A 862       3.339  48.253  13.652  1.00  0.00
ATOM   1599  CG  PHE A 862       2.544  49.504  13.894  1.00  0.00
ATOM   1600  CD1 PHE A 862       1.183  49.541  13.630  1.00  0.00
ATOM   1601  CD2 PHE A 862       3.155  50.646  14.388  1.00  0.00
ATOM   1602  CE1 PHE A 862       0.450  50.692  13.852  1.00  0.00
ATOM   1603  CE2 PHE A 862       2.427  51.798  14.613  1.00  0.00
ATOM   1604  CZ  PHE A 862       1.072  51.821  14.345  1.00  0.00
ATOM   1605  H   PHE A 862       5.132  46.628  11.645  1.00 99.99
ATOM   1606  HD1 PHE A 862       0.691  48.648  13.241  1.00 99.99
ATOM   1607  HE1 PHE A 862      -0.617  50.707  13.640  1.00 99.99
ATOM   1608  HZ  PHE A 862       0.497  52.727  14.519  1.00 99.99
ATOM   1609  HE2 PHE A 862       2.919  52.689  15.001  1.00 99.99
ATOM   1610  HD2 PHE A 862       4.225  50.629  14.600  1.00 99.99
ATOM   1611  HA  PHE A 862       2.497  47.811  11.730  1.00 99.99
ATOM   1612 2HB  PHE A 862       2.826  47.451  14.181  1.00 99.99
ATOM   1613 3HB  PHE A 862       4.318  48.413  14.100  1.00 99.99
ATOM   1614  N   GLU A 863       3.486  49.846  10.739  1.00  0.00
ATOM   1615  CA  GLU A 863       4.120  50.933  10.060  1.00  0.00
ATOM   1616  C   GLU A 863       3.836  52.126  10.906  1.00  0.00
ATOM   1617  O   GLU A 863       2.680  52.466  11.155  1.00  0.00
ATOM   1618  CB  GLU A 863       3.587  51.056   8.631  1.00  0.00
ATOM   1619  CG  GLU A 863       4.632  51.456   7.601  1.00  0.00
ATOM   1620  CD  GLU A 863       5.364  52.701   8.020  1.00  0.00
ATOM   1621  OE1 GLU A 863       4.716  53.674   8.324  1.00  0.00
ATOM   1622  OE2 GLU A 863       6.565  52.647   8.146  1.00  0.00
ATOM   1623  H   GLU A 863       2.482  49.744  10.704  1.00 99.99
ATOM   1624  HA  GLU A 863       5.197  50.765  10.016  1.00 99.99
ATOM   1625 2HB  GLU A 863       3.167  50.086   8.364  1.00 99.99
ATOM   1626 3HB  GLU A 863       2.792  51.803   8.651  1.00 99.99
ATOM   1627 2HG  GLU A 863       5.353  50.668   7.386  1.00 99.99
ATOM   1628 3HG  GLU A 863       4.046  51.663   6.707  1.00 99.99
ATOM   1629  N   TRP A 864       4.902  52.783  11.388  1.00  0.00
ATOM   1630  CA  TRP A 864       4.741  53.873  12.299  1.00  0.00
ATOM   1631  C   TRP A 864       4.493  55.140  11.556  1.00  0.00
ATOM   1632  O   TRP A 864       4.760  55.248  10.360  1.00  0.00
ATOM   1633  CB  TRP A 864       5.977  54.010  13.191  1.00  0.00
ATOM   1634  CG  TRP A 864       6.017  53.019  14.314  1.00  0.00
ATOM   1635  CD1 TRP A 864       5.465  53.166  15.551  1.00  0.00
ATOM   1636  CD2 TRP A 864       6.643  51.729  14.303  1.00  0.00
ATOM   1637  NE1 TRP A 864       5.707  52.051  16.313  1.00  0.00
ATOM   1638  CE2 TRP A 864       6.428  51.152  15.567  1.00  0.00
ATOM   1639  CE3 TRP A 864       7.362  51.008  13.344  1.00  0.00
ATOM   1640  CZ2 TRP A 864       6.905  49.894  15.900  1.00  0.00
ATOM   1641  CZ3 TRP A 864       7.840  49.745  13.677  1.00  0.00
ATOM   1642  CH2 TRP A 864       7.618  49.205  14.918  1.00  0.00
ATOM   1643  H   TRP A 864       5.831  52.505  11.104  1.00 99.99
ATOM   1644  HE1 TRP A 864       5.405  51.913  17.267  1.00 99.99
ATOM   1645  HD1 TRP A 864       4.939  54.098  15.748  1.00 99.99
ATOM   1646  HZ2 TRP A 864       6.707  49.502  16.897  1.00 99.99
ATOM   1647  HH2 TRP A 864       8.008  48.211  15.139  1.00 99.99
ATOM   1648  HZ3 TRP A 864       8.400  49.194  12.921  1.00 99.99
ATOM   1649  HE3 TRP A 864       7.565  51.389  12.343  1.00 99.99
ATOM   1650  HA  TRP A 864       3.872  53.700  12.933  1.00 99.99
ATOM   1651 2HB  TRP A 864       6.884  53.856  12.605  1.00 99.99
ATOM   1652 3HB  TRP A 864       6.004  55.001  13.646  1.00 99.99
ATOM   1653  N   THR A 865       3.937  56.112  12.294  1.00  0.00
ATOM   1654  CA  THR A 865       3.644  57.390  11.720  1.00  0.00
ATOM   1655  C   THR A 865       4.917  58.170  11.698  1.00  0.00
ATOM   1656  O   THR A 865       5.892  57.813  12.359  1.00  0.00
ATOM   1657  CB  THR A 865       2.553  58.131  12.516  1.00  0.00
ATOM   1658  OG1 THR A 865       3.018  58.383  13.847  1.00  0.00
ATOM   1659  CG2 THR A 865       1.280  57.299  12.576  1.00  0.00
ATOM   1660  N   ARG A 866       4.933  59.263  10.914  1.00  0.00
ATOM   1661  CA  ARG A 866       6.109  60.068  10.765  1.00  0.00
ATOM   1662  C   ARG A 866       6.448  60.659  12.091  1.00  0.00
ATOM   1663  O   ARG A 866       7.618  60.744  12.461  1.00  0.00
ATOM   1664  CB  ARG A 866       5.887  61.151   9.706  1.00  0.00
ATOM   1665  CG  ARG A 866       7.094  62.042   9.455  1.00  0.00
ATOM   1666  CD  ARG A 866       6.825  63.034   8.333  1.00  0.00
ATOM   1667  NE  ARG A 866       7.992  63.861   8.041  1.00  0.00
ATOM   1668  CZ  ARG A 866       8.076  64.907   8.856  1.00  0.00
ATOM   1669  NH1 ARG A 866       9.077  65.766   8.734  1.00  0.00
ATOM   1670  NH2 ARG A 866       7.158  65.094   9.794  1.00  0.00
ATOM   1671  N   GLU A 867       5.423  61.072  12.855  1.00  0.00
ATOM   1672  CA  GLU A 867       5.673  61.678  14.127  1.00  0.00
ATOM   1673  C   GLU A 867       6.369  60.678  14.985  1.00  0.00
ATOM   1674  O   GLU A 867       7.295  61.015  15.721  1.00  0.00
ATOM   1675  CB  GLU A 867       4.365  62.157  14.759  1.00  0.00
ATOM   1676  CG  GLU A 867       3.739  63.363  14.072  1.00  0.00
ATOM   1677  CD  GLU A 867       4.677  64.538  14.071  1.00  0.00
ATOM   1678  OE1 GLU A 867       5.162  64.889  15.121  1.00  0.00
ATOM   1679  OE2 GLU A 867       4.998  65.016  13.009  1.00  0.00
ATOM   1680  N   GLN A 868       5.947  59.405  14.898  1.00  0.00
ATOM   1681  CA  GLN A 868       6.534  58.400  15.731  1.00  0.00
ATOM   1682  C   GLN A 868       7.987  58.276  15.399  1.00  0.00
ATOM   1683  O   GLN A 868       8.828  58.200  16.293  1.00  0.00
ATOM   1684  CB  GLN A 868       5.843  57.062  15.496  1.00  0.00
ATOM   1685  CG  GLN A 868       4.409  57.132  16.008  1.00  0.00
ATOM   1686  CD  GLN A 868       4.375  57.405  17.506  1.00  0.00
ATOM   1687  OE1 GLN A 868       5.115  56.787  18.269  1.00  0.00
ATOM   1688  NE2 GLN A 868       3.512  58.332  17.927  1.00  0.00
ATOM   1689  N   PHE A 869       8.329  58.284  14.098  1.00  0.00
ATOM   1690  CA  PHE A 869       9.698  58.105  13.710  1.00  0.00
ATOM   1691  C   PHE A 869      10.524  59.230  14.238  1.00  0.00
ATOM   1692  O   PHE A 869      11.618  59.011  14.754  1.00  0.00
ATOM   1693  CB  PHE A 869       9.813  58.012  12.187  1.00  0.00
ATOM   1694  CG  PHE A 869       9.425  56.672  11.630  1.00  0.00
ATOM   1695  CD1 PHE A 869       8.379  56.559  10.726  1.00  0.00
ATOM   1696  CD2 PHE A 869      10.102  55.524  12.009  1.00  0.00
ATOM   1697  CE1 PHE A 869       8.020  55.326  10.213  1.00  0.00
ATOM   1698  CE2 PHE A 869       9.747  54.292  11.498  1.00  0.00
ATOM   1699  CZ  PHE A 869       8.704  54.192  10.599  1.00  0.00
ATOM   1700  N   ASN A 870      10.029  60.474  14.133  1.00  0.00
ATOM   1701  CA  ASN A 870      10.869  61.550  14.556  1.00  0.00
ATOM   1702  C   ASN A 870      11.151  61.428  16.021  1.00  0.00
ATOM   1703  O   ASN A 870      12.263  61.704  16.464  1.00  0.00
ATOM   1704  CB  ASN A 870      10.177  62.883  14.289  1.00  0.00
ATOM   1705  CG  ASN A 870      10.163  63.204  12.802  1.00  0.00
ATOM   1706  OD1 ASN A 870      10.956  62.660  12.037  1.00  0.00
ATOM   1707  ND2 ASN A 870       9.254  64.092  12.392  1.00  0.00
ATOM   1708  N   GLN A 871      10.159  60.992  16.819  1.00  0.00
ATOM   1709  CA  GLN A 871      10.362  60.880  18.235  1.00  0.00
ATOM   1710  C   GLN A 871      11.393  59.830  18.515  1.00  0.00
ATOM   1711  O   GLN A 871      12.291  60.031  19.331  1.00  0.00
ATOM   1712  CB  GLN A 871       9.054  60.494  18.918  1.00  0.00
ATOM   1713  CG  GLN A 871       9.315  60.199  20.390  1.00  0.00
ATOM   1714  CD  GLN A 871       8.019  60.195  21.188  1.00  0.00
ATOM   1715  OE1 GLN A 871       7.515  61.252  21.562  1.00  0.00
ATOM   1716  NE2 GLN A 871       7.481  59.002  21.449  1.00  0.00
ATOM   1717  N   TRP A 872      11.306  58.680  17.819  1.00  0.00
ATOM   1718  CA  TRP A 872      12.200  57.591  18.089  1.00  0.00
ATOM   1719  C   TRP A 872      13.595  58.015  17.771  1.00  0.00
ATOM   1720  O   TRP A 872      14.522  57.746  18.534  1.00  0.00
ATOM   1721  CB  TRP A 872      11.798  56.358  17.278  1.00  0.00
ATOM   1722  CG  TRP A 872      10.417  55.863  17.586  1.00  0.00
ATOM   1723  CD1 TRP A 872       9.400  55.681  16.698  1.00  0.00
ATOM   1724  CD2 TRP A 872       9.903  55.487  18.869  1.00  0.00
ATOM   1725  NE1 TRP A 872       8.283  55.215  17.347  1.00  0.00
ATOM   1726  CE2 TRP A 872       8.569  55.086  18.683  1.00  0.00
ATOM   1727  CE3 TRP A 872      10.446  55.449  20.160  1.00  0.00
ATOM   1728  CZ2 TRP A 872       7.768  54.658  19.731  1.00  0.00
ATOM   1729  CZ3 TRP A 872       9.643  55.018  21.210  1.00  0.00
ATOM   1730  CH2 TRP A 872       8.343  54.633  21.001  1.00  0.00
ATOM   1731  N   ALA A 873      13.780  58.695  16.627  1.00  0.00
ATOM   1732  CA  ALA A 873      15.095  59.097  16.223  1.00  0.00
ATOM   1733  C   ALA A 873      15.646  60.043  17.241  1.00  0.00
ATOM   1734  O   ALA A 873      16.812  59.945  17.618  1.00  0.00
ATOM   1735  CB  ALA A 873      15.055  59.722  14.835  1.00  0.00
ATOM   1736  N   SER A 874      14.803  60.975  17.725  1.00  0.00
ATOM   1737  CA  SER A 874      15.232  61.992  18.643  1.00  0.00
ATOM   1738  C   SER A 874      15.730  61.365  19.903  1.00  0.00
ATOM   1739  O   SER A 874      16.801  61.711  20.395  1.00  0.00
ATOM   1740  CB  SER A 874      13.950  62.790  18.897  1.00  0.00
ATOM   1741  OG  SER A 874      14.180  63.846  19.812  1.00  0.00
ATOM   1742  N   LYS A 875      14.970  60.401  20.450  1.00  0.00
ATOM   1743  CA  LYS A 875      15.354  59.788  21.685  1.00  0.00
ATOM   1744  C   LYS A 875      16.671  59.128  21.446  1.00  0.00
ATOM   1745  O   LYS A 875      17.537  59.097  22.319  1.00  0.00
ATOM   1746  CB  LYS A 875      14.281  58.803  22.151  1.00  0.00
ATOM   1747  CG  LYS A 875      12.988  59.456  22.622  1.00  0.00
ATOM   1748  CD  LYS A 875      11.972  58.414  23.067  1.00  0.00
ATOM   1749  CE  LYS A 875      10.676  59.065  23.524  1.00  0.00
ATOM   1750  NZ  LYS A 875       9.660  58.056  23.932  1.00  0.00
ATOM   1751  N   LEU A 876      16.842  58.596  20.224  1.00  0.00
ATOM   1752  CA  LEU A 876      18.020  57.900  19.800  1.00  0.00
ATOM   1753  C   LEU A 876      19.178  58.844  19.831  1.00  0.00
ATOM   1754  O   LEU A 876      20.307  58.430  20.090  1.00  0.00
ATOM   1755  CB  LEU A 876      17.831  57.304  18.398  1.00  0.00
ATOM   1756  CG  LEU A 876      16.717  56.267  18.233  1.00  0.00
ATOM   1757  CD1 LEU A 876      16.612  55.698  16.827  1.00  0.00
ATOM   1758  CD2 LEU A 876      16.760  55.151  19.268  1.00  0.00
ATOM   1759  N   GLY A 877      18.936  60.141  19.559  1.00  0.00
ATOM   1760  CA  GLY A 877      20.017  61.083  19.565  1.00  0.00
ATOM   1761  C   GLY A 877      20.369  61.403  18.150  1.00  0.00
ATOM   1762  O   GLY A 877      21.301  62.163  17.889  1.00  0.00
ATOM   1763  N   LYS A 878      19.645  60.811  17.183  1.00  0.00
ATOM   1764  CA  LYS A 878      19.932  61.137  15.819  1.00  0.00
ATOM   1765  C   LYS A 878      19.122  62.337  15.448  1.00  0.00
ATOM   1766  O   LYS A 878      18.062  62.581  16.022  1.00  0.00
ATOM   1767  CB  LYS A 878      19.631  59.945  14.909  1.00  0.00
ATOM   1768  CG  LYS A 878      20.649  58.816  14.995  1.00  0.00
ATOM   1769  CD  LYS A 878      20.153  57.568  14.278  1.00  0.00
ATOM   1770  CE  LYS A 878      19.093  56.845  15.096  1.00  0.00
ATOM   1771  NZ  LYS A 878      18.662  55.576  14.449  1.00  0.00
ATOM   1772  N   ARG A 879      19.625  63.145  14.490  1.00  0.00
ATOM   1773  CA  ARG A 879      18.869  64.284  14.061  1.00  0.00
ATOM   1774  C   ARG A 879      18.391  63.974  12.684  1.00  0.00
ATOM   1775  O   ARG A 879      19.120  63.411  11.868  1.00  0.00
ATOM   1776  CB  ARG A 879      19.729  65.550  14.116  1.00  0.00
ATOM   1777  CG  ARG A 879      20.124  65.982  15.521  1.00  0.00
ATOM   1778  CD  ARG A 879      20.984  67.237  15.492  1.00  0.00
ATOM   1779  NE  ARG A 879      21.420  67.632  16.828  1.00  0.00
ATOM   1780  CZ  ARG A 879      20.513  68.385  17.441  1.00  0.00
ATOM   1781  NH1 ARG A 879      20.743  68.837  18.666  1.00  0.00
ATOM   1782  NH2 ARG A 879      19.376  68.689  16.829  1.00  0.00
ATOM   1783  N   HIS A 880      17.134  64.350  12.396  1.00  0.00
ATOM   1784  CA  HIS A 880      16.523  64.060  11.135  1.00  0.00
ATOM   1785  C   HIS A 880      16.892  65.173  10.207  1.00  0.00
ATOM   1786  O   HIS A 880      16.337  66.267  10.286  1.00  0.00
ATOM   1787  CB  HIS A 880      15.006  63.912  11.290  1.00  0.00
ATOM   1788  CG  HIS A 880      14.348  63.221  10.137  1.00  0.00
ATOM   1789  ND1 HIS A 880      12.980  63.073  10.040  1.00  0.00
ATOM   1790  CD2 HIS A 880      14.869  62.636   9.032  1.00  0.00
ATOM   1791  CE1 HIS A 880      12.689  62.429   8.924  1.00  0.00
ATOM   1792  NE2 HIS A 880      13.816  62.152   8.295  1.00  0.00
ATOM   1793  N   ASN A 881      17.867  64.927   9.309  1.00  0.00
ATOM   1794  CA  ASN A 881      18.286  65.973   8.422  1.00  0.00
ATOM   1795  C   ASN A 881      17.160  66.321   7.503  1.00  0.00
ATOM   1796  O   ASN A 881      16.748  67.476   7.427  1.00  0.00
ATOM   1797  CB  ASN A 881      19.484  65.508   7.602  1.00  0.00
ATOM   1798  CG  ASN A 881      20.328  66.690   7.145  1.00  0.00
ATOM   1799  OD1 ASN A 881      19.858  67.825   7.135  1.00  0.00
ATOM   1800  ND2 ASN A 881      21.579  66.419   6.765  1.00  0.00
ATOM   1801  N   TYR A 882      16.616  65.323   6.779  1.00  0.00
ATOM   1802  CA  TYR A 882      15.544  65.650   5.888  1.00  0.00
ATOM   1803  C   TYR A 882      14.622  64.485   5.752  1.00  0.00
ATOM   1804  O   TYR A 882      15.003  63.341   5.986  1.00  0.00
ATOM   1805  CB  TYR A 882      16.091  66.071   4.523  1.00  0.00
ATOM   1806  CG  TYR A 882      17.040  65.067   3.907  1.00  0.00
ATOM   1807  CD1 TYR A 882      16.573  64.068   3.065  1.00  0.00
ATOM   1808  CD2 TYR A 882      18.401  65.123   4.168  1.00  0.00
ATOM   1809  CE1 TYR A 882      17.436  63.148   2.500  1.00  0.00
ATOM   1810  CE2 TYR A 882      19.273  64.209   3.609  1.00  0.00
ATOM   1811  CZ  TYR A 882      18.786  63.223   2.775  1.00  0.00
ATOM   1812  OH  TYR A 882      19.651  62.310   2.214  1.00  0.00
ATOM   1813  N   SER A 883      13.357  64.774   5.390  1.00  0.00
ATOM   1814  CA  SER A 883      12.395  63.730   5.218  1.00  0.00
ATOM   1815  C   SER A 883      11.777  63.931   3.874  1.00  0.00
ATOM   1816  O   SER A 883      11.447  65.052   3.489  1.00  0.00
ATOM   1817  CB  SER A 883      11.403  63.985   6.356  1.00  0.00
ATOM   1818  OG  SER A 883      10.337  63.054   6.321  1.00  0.00
ATOM   1819  N   VAL A 884      11.626  62.835   3.106  1.00  0.00
ATOM   1820  CA  VAL A 884      11.025  62.962   1.814  1.00  0.00
ATOM   1821  C   VAL A 884       9.942  61.938   1.755  1.00  0.00
ATOM   1822  O   VAL A 884      10.126  60.805   2.196  1.00  0.00
ATOM   1823  CB  VAL A 884      12.058  62.766   0.689  1.00  0.00
ATOM   1824  CG1 VAL A 884      13.146  63.826   0.774  1.00  0.00
ATOM   1825  CG2 VAL A 884      12.666  61.373   0.760  1.00  0.00
ATOM   1826  N   GLU A 885       8.767  62.315   1.220  1.00  0.00
ATOM   1827  CA  GLU A 885       7.704  61.357   1.165  1.00  0.00
ATOM   1828  C   GLU A 885       7.298  61.213  -0.260  1.00  0.00
ATOM   1829  O   GLU A 885       7.236  62.192  -1.003  1.00  0.00
ATOM   1830  CB  GLU A 885       6.538  61.800   2.052  1.00  0.00
ATOM   1831  CG  GLU A 885       5.389  60.804   2.121  1.00  0.00
ATOM   1832  CD  GLU A 885       4.303  61.287   3.043  1.00  0.00
ATOM   1833  OE1 GLU A 885       3.735  62.318   2.772  1.00  0.00
ATOM   1834  OE2 GLU A 885       3.964  60.570   3.955  1.00  0.00
ATOM   1835  N   PHE A 886       7.037  59.963  -0.686  1.00  0.00
ATOM   1836  CA  PHE A 886       6.632  59.742  -2.040  1.00  0.00
ATOM   1837  C   PHE A 886       5.703  58.571  -2.084  1.00  0.00
ATOM   1838  O   PHE A 886       5.746  57.694  -1.224  1.00  0.00
ATOM   1839  CB  PHE A 886       7.853  59.517  -2.934  1.00  0.00
ATOM   1840  CG  PHE A 886       8.750  58.405  -2.466  1.00  0.00
ATOM   1841  CD1 PHE A 886       8.575  57.112  -2.935  1.00  0.00
ATOM   1842  CD2 PHE A 886       9.768  58.651  -1.557  1.00  0.00
ATOM   1843  CE1 PHE A 886       9.399  56.089  -2.505  1.00  0.00
ATOM   1844  CE2 PHE A 886      10.593  57.630  -1.127  1.00  0.00
ATOM   1845  CZ  PHE A 886      10.408  56.347  -1.602  1.00  0.00
ATOM   1846  N   SER A 887       4.801  58.562  -3.087  1.00  0.00
ATOM   1847  CA  SER A 887       3.905  57.460  -3.283  1.00  0.00
ATOM   1848  C   SER A 887       4.691  56.454  -4.061  1.00  0.00
ATOM   1849  O   SER A 887       5.616  56.823  -4.782  1.00  0.00
ATOM   1850  CB  SER A 887       2.765  58.082  -4.094  1.00  0.00
ATOM   1851  OG  SER A 887       3.211  58.470  -5.383  1.00  0.00
ATOM   1852  N   GLY A 888       4.364  55.152  -3.940  1.00  0.00
ATOM   1853  CA  GLY A 888       3.273  54.690  -3.137  1.00  0.00
ATOM   1854  C   GLY A 888       2.216  54.166  -4.054  1.00  0.00
ATOM   1855  O   GLY A 888       1.239  53.568  -3.606  1.00  0.00
ATOM   1856  N   VAL A 889       2.384  54.369  -5.374  1.00  0.00
ATOM   1857  CA  VAL A 889       1.403  53.875  -6.292  1.00  0.00
ATOM   1858  C   VAL A 889       1.526  52.389  -6.325  1.00  0.00
ATOM   1859  O   VAL A 889       2.626  51.840  -6.256  1.00  0.00
ATOM   1860  CB  VAL A 889       1.590  54.478  -7.697  1.00  0.00
ATOM   1861  CG1 VAL A 889       0.636  53.826  -8.687  1.00  0.00
ATOM   1862  CG2 VAL A 889       1.374  55.983  -7.664  1.00  0.00
ATOM   1863  N   GLY A 890       0.377  51.695  -6.413  1.00  0.00
ATOM   1864  CA  GLY A 890       0.400  50.264  -6.457  1.00  0.00
ATOM   1865  C   GLY A 890      -0.779  49.849  -7.270  1.00  0.00
ATOM   1866  O   GLY A 890      -1.738  50.604  -7.419  1.00  0.00
ATOM   1867  N   GLY A 891      -0.739  48.621  -7.820  1.00  0.00
ATOM   1868  CA  GLY A 891      -1.852  48.188  -8.605  1.00  0.00
ATOM   1869  C   GLY A 891      -2.494  47.061  -7.875  1.00  0.00
ATOM   1870  O   GLY A 891      -1.994  45.938  -7.854  1.00  0.00
ATOM   1871  N   SER A 892      -3.643  47.359  -7.252  1.00  0.00
ATOM   1872  CA  SER A 892      -4.405  46.399  -6.520  1.00  0.00
ATOM   1873  C   SER A 892      -5.052  45.480  -7.499  1.00  0.00
ATOM   1874  O   SER A 892      -5.390  44.343  -7.173  1.00  0.00
ATOM   1875  CB  SER A 892      -5.435  47.263  -5.787  1.00  0.00
ATOM   1876  OG  SER A 892      -6.327  47.877  -6.700  1.00  0.00
ATOM   1877  N   GLY A 893      -5.224  45.954  -8.744  1.00  0.00
ATOM   1878  CA  GLY A 893      -5.931  45.180  -9.718  1.00  0.00
ATOM   1879  C   GLY A 893      -7.317  45.722  -9.687  1.00  0.00
ATOM   1880  O   GLY A 893      -8.167  45.373 -10.505  1.00  0.00
ATOM   1881  N   GLU A 894      -7.563  46.605  -8.704  1.00  0.00
ATOM   1882  CA  GLU A 894      -8.812  47.284  -8.567  1.00  0.00
ATOM   1883  C   GLU A 894      -8.443  48.727  -8.503  1.00  0.00
ATOM   1884  O   GLU A 894      -7.482  49.135  -9.155  1.00  0.00
ATOM   1885  CB  GLU A 894      -9.560  46.784  -7.328  1.00  0.00
ATOM   1886  CG  GLU A 894      -9.980  45.323  -7.395  1.00  0.00
ATOM   1887  CD  GLU A 894     -10.682  44.899  -6.134  1.00  0.00
ATOM   1888  OE1 GLU A 894     -10.737  45.680  -5.216  1.00  0.00
ATOM   1889  OE2 GLU A 894     -11.263  43.839  -6.130  1.00  0.00
ATOM   1890  N   VAL A 895      -9.202  49.546  -7.747  1.00  0.00
ATOM   1891  CA  VAL A 895      -8.862  50.937  -7.669  1.00  0.00
ATOM   1892  C   VAL A 895      -7.459  51.008  -7.167  1.00  0.00
ATOM   1893  O   VAL A 895      -7.068  50.267  -6.265  1.00  0.00
ATOM   1894  CB  VAL A 895      -9.831  51.705  -6.750  1.00  0.00
ATOM   1895  CG1 VAL A 895      -9.355  53.137  -6.552  1.00  0.00
ATOM   1896  CG2 VAL A 895     -11.238  51.688  -7.326  1.00  0.00
ATOM   1897  N   GLU A 896      -6.650  51.900  -7.766  1.00  0.00
ATOM   1898  CA  GLU A 896      -5.267  51.948  -7.406  1.00  0.00
ATOM   1899  C   GLU A 896      -5.154  52.331  -5.973  1.00  0.00
ATOM   1900  O   GLU A 896      -5.792  53.265  -5.488  1.00  0.00
ATOM   1901  CB  GLU A 896      -4.514  52.931  -8.306  1.00  0.00
ATOM   1902  CG  GLU A 896      -4.332  52.458  -9.741  1.00  0.00
ATOM   1903  CD  GLU A 896      -3.570  53.465 -10.556  1.00  0.00
ATOM   1904  OE1 GLU A 896      -3.257  54.508 -10.035  1.00  0.00
ATOM   1905  OE2 GLU A 896      -3.202  53.148 -11.663  1.00  0.00
ATOM   1906  N   PRO A 897      -4.363  51.561  -5.284  1.00  0.00
ATOM   1907  CA  PRO A 897      -4.082  51.839  -3.907  1.00  0.00
ATOM   1908  C   PRO A 897      -2.976  52.835  -3.865  1.00  0.00
ATOM   1909  O   PRO A 897      -2.278  52.993  -4.866  1.00  0.00
ATOM   1910  CB  PRO A 897      -3.702  50.471  -3.317  1.00  0.00
ATOM   1911  CG  PRO A 897      -3.040  49.731  -4.447  1.00  0.00
ATOM   1912  CD  PRO A 897      -4.119  50.149  -5.652  1.00  0.00
ATOM   1913  N   GLY A 898      -2.797  53.527  -2.727  1.00  0.00
ATOM   1914  CA  GLY A 898      -1.704  54.444  -2.644  1.00  0.00
ATOM   1915  C   GLY A 898      -1.091  54.231  -1.307  1.00  0.00
ATOM   1916  O   GLY A 898      -1.789  54.161  -0.303  1.00  0.00
ATOM   1917  N   PHE A 899       0.243  54.124  -1.246  1.00  0.00
ATOM   1918  CA  PHE A 899       0.855  53.914   0.027  1.00  0.00
ATOM   1919  C   PHE A 899       1.791  55.056   0.199  1.00  0.00
ATOM   1920  O   PHE A 899       2.252  55.644  -0.778  1.00  0.00
ATOM   1921  CB  PHE A 899       1.548  52.550   0.068  1.00  0.00
ATOM   1922  CG  PHE A 899       0.608  51.388  -0.083  1.00  0.00
ATOM   1923  CD1 PHE A 899       0.362  50.837  -1.332  1.00  0.00
ATOM   1924  CD2 PHE A 899      -0.032  50.846   1.020  1.00  0.00
ATOM   1925  CE1 PHE A 899      -0.502  49.767  -1.472  1.00  0.00
ATOM   1926  CE2 PHE A 899      -0.896  49.777   0.883  1.00  0.00
ATOM   1927  CZ  PHE A 899      -1.131  49.237  -0.366  1.00  0.00
ATOM   1928  N   ALA A 900       2.084  55.426   1.453  1.00  0.00
ATOM   1929  CA  ALA A 900       2.981  56.518   1.644  1.00  0.00
ATOM   1930  C   ALA A 900       4.302  55.925   1.986  1.00  0.00
ATOM   1931  O   ALA A 900       4.385  54.989   2.778  1.00  0.00
ATOM   1932  CB  ALA A 900       2.453  57.456   2.719  1.00  0.00
ATOM   1933  N   SER A 901       5.379  56.436   1.366  1.00  0.00
ATOM   1934  CA  SER A 901       6.676  55.914   1.669  1.00  0.00
ATOM   1935  C   SER A 901       7.520  57.092   2.010  1.00  0.00
ATOM   1936  O   SER A 901       7.299  58.189   1.500  1.00  0.00
ATOM   1937  CB  SER A 901       7.096  55.252   0.353  1.00  0.00
ATOM   1938  OG  SER A 901       6.221  54.190   0.015  1.00  0.00
ATOM   1939  N   GLN A 902       8.506  56.902   2.905  1.00  0.00
ATOM   1940  CA  GLN A 902       9.299  58.027   3.290  1.00  0.00
ATOM   1941  C   GLN A 902      10.731  57.615   3.300  1.00  0.00
ATOM   1942  O   GLN A 902      11.061  56.448   3.506  1.00  0.00
ATOM   1943  CB  GLN A 902       8.889  58.502   4.679  1.00  0.00
ATOM   1944  CG  GLN A 902       7.445  58.991   4.645  1.00  0.00
ATOM   1945  CD  GLN A 902       7.013  59.520   6.004  1.00  0.00
ATOM   1946  OE1 GLN A 902       7.788  59.495   6.958  1.00  0.00
ATOM   1947  NE2 GLN A 902       5.770  60.000   6.092  1.00  0.00
ATOM   1948  N   ILE A 903      11.620  58.586   3.032  1.00  0.00
ATOM   1949  CA  ILE A 903      13.022  58.337   3.124  1.00  0.00
ATOM   1950  C   ILE A 903      13.501  59.300   4.153  1.00  0.00
ATOM   1951  O   ILE A 903      13.331  60.509   4.010  1.00  0.00
ATOM   1952  CB  ILE A 903      13.718  58.524   1.764  1.00  0.00
ATOM   1953  CG1 ILE A 903      13.141  57.553   0.730  1.00  0.00
ATOM   1954  CG2 ILE A 903      15.220  58.326   1.903  1.00  0.00
ATOM   1955  CD1 ILE A 903      13.626  57.803  -0.680  1.00  0.00
ATOM   1956  N   ALA A 904      14.093  58.784   5.244  1.00  0.00
ATOM   1957  CA  ALA A 904      14.528  59.686   6.262  1.00  0.00
ATOM   1958  C   ALA A 904      16.008  59.577   6.352  1.00  0.00
ATOM   1959  O   ALA A 904      16.571  58.485   6.317  1.00  0.00
ATOM   1960  CB  ALA A 904      13.838  59.367   7.581  1.00  0.00
ATOM   1961  N   ILE A 905      16.682  60.733   6.449  1.00  0.00
ATOM   1962  CA  ILE A 905      18.100  60.708   6.602  1.00  0.00
ATOM   1963  C   ILE A 905      18.377  61.226   7.968  1.00  0.00
ATOM   1964  O   ILE A 905      17.979  62.333   8.325  1.00  0.00
ATOM   1965  CB  ILE A 905      18.801  61.547   5.517  1.00  0.00
ATOM   1966  CG1 ILE A 905      18.405  61.056   4.123  1.00  0.00
ATOM   1967  CG2 ILE A 905      20.310  61.493   5.696  1.00  0.00
ATOM   1968  CD1 ILE A 905      18.785  59.618   3.851  1.00  0.00
ATOM   1969  N   PHE A 906      19.215  60.379   8.728  1.00  0.00
ATOM   1970  CA  PHE A 906      19.650  60.734  10.073  1.00  0.00
ATOM   1971  C   PHE A 906      20.963  61.505  10.043  1.00  0.00
ATOM   1972  O   PHE A 906      21.807  61.278   9.176  1.00  0.00
ATOM   1973  CB  PHE A 906      19.796  59.480  10.937  1.00  0.00
ATOM   1974  CG  PHE A 906      18.490  58.813  11.261  1.00  0.00
ATOM   1975  CD1 PHE A 906      17.886  57.959  10.350  1.00  0.00
ATOM   1976  CD2 PHE A 906      17.861  59.037  12.477  1.00  0.00
ATOM   1977  CE1 PHE A 906      16.685  57.343  10.647  1.00  0.00
ATOM   1978  CE2 PHE A 906      16.662  58.423  12.776  1.00  0.00
ATOM   1979  CZ  PHE A 906      16.073  57.575  11.860  1.00  0.00
ATOM   1980  N   ARG A 907      21.130  62.418  10.993  1.00  0.00
ATOM   1981  CA  ARG A 907      22.372  63.171  11.123  1.00  0.00
ATOM   1982  C   ARG A 907      23.085  62.836  12.427  1.00  0.00
ATOM   1983  O   ARG A 907      22.459  62.749  13.483  1.00  0.00
ATOM   1984  CB  ARG A 907      22.099  64.675  11.045  1.00  0.00
ATOM   1985  CG  ARG A 907      23.340  65.548  11.166  1.00  0.00
ATOM   1986  CD  ARG A 907      22.997  67.022  11.009  1.00  0.00
ATOM   1987  NE  ARG A 907      24.172  67.876  11.161  1.00  0.00
ATOM   1988  CZ  ARG A 907      23.876  69.160  10.990  1.00  0.00
ATOM   1989  NH1 ARG A 907      24.824  70.080  11.093  1.00  0.00
ATOM   1990  NH2 ARG A 907      22.630  69.526  10.718  1.00  0.00
ATOM   1991  N   ARG A 908      24.397  62.648  12.345  1.00  0.00
ATOM   1992  CA  ARG A 908      25.212  62.408  13.532  1.00  0.00
ATOM   1993  C   ARG A 908      25.773  63.711  14.086  1.00  0.00
ATOM   1994  O   ARG A 908      26.746  64.253  13.560  1.00  0.00
ATOM   1995  CB  ARG A 908      26.352  61.438  13.213  1.00  0.00
ATOM   1996  CG  ARG A 908      26.784  60.566  14.383  1.00  0.00
ATOM   1997  CD  ARG A 908      27.357  61.405  15.516  1.00  0.00
ATOM   1998  NE  ARG A 908      27.875  60.578  16.601  1.00  0.00
ATOM   1999  CZ  ARG A 908      28.320  61.313  17.615  1.00  0.00
ATOM   2000  NH1 ARG A 908      28.826  60.726  18.689  1.00  0.00
ATOM   2001  NH2 ARG A 908      28.258  62.637  17.555  1.00  0.00
ATOM   2002  N   GLU A 909      25.155  64.211  15.151  1.00  0.00
ATOM   2003  CA  GLU A 909      25.534  65.497  15.723  1.00  0.00
ATOM   2004  C   GLU A 909      25.389  65.489  17.240  1.00  0.00
ATOM   2005  O   GLU A 909      24.277  65.499  17.767  1.00  0.00
ATOM   2006  CB  GLU A 909      24.689  66.621  15.120  1.00  0.00
ATOM   2007  CG  GLU A 909      25.023  68.010  15.646  1.00  0.00
ATOM   2008  CD  GLU A 909      24.186  69.064  14.976  1.00  0.00
ATOM   2009  OE1 GLU A 909      23.418  68.723  14.108  1.00  0.00
ATOM   2010  OE2 GLU A 909      24.231  70.192  15.406  1.00  0.00
ATOM   2011  N   ALA A 910      26.520  65.468  17.936  1.00  0.00
ATOM   2012  CA  ALA A 910      26.523  65.495  19.394  1.00  0.00
ATOM   2013  C   ALA A 910      27.738  66.242  19.930  1.00  0.00
ATOM   2014  O   ALA A 910      28.775  66.312  19.271  1.00  0.00
ATOM   2015  CB  ALA A 910      26.479  64.078  19.950  1.00  0.00
ATOM   2016  N   SER A 911      27.602  66.799  21.128  1.00  0.00
ATOM   2017  CA  SER A 911      28.720  67.448  21.802  1.00  0.00
ATOM   2018  C   SER A 911      28.351  67.843  23.226  1.00  0.00
ATOM   2019  O   SER A 911      27.201  68.181  23.508  1.00  0.00
ATOM   2020  CB  SER A 911      28.961  68.694  20.945  1.00  0.00
ATOM   2021  OG  SER A 911      29.967  69.515  21.514  1.00  0.00
HETATM 2022  N   SAM   912      16.018  45.784   1.729  1.00  0.00
HETATM 2023  CA  SAM   912      15.738  44.570   0.963  1.00  0.00
HETATM 2024  C   SAM   912      15.069  44.902  -0.356  1.00  0.00
HETATM 2025  O   SAM   912      13.966  45.484  -0.321  1.00  0.00
HETATM 2026  OXT SAM   912      15.605  44.620  -1.451  1.00  0.00
HETATM 2027  CB  SAM   912      14.895  43.614   1.807  1.00  0.00
HETATM 2028  CG  SAM   912      13.841  44.241   2.704  1.00  0.00
HETATM 2029  SD  SAM   912      12.586  43.093   3.328  1.00  0.00
HETATM 2030  CE  SAM   912      11.148  44.180   3.365  1.00  0.00
HETATM 2031  C5* SAM   912      13.021  43.052   5.101  1.00  0.00
HETATM 2032  C4* SAM   912      14.301  42.277   5.364  1.00  0.00
HETATM 2033  O4* SAM   912      14.635  42.353   6.745  1.00  0.00
HETATM 2034  C3* SAM   912      14.137  40.799   5.019  1.00  0.00
HETATM 2035  O3* SAM   912      15.191  40.353   4.157  1.00  0.00
HETATM 2036  C2* SAM   912      14.136  40.131   6.380  1.00  0.00
HETATM 2037  O2* SAM   912      14.579  38.776   6.370  1.00  0.00
HETATM 2038  C1* SAM   912      15.019  41.072   7.190  1.00  0.00
HETATM 2039  N9  SAM   912      14.756  40.889   8.622  1.00  0.00
HETATM 2040  C8  SAM   912      13.583  40.543   9.220  1.00  0.00
HETATM 2041  N7  SAM   912      13.762  40.476  10.562  1.00  0.00
HETATM 2042  C5  SAM   912      15.048  40.778  10.805  1.00  0.00
HETATM 2043  C6  SAM   912      15.783  40.895  11.970  1.00  0.00
HETATM 2044  N6  SAM   912      15.241  40.600  13.169  1.00  0.00
HETATM 2045  N1  SAM   912      17.116  41.221  11.843  1.00  0.00
HETATM 2046  C2  SAM   912      17.699  41.516  10.620  1.00  0.00
HETATM 2047  N3  SAM   912      16.958  41.421   9.473  1.00  0.00
HETATM 2048  C4  SAM   912      15.663  41.070   9.585  1.00  0.00
CONECT 2022 2023                             
CONECT 2023 2024 2027                        
CONECT 2024 2025 2026                        
CONECT 2027 2028                             
CONECT 2028 2029                             
CONECT 2029 2030 2031                        
CONECT 2031 2032                             
CONECT 2032 2033 2034                        
CONECT 2033 2038                             
CONECT 2034 2035 2036                        
CONECT 2036 2037 2038                        
CONECT 2038 2039                             
CONECT 2039 2040 2048                        
CONECT 2040 2041                             
CONECT 2041 2042                             
CONECT 2042 2043 2048                        
CONECT 2043 2044 2045                        
CONECT 2045 2046                             
CONECT 2046 2047                             
CONECT 2047 2048                             
SPDBVT        1.0000000000         0.0000000000         0.0000000000 
SPDBVT        0.0000000000         1.0000000000         0.0000000000 
SPDBVT        0.0000000000         0.0000000000         1.0000000000 
SPDBVT       16.0215167999        49.3194541931         5.3890857697 
SPDBVT       16.0215167999        49.3194541931         5.3890857697 
SPDBVV default;
SPDBVV      7.480868688955    3154.694435562131      10.000000000000
SPDBVV        0.9662965617        -0.2014621045         0.1602622079 
SPDBVV       -0.0482100748        -0.7531470493        -0.6560833109 
SPDBVV        0.2528769335         0.6262447945        -0.7374759073 
SPDBVV       14.2704019547        47.5190277100         4.2871870995 
SPDBVV        0.0000000000         0.0000000000         0.0000000000 
SPDBVf  1  1  1  1  1  1  1  1  1  1  1  1  1  1  1  1  1  1  1  1
SPDBVf  1  1  1  1  1  1  1  1  1  1  1  1  1  1  1  1  1  1  1  1
SPDBVf  1  1  1  1  1  1  1  1  1  1  1  1  1  1  1  1  1  1  1  1
SPDBVf  1  1  1  1  1  1  1  1  1  1  1  1  1  1  1  1  1  1  1  1
SPDBVf  1  1  1  1  1  1  1  1  1  1  1  1  1  1  1  1  1  1  1  1
SPDBVf  1  1  1  1  1  1  1  1  1  1  1  1  1  1  1  1  1  1  1  1
SPDBVf  1  1  1  1  1  1  1  1  1  1  1  1  1  1  1  1  1  1  1  1
SPDBVf  1  1  1  1  1  1  1  1  1  1  1  1  1  1  1  1  1  1  1  1
SPDBVf  1  1  1  1  1  1  1  1  1  1  1  1  1  1  1  1  1  1  1  1
SPDBVf  1  1  1  1  1  1  1  1  1  1  1  1  1  1  1  1  1  1  1  1
SPDBVf  1  1  1  1  1  1  1  1  1  1  1  1  1  1  1  1  1  1  3
SPDBVc 0.50 0.50 0.50 0.50 0.50 0.50 0.50 0.50 0.50 0.50 0.50 0.50 
SPDBVc 0.00 0.60 1.00 0.00 0.60 1.00 0.00 0.60 1.00 0.00 0.60 1.00 
SPDBVc 0.00 0.60 1.00 0.00 0.60 1.00 0.00 0.60 1.00 0.00 0.60 1.00 
SPDBVc 0.00 0.60 1.00 0.00 0.60 1.00 0.00 0.60 1.00 0.50 0.50 0.50 
SPDBVc 0.50 0.50 0.50 0.50 0.50 0.50 0.50 0.50 0.50 0.50 0.50 0.50 
SPDBVc 0.50 0.50 0.50 1.00 0.60 0.00 1.00 0.60 0.00 1.00 0.60 0.00 
SPDBVc 1.00 0.60 0.00 1.00 0.60 0.00 1.00 0.60 0.00 1.00 0.60 0.00 
SPDBVc 0.50 0.50 0.50 0.50 0.50 0.50 0.50 0.50 0.50 0.50 0.50 0.50 
SPDBVc 0.00 0.60 1.00 0.00 0.60 1.00 0.00 0.60 1.00 0.00 0.60 1.00 
SPDBVc 0.00 0.60 1.00 0.00 0.60 1.00 0.00 0.60 1.00 0.50 0.50 0.50 
SPDBVc 0.50 0.50 0.50 0.50 0.50 0.50 0.50 0.50 0.50 0.50 0.50 0.50 
SPDBVc 0.50 0.50 0.50 0.50 0.50 0.50 1.00 0.60 0.00 1.00 0.60 0.00 
SPDBVc 1.00 0.60 0.00 1.00 0.60 0.00 1.00 0.60 0.00 1.00 0.60 0.00 
SPDBVc 0.50 0.50 0.50 0.50 0.50 0.50 0.00 0.60 1.00 0.00 0.60 1.00 
SPDBVc 0.00 0.60 1.00 0.00 0.60 1.00 0.00 0.60 1.00 0.00 0.60 1.00 
SPDBVc 0.00 0.60 1.00 0.00 0.60 1.00 0.00 0.60 1.00 0.00 0.60 1.00 
SPDBVc 0.00 0.60 1.00 0.00 0.60 1.00 0.00 0.60 1.00 0.50 0.50 0.50 
SPDBVc 0.50 0.50 0.50 0.50 0.50 0.50 0.50 0.50 0.50 0.50 0.50 0.50 
SPDBVc 0.50 0.50 0.50 0.50 0.50 0.50 0.50 0.50 0.50 0.50 0.50 0.50 
SPDBVc 0.50 0.50 0.50 0.50 0.50 0.50 0.50 0.50 0.50 1.00 0.60 0.00 
SPDBVc 1.00 0.60 0.00 1.00 0.60 0.00 1.00 0.60 0.00 1.00 0.60 0.00 
SPDBVc 0.50 0.50 0.50 0.50 0.50 0.50 0.50 0.50 0.50 0.50 0.50 0.50 
SPDBVc 0.50 0.50 0.50 0.50 0.50 0.50 0.50 0.50 0.50 0.50 0.50 0.50 
SPDBVc 0.50 0.50 0.50 0.50 0.50 0.50 0.50 0.50 0.50 0.50 0.50 0.50 
SPDBVc 0.50 0.50 0.50 1.00 0.60 0.00 1.00 0.60 0.00 1.00 0.60 0.00 
SPDBVc 1.00 0.60 0.00 1.00 0.60 0.00 1.00 0.60 0.00 0.50 0.50 0.50 
SPDBVc 0.00 0.60 1.00 0.00 0.60 1.00 0.50 0.50 0.50 0.50 0.50 0.50 
SPDBVc 0.50 0.50 0.50 0.50 0.50 0.50 0.50 0.50 0.50 0.50 0.50 0.50 
SPDBVc 0.00 0.60 1.00 0.00 0.60 1.00 0.00 0.60 1.00 0.00 0.60 1.00 
SPDBVc 0.00 0.60 1.00 0.00 0.60 1.00 0.00 0.60 1.00 0.00 0.60 1.00 
SPDBVc 0.00 0.60 1.00 0.00 0.60 1.00 0.00 0.60 1.00 0.50 0.50 0.50 
SPDBVc 0.50 0.50 0.50 0.50 0.50 0.50 0.50 0.50 0.50 1.00 0.60 0.00 
SPDBVc 1.00 0.60 0.00 1.00 0.60 0.00 1.00 0.60 0.00 1.00 0.60 0.00 
SPDBVc 1.00 0.60 0.00 1.00 0.60 0.00 1.00 0.60 0.00 1.00 0.60 0.00 
SPDBVc 0.50 0.50 0.50 0.50 0.50 0.50 0.50 0.50 0.50 0.50 0.50 0.50 
SPDBVc 0.50 0.50 0.50 0.50 0.50 0.50 0.50 0.50 0.50 0.50 0.50 0.50 
SPDBVc 0.00 0.60 1.00 0.00 0.60 1.00 0.00 0.60 1.00 0.00 0.60 1.00 
SPDBVc 0.50 0.50 0.50 0.50 0.50 0.50 0.50 0.50 0.50 0.50 0.50 0.50 
SPDBVc 0.50 0.50 0.50 0.50 0.50 0.50 0.00 0.60 1.00 0.00 0.60 1.00 
SPDBVc 0.00 0.60 1.00 0.50 0.50 0.50 0.50 0.50 0.50 0.50 0.50 0.50 
SPDBVc 0.50 0.50 0.50 0.50 0.50 0.50 0.50 0.50 0.50 0.50 0.50 0.50 
SPDBVc 0.50 0.50 0.50 0.50 0.50 0.50 0.50 0.50 0.50 0.50 0.50 0.50 
SPDBVc 0.50 0.50 0.50 0.50 0.50 0.50 0.50 0.50 0.50 0.50 0.50 0.50 
SPDBVc 0.00 0.60 1.00 0.00 0.60 1.00 0.00 0.60 1.00 0.00 0.60 1.00 
SPDBVc 0.00 0.60 1.00 0.00 0.60 1.00 0.00 0.60 1.00 0.00 0.60 1.00 
SPDBVc 0.00 0.60 1.00 0.00 0.60 1.00 0.00 0.60 1.00 0.50 0.50 0.50 
SPDBVc 0.50 0.50 0.50 1.00 0.60 0.00 1.00 0.60 0.00 1.00 0.60 0.00 
SPDBVc 1.00 0.60 0.00 1.00 0.60 0.00 1.00 0.60 0.00 1.00 0.60 0.00 
SPDBVc 1.00 0.60 0.00 1.00 0.60 0.00 1.00 0.60 0.00 1.00 0.60 0.00 
SPDBVc 1.00 0.60 0.00 0.50 0.50 0.50 0.50 0.50 0.50 0.50 0.50 0.50 
SPDBVc 0.50 0.50 0.50 0.50 0.50 0.50 0.50 0.50 0.50 1.00 0.60 0.00 
SPDBVc 1.00 0.60 0.00 1.00 0.60 0.00 1.00 0.60 0.00 1.00 0.60 0.00 
SPDBVc 1.00 0.60 0.00 1.00 0.60 0.00 1.00 0.60 0.00 1.00 0.60 0.00 
SPDBVc 1.00 0.60 0.00 1.00 0.60 0.00 1.00 0.60 0.00 0.50 0.50 0.50 
SPDBVc 0.50 0.50 0.50 0.50 0.50 0.50 0.00 0.00 0.00 
SPDBVl 1.00 1.00 0.00 1.00 1.00 0.00 1.00 1.00 0.00 1.00 1.00 0.00 
SPDBVl 1.00 1.00 0.00 1.00 1.00 0.00 1.00 1.00 0.00 1.00 1.00 0.00 
SPDBVl 1.00 1.00 0.00 1.00 1.00 0.00 1.00 1.00 0.00 1.00 1.00 0.00 
SPDBVl 1.00 1.00 0.00 1.00 1.00 0.00 1.00 1.00 0.00 1.00 1.00 0.00 
SPDBVl 1.00 1.00 0.00 1.00 1.00 0.00 1.00 1.00 0.00 1.00 1.00 0.00 
SPDBVl 1.00 1.00 0.00 1.00 1.00 0.00 1.00 1.00 0.00 1.00 1.00 0.00 
SPDBVl 1.00 1.00 0.00 1.00 1.00 0.00 1.00 1.00 0.00 1.00 1.00 0.00 
SPDBVl 1.00 1.00 0.00 1.00 1.00 0.00 1.00 1.00 0.00 1.00 1.00 0.00 
SPDBVl 1.00 1.00 0.00 1.00 1.00 0.00 1.00 1.00 0.00 1.00 1.00 0.00 
SPDBVl 1.00 1.00 0.00 1.00 1.00 0.00 1.00 1.00 0.00 1.00 1.00 0.00 
SPDBVl 1.00 1.00 0.00 1.00 1.00 0.00 1.00 1.00 0.00 1.00 1.00 0.00 
SPDBVl 1.00 1.00 0.00 1.00 1.00 0.00 1.00 1.00 0.00 1.00 1.00 0.00 
SPDBVl 1.00 1.00 0.00 1.00 1.00 0.00 1.00 1.00 0.00 1.00 1.00 0.00 
SPDBVl 1.00 1.00 0.00 1.00 1.00 0.00 1.00 1.00 0.00 1.00 1.00 0.00 
SPDBVl 1.00 1.00 0.00 1.00 1.00 0.00 1.00 1.00 0.00 1.00 1.00 0.00 
SPDBVl 1.00 1.00 0.00 1.00 1.00 0.00 1.00 1.00 0.00 1.00 1.00 0.00 
SPDBVl 1.00 1.00 0.00 1.00 1.00 0.00 1.00 1.00 0.00 1.00 1.00 0.00 
SPDBVl 1.00 1.00 0.00 1.00 1.00 0.00 1.00 1.00 0.00 1.00 1.00 0.00 
SPDBVl 1.00 1.00 0.00 1.00 1.00 0.00 1.00 1.00 0.00 1.00 1.00 0.00 
SPDBVl 1.00 1.00 0.00 1.00 1.00 0.00 1.00 1.00 0.00 1.00 1.00 0.00 
SPDBVl 1.00 1.00 0.00 1.00 1.00 0.00 1.00 1.00 0.00 1.00 1.00 0.00 
SPDBVl 1.00 1.00 0.00 1.00 1.00 0.00 1.00 1.00 0.00 1.00 1.00 0.00 
SPDBVl 1.00 1.00 0.00 1.00 1.00 0.00 1.00 1.00 0.00 1.00 1.00 0.00 
SPDBVl 1.00 1.00 0.00 1.00 1.00 0.00 1.00 1.00 0.00 1.00 1.00 0.00 
SPDBVl 1.00 1.00 0.00 1.00 1.00 0.00 1.00 1.00 0.00 1.00 1.00 0.00 
SPDBVl 1.00 1.00 0.00 1.00 1.00 0.00 1.00 1.00 0.00 1.00 1.00 0.00 
SPDBVl 1.00 1.00 0.00 1.00 1.00 0.00 1.00 1.00 0.00 1.00 1.00 0.00 
SPDBVl 1.00 1.00 0.00 1.00 1.00 0.00 1.00 1.00 0.00 1.00 1.00 0.00 
SPDBVl 1.00 1.00 0.00 1.00 1.00 0.00 1.00 1.00 0.00 1.00 1.00 0.00 
SPDBVl 1.00 1.00 0.00 1.00 1.00 0.00 1.00 1.00 0.00 1.00 1.00 0.00 
SPDBVl 1.00 1.00 0.00 1.00 1.00 0.00 1.00 1.00 0.00 1.00 1.00 0.00 
SPDBVl 1.00 1.00 0.00 1.00 1.00 0.00 1.00 1.00 0.00 1.00 1.00 0.00 
SPDBVl 1.00 1.00 0.00 1.00 1.00 0.00 1.00 1.00 0.00 1.00 1.00 0.00 
SPDBVl 1.00 1.00 0.00 1.00 1.00 0.00 1.00 1.00 0.00 1.00 1.00 0.00 
SPDBVl 1.00 1.00 0.00 1.00 1.00 0.00 1.00 1.00 0.00 1.00 1.00 0.00 
SPDBVl 1.00 1.00 0.00 1.00 1.00 0.00 1.00 1.00 0.00 1.00 1.00 0.00 
SPDBVl 1.00 1.00 0.00 1.00 1.00 0.00 1.00 1.00 0.00 1.00 1.00 0.00 
SPDBVl 1.00 1.00 0.00 1.00 1.00 0.00 1.00 1.00 0.00 1.00 1.00 0.00 
SPDBVl 1.00 1.00 0.00 1.00 1.00 0.00 1.00 1.00 0.00 1.00 1.00 0.00 
SPDBVl 1.00 1.00 0.00 1.00 1.00 0.00 1.00 1.00 0.00 1.00 1.00 0.00 
SPDBVl 1.00 1.00 0.00 1.00 1.00 0.00 1.00 1.00 0.00 1.00 1.00 0.00 
SPDBVl 1.00 1.00 0.00 1.00 1.00 0.00 1.00 1.00 0.00 1.00 1.00 0.00 
SPDBVl 1.00 1.00 0.00 1.00 1.00 0.00 1.00 1.00 0.00 1.00 1.00 0.00 
SPDBVl 1.00 1.00 0.00 1.00 1.00 0.00 1.00 1.00 0.00 1.00 1.00 0.00 
SPDBVl 1.00 1.00 0.00 1.00 1.00 0.00 1.00 1.00 0.00 1.00 1.00 0.00 
SPDBVl 1.00 1.00 0.00 1.00 1.00 0.00 1.00 1.00 0.00 1.00 1.00 0.00 
SPDBVl 1.00 1.00 0.00 1.00 1.00 0.00 1.00 1.00 0.00 1.00 1.00 0.00 
SPDBVl 1.00 1.00 0.00 1.00 1.00 0.00 1.00 1.00 0.00 1.00 1.00 0.00 
SPDBVl 1.00 1.00 0.00 1.00 1.00 0.00 1.00 1.00 0.00 1.00 1.00 0.00 
SPDBVl 1.00 1.00 0.00 1.00 1.00 0.00 1.00 1.00 0.00 1.00 1.00 0.00 
SPDBVl 1.00 1.00 0.00 1.00 1.00 0.00 1.00 1.00 0.00 1.00 1.00 0.00 
SPDBVl 1.00 1.00 0.00 1.00 1.00 0.00 1.00 1.00 0.00 1.00 1.00 0.00 
SPDBVl 1.00 1.00 0.00 1.00 1.00 0.00 1.00 1.00 0.00 1.00 1.00 0.00 
SPDBVl 1.00 1.00 0.00 1.00 1.00 0.00 1.00 1.00 0.00 1.00 1.00 0.00 
SPDBVl 1.00 1.00 0.00 1.00 1.00 0.00 1.00 1.00 0.00 
SPDBVb 0.00 0.00 0.00
END
